# Supplementary material for: Genetic code expansion reveals site-specific lactylation in living cells reshapes protein functions
Source: Nat Commun. 2025 Jan 8;16:227. doi: 10.1038/s41467-024-55165-2 (PMC11711764; doi:10.1038/s41467-024-55165-2)
Supplement: Supplementary file 4 — Supplementary Data 1 [file 41467_2024_55165_MOESM4_ESM.xlsx]

## Sheet: Sheet
Summary of the lactylated peptides identified from the 12 cell lines.
Source File	Protein Accession	Description	Peptide	Unique	-10logP	Mass	Length	ppm	m/z	z	RT	Area	Scan	Start	End	PTM	AScore
20211127-HCT116-LAC-Enrichment-1.raw	P62807	Histone H2B type 1-C/E/F/G/I OS=Homo sapiens OX=9606 GN=H2BC4 PE=1 SV=4	M.PEPAK(+72.02)SAPAPK.K	N	50.81	1163.62	11	1.3	582.816	2	14.12	11300000	5233	2	12	Lac	K5:Lac:123.86
20211127-HCT116-LAC-Enrichment-1.raw	Q16778	Histone H2B type 2-E OS=Homo sapiens OX=9606 GN=H2BC21 PE=1 SV=3	M.PEPAK(+72.02)SAPAPK.K	N	50.81	1163.62	11	1.3	582.816	2	14.12	11300000	5233	2	12	Lac	K5:Lac:123.86
20211127-HCT116-LAC-Enrichment-1.raw	P04075	Fructose-bisphosphate aldolase A OS=Homo sapiens OX=9606 GN=ALDOA PE=1 SV=2	K.DGADFAK(+72.02)WR.C	N	57.62	1136.53	9	0.2	569.268	2	41.76	10626000	24008	141	149	Lac	K7:Lac:1000.00
20211127-HCT116-LAC-Enrichment-1.raw	P09972	Fructose-bisphosphate aldolase C OS=Homo sapiens OX=9606 GN=ALDOC PE=1 SV=2	K.DGADFAK(+72.02)WR.C	N	57.62	1136.53	9	0.2	569.268	2	41.76	10626000	24008	141	149	Lac	K7:Lac:1000.00
20211127-HCT116-LAC-Enrichment-1.raw	P19338	Nucleolin OS=Homo sapiens OX=9606 GN=NCL PE=1 SV=3	K.TVTPAK(+72.02)AVTTPGKK.G	Y	64.05	1469.85	14	1.1	735.928	2	16.04	8639900	6804	97	110	Lac	K6:Lac:75.39
20211127-HCT116-LAC-Enrichment-1.raw	P19338	Nucleolin OS=Homo sapiens OX=9606 GN=NCL PE=1 SV=3	K.KTVTPAK(+72.02)AVTTPGK.K	Y	57.38	1469.85	14	1.1	735.928	2	16.04	8639900	6426	96	109	Lac	K7:Lac:38.97
20211127-HCT116-LAC-Enrichment-1.raw	Q9Y2W1	Thyroid hormone receptor-associated protein 3 OS=Homo sapiens OX=9606 GN=THRAP3 PE=1 SV=2	K.GDFPTGK(+72.02)SSFSITR.E	Y	58.79	1570.76	14	3.6	786.389	2	44.7	8564800	25813	552	565	Lac	K7:Lac:1000.00
20211127-HCT116-LAC-Enrichment-1.raw	P14866	Heterogeneous nuclear ribonucleoprotein L OS=Homo sapiens OX=9606 GN=HNRNPL PE=1 SV=2	R.LK(+72.02)TDNAGDQHGGGGGGGGGAGAAGGGGGGENYDDPHKTPASPVVHIR.G	Y	115.35	4351	47	0.9	726.172	6	23.07	8472600	11489	61	107	Lac	K2:Lac:181.07
20211127-HCT116-LAC-Enrichment-1.raw	P19338	Nucleolin OS=Homo sapiens OX=9606 GN=NCL PE=1 SV=3	K.KGATPGK(+72.02)ALVATPGK.K	Y	57.63	1466.85	15	0.7	734.428	2	19.74	7552000	8869	110	124	Lac	K7:Lac:30.10
20211127-HCT116-LAC-Enrichment-1.raw	P58876	Histone H2B type 1-D OS=Homo sapiens OX=9606 GN=H2BC5 PE=1 SV=2	M.PEPTK(+72.02)SAPAPK.K	Y	53.84	1193.63	11	0.3	597.82	2	14.45	7394800	5489	2	12	Lac	K5:Lac:81.36
20211127-HCT116-LAC-Enrichment-1.raw	P14174	Macrophage migration inhibitory factor OS=Homo sapiens OX=9606 GN=MIF PE=1 SV=4	A.SVPDGFLSELTQQLAQATGK(+72.02)PPQYIAVHVVPDQLMAFGGSSEPC(+57.02)ALC(+57.02)SLHSIGK.I	Y	34.2	5807.86	54	3.9	1162.58	5	76.58	6732800	46204	14	67	Lac; Carbamidomethylation	K20:Lac:84.51;C44:Carbamidomethylation:1000.00;C47:Carbamidomethylation:1000.00
20211127-HCT116-LAC-Enrichment-1.raw	Q13263	Transcription intermediary factor 1-beta OS=Homo sapiens OX=9606 GN=TRIM28 PE=1 SV=5	R.APGPLSK(+72.02)QGSGSSQPMEVQEGYGFGSGDDPYSSAEPHVSGVK.R	Y	83.52	4278.93	42	1.8	1070.74	4	49.97	6672400	29539	428	469	Lac	K7:Lac:89.98
20211127-HCT116-LAC-Enrichment-1.raw	Q13185	Chromobox protein homolog 3 OS=Homo sapiens OX=9606 GN=CBX3 PE=1 SV=4	K.TTLQK(+72.02)MGK.K	Y	48.04	977.521	8	0.6	489.767	2	16.53	5973800	6966	6	13	Lac	K5:Lac:22.45
20211127-HCT116-LAC-Enrichment-1.raw	Q86U42	Polyadenylate-binding protein 2 OS=Homo sapiens OX=9606 GN=PABPN1 PE=1 SV=3	R.VTILC(+57.02)DK(+72.02)FSGHPK.G	Y	53.18	1572.8	13	-0.3	525.271	3	34.03	5710000	18847	201	213	Carbamidomethylation; Lac	C5:Carbamidomethylation:1000.00;K7:Lac:36.87
20211127-HCT116-LAC-Enrichment-1.raw	P78527	DNA-dependent protein kinase catalytic subunit OS=Homo sapiens OX=9606 GN=PRKDC PE=1 SV=3	R.APLK(+72.02)SVGPDFGK.K	Y	64.49	1286.69	12	0.5	644.349	2	35.11	4769800	19988	2691	2702	Lac	K4:Lac:84.61
20211127-HCT116-LAC-Enrichment-1.raw	P19338	Nucleolin OS=Homo sapiens OX=9606 GN=NCL PE=1 SV=3	K.GATPGK(+72.02)ALVATPGKK.G	Y	76.74	1466.85	15	0.7	734.428	2	19.74	4745000	9230	111	125	Lac	K6:Lac:141.48
20211127-HCT116-LAC-Enrichment-1.raw	P19338	Nucleolin OS=Homo sapiens OX=9606 GN=NCL PE=1 SV=3	K.TVTPAK(+72.02)AVTTPGK.K	Y	59.66	1341.75	13	1.4	671.881	2	22.72	4571300	11126	97	109	Lac	K6:Lac:45.25
20211127-HCT116-LAC-Enrichment-1.raw	P61326	Protein mago nashi homolog OS=Homo sapiens OX=9606 GN=MAGOH PE=1 SV=1	K.GK(+72.02)FGHEFLEFEFRPDGK.L	Y	81.24	2111.01	17	0.9	704.676	3	50.9	4488400	30097	15	31	Lac	K2:Lac:268.37
20211127-HCT116-LAC-Enrichment-1.raw	Q96A72	Protein mago nashi homolog 2 OS=Homo sapiens OX=9606 GN=MAGOHB PE=1 SV=1	K.GK(+72.02)FGHEFLEFEFRPDGK.L	Y	81.24	2111.01	17	0.9	704.676	3	50.9	4488400	30097	17	33	Lac	K2:Lac:268.37
20211127-HCT116-LAC-Enrichment-1.raw	P19338	Nucleolin OS=Homo sapiens OX=9606 GN=NCL PE=1 SV=3	K.GATPGK(+72.02)ALVATPGK.K	Y	62.77	1338.75	14	0.3	670.381	2	27.36	4098000	14377	111	124	Lac	K6:Lac:66.10
20211127-HCT116-LAC-Enrichment-1.raw	P62805	Histone H4 OS=Homo sapiens OX=9606 GN=H4C1 PE=1 SV=2	R.G(+42.01)KGGK(+72.02)GLGK.G	Y	32.27	914.518	9	2.1	458.266	2	13.38	4006800	4758	5	13	Acetylation (Protein N-term); Lac	G1:Acetylation (Protein N-term):1000.00;K5:Lac:78.06
20211127-HCT116-LAC-Enrichment-1.raw	P06454	Prothymosin alpha OS=Homo sapiens OX=9606 GN=PTMA PE=1 SV=2	M.S(+42.01)DAAVDTSSEITTK(+72.02)DLK.E	Y	70.47	1893.91	17	1.2	947.958	2	48.58	3828800	28764	2	18	Acetylation (Protein N-term); Lac	S1:Acetylation (Protein N-term):1000.00;K14:Lac:26.52
20211127-HCT116-LAC-Enrichment-1.raw	P27694	Replication protein A 70 kDa DNA-binding subunit OS=Homo sapiens OX=9606 GN=RPA1 PE=1 SV=2	K.TFGK(+72.02)AAGPSLSHTSGGTQSK.V	Y	78.27	1989.98	20	0.2	995.992	2	20.31	3358700	9540	164	183	Lac	K4:Lac:122.77
20211127-HCT116-LAC-Enrichment-1.raw	Q99877	Histone H2B type 1-N OS=Homo sapiens OX=9606 GN=H2BC15 PE=1 SV=3	M.PEPSK(+72.02)SAPAPK.K	N	52.21	1179.61	11	0.5	590.813	2	14.07	3232600	5223	2	12	Lac	K5:Lac:82.63
20211127-HCT116-LAC-Enrichment-1.raw	P33778	Histone H2B type 1-B OS=Homo sapiens OX=9606 GN=H2BC3 PE=1 SV=2	M.PEPSK(+72.02)SAPAPK.K	N	52.21	1179.61	11	0.5	590.813	2	14.07	3232600	5223	2	12	Lac	K5:Lac:82.63
20211127-HCT116-LAC-Enrichment-1.raw	O00193	Small acidic protein OS=Homo sapiens OX=9606 GN=SMAP PE=1 SV=1	K.INEELESQYQQSMDSK(+72.02)LSGR.Y	Y	74.15	2413.11	20	0.5	805.374	3	48.76	3210600	28736	76	95	Lac	K16:Lac:1000.00
20211127-HCT116-LAC-Enrichment-1.raw	Q14978	Nucleolar and coiled-body phosphoprotein 1 OS=Homo sapiens OX=9606 GN=NOLC1 PE=1 SV=2	R.ANQVLK(+72.02)FTK.G	Y	52.71	1119.63	9	0	560.82	2	28.89	3009700	15318	658	666	Lac	K6:Lac:38.16
20211127-HCT116-LAC-Enrichment-1.raw	Q5QNW6	Histone H2B type 2-F OS=Homo sapiens OX=9606 GN=H2BC18 PE=1 SV=3	M.PDPAK(+72.02)SAPAPK.K	N	58.49	1149.6	11	1.1	575.808	2	14.7	2962300	5685	2	12	Lac	K5:Lac:134.33
20211127-HCT116-LAC-Enrichment-1.raw	Q93079	Histone H2B type 1-H OS=Homo sapiens OX=9606 GN=H2BC9 PE=1 SV=3	M.PDPAK(+72.02)SAPAPK.K	N	58.49	1149.6	11	1.1	575.808	2	14.7	2962300	5685	2	12	Lac	K5:Lac:134.33
20211127-HCT116-LAC-Enrichment-1.raw	P23527	Histone H2B type 1-O OS=Homo sapiens OX=9606 GN=H2BC17 PE=1 SV=3	M.PDPAK(+72.02)SAPAPK.K	N	58.49	1149.6	11	1.1	575.808	2	14.7	2962300	5685	2	12	Lac	K5:Lac:134.33
20211127-HCT116-LAC-Enrichment-1.raw	Q00839	Heterogeneous nuclear ribonucleoprotein U OS=Homo sapiens OX=9606 GN=HNRNPU PE=1 SV=6	K.EAAGK(+72.02)SSGPTSLFAVTVAPPGAR.Q	Y	86.27	2242.16	23	1.1	1122.08	2	56.39	2862600	33732	182	204	Lac	K5:Lac:1000.00
20211127-HCT116-LAC-Enrichment-1.raw	P07910	Heterogeneous nuclear ribonucleoproteins C1/C2 OS=Homo sapiens OX=9606 GN=HNRNPC PE=1 SV=4	R.AVVPSK(+72.02)R.Q	Y	29.07	827.486	7	1.5	414.75	2	14.54	2860100	5580	152	158	Lac	K6:Lac:1000.00
20211127-HCT116-LAC-Enrichment-1.raw	P0C0S5	Histone H2A.Z OS=Homo sapiens OX=9606 GN=H2AZ1 PE=1 SV=2	K.ATIAGGGVIPHIHK(+72.02)SLIGK.K	Y	77.47	1940.12	19	-3.4	971.061	2	38.22	2846200	21707	103	121	Lac	K14:Lac:38.32
20211127-HCT116-LAC-Enrichment-1.raw	Q71UI9	Histone H2A.V OS=Homo sapiens OX=9606 GN=H2AZ2 PE=1 SV=3	K.ATIAGGGVIPHIHK(+72.02)SLIGK.K	Y	77.47	1940.12	19	-3.4	971.061	2	38.22	2846200	21707	103	121	Lac	K14:Lac:38.32
20211127-HCT116-LAC-Enrichment-1.raw	P52597	Heterogeneous nuclear ribonucleoprotein F OS=Homo sapiens OX=9606 GN=HNRNPF PE=1 SV=3	R.YIGIVK(+72.02)QAGLER.M	Y	58.84	1417.79	12	1.1	709.902	2	41.48	2740600	23863	219	230	Lac	K6:Lac:1000.00
20211127-HCT116-LAC-Enrichment-1.raw	P61978	Heterogeneous nuclear ribonucleoprotein K OS=Homo sapiens OX=9606 GN=HNRNPK PE=1 SV=1	K.DLAGSIIGK(+72.02)GGQR.I	Y	58.07	1342.72	13	0.9	672.366	2	43.28	2727700	25055	397	409	Lac	K9:Lac:1000.00
20211127-HCT116-LAC-Enrichment-1.raw	Q13185	Chromobox protein homolog 3 OS=Homo sapiens OX=9606 GN=CBX3 PE=1 SV=4	M.A(+42.01)SNK(+72.02)TTLQK.M	Y	44.34	1103.58	9	0.5	552.797	2	21.2	2505400	10156	2	10	Acetylation (Protein N-term); Lac	A1:Acetylation (Protein N-term):1000.00;K4:Lac:68.60
20211127-HCT116-LAC-Enrichment-1.raw	Q8WXI9	Transcriptional repressor p66-beta OS=Homo sapiens OX=9606 GN=GATAD2B PE=1 SV=1	K.TPVVQNAASIVQPSPAHVGQQGLSK(+72.02)LPSRPGAQGVEPQNLR.T	Y	103.12	4284.27	41	-0.5	1072.07	4	45.68	2497300	26732	200	240	Lac	K25:Lac:1000.00
20211127-HCT116-LAC-Enrichment-1.raw	Q8WW12	PEST proteolytic signal-containing nuclear protein OS=Homo sapiens OX=9606 GN=PCNP PE=1 SV=2	K.ISK(+72.02)FGFAIGSQTTK.K	Y	58.41	1555.82	14	0.7	778.918	2	48.67	2382700	28706	68	81	Lac	K3:Lac:88.25
20211127-HCT116-LAC-Enrichment-1.raw	Q9UK76	Jupiter microtubule associated homolog 1 OS=Homo sapiens OX=9606 GN=JPT1 PE=1 SV=3	K.NK(+72.02)MASNIFGTPEENQASWAK.S	Y	90.6	2294.06	20	1.9	1148.04	2	49.98	2373000	29488	45	64	Lac	K2:Lac:117.54
20211127-HCT116-LAC-Enrichment-1.raw	Q9Y2S6	Translation machinery-associated protein 7 OS=Homo sapiens OX=9606 GN=TMA7 PE=1 SV=1	K.KLEELK(+72.02)AK(+72.02)AAGK.G	Y	27.67	1428.82	12	9.3	715.421	2	12.6	2338100	4187	39	50	Lac	K6:Lac:34.83;K8:Lac:75.79
20211127-HCT116-LAC-Enrichment-1.raw	P19338	Nucleolin OS=Homo sapiens OX=9606 GN=NCL PE=1 SV=3	K.AAK(+72.02)VVPVK.A	Y	47.72	882.554	8	1	442.283	2	17.56	2291300	7637	221	228	Lac	K3:Lac:100.21
20211127-HCT116-LAC-Enrichment-1.raw	Q9P258	Protein RCC2 OS=Homo sapiens OX=9606 GN=RCC2 PE=1 SV=2	R.PATAGK(+72.02)AGGAAVVITEPEHTK.E	Y	81.43	2076.09	21	0.6	693.034	3	27.32	2207500	14342	72	92	Lac	K6:Lac:152.51
20211127-HCT116-LAC-Enrichment-1.raw	P17096	High mobility group protein HMG-I/HMG-Y OS=Homo sapiens OX=9606 GN=HMGA1 PE=1 SV=3	M.S(+42.01)ESSSK(+72.02)SSQPLASK.Q	Y	55.29	1535.73	14	1.5	768.872	2	22.2	2163000	10808	2	15	Acetylation (Protein N-term); Lac	S1:Acetylation (Protein N-term):1000.00;K6:Lac:46.25
20211127-HCT116-LAC-Enrichment-1.raw	P42167	Lamina-associated polypeptide 2 isoforms beta/gamma OS=Homo sapiens OX=9606 GN=TMPO PE=1 SV=2	K.YVPK(+72.02)YVPLADVK.S	Y	62.67	1462.81	12	0.7	732.409	2	47.13	2148000	27591	390	401	Lac	K4:Lac:66.64
20211127-HCT116-LAC-Enrichment-1.raw	P68431	Histone H3.1 OS=Homo sapiens OX=9606 GN=H3C1 PE=1 SV=2	K.QLATK(+72.02)AAR.K	N	37.9	929.529	8	1.1	465.771	2	12.95	2122600	4432	20	27	Lac	K5:Lac:1000.00
20211127-HCT116-LAC-Enrichment-1.raw	P84243	Histone H3.3 OS=Homo sapiens OX=9606 GN=H3-3A PE=1 SV=2	K.QLATK(+72.02)AAR.K	N	37.9	929.529	8	1.1	465.771	2	12.95	2122600	4432	20	27	Lac	K5:Lac:1000.00
20211127-HCT116-LAC-Enrichment-1.raw	Q71DI3	Histone H3.2 OS=Homo sapiens OX=9606 GN=H3C15 PE=1 SV=3	K.QLATK(+72.02)AAR.K	N	37.9	929.529	8	1.1	465.771	2	12.95	2122600	4432	20	27	Lac	K5:Lac:1000.00
20211127-HCT116-LAC-Enrichment-1.raw	Q5TEC6	Histone HIST2H3PS2 OS=Homo sapiens OX=9606 GN=H3-2 PE=1 SV=1	K.QLATK(+72.02)AAR.K	N	37.9	929.529	8	1.1	465.771	2	12.95	2122600	4432	20	27	Lac	K5:Lac:1000.00
20211127-HCT116-LAC-Enrichment-1.raw	Q01813	ATP-dependent 6-phosphofructokinase platelet type OS=Homo sapiens OX=9606 GN=PFKP PE=1 SV=2	R.NFGTK(+72.02)ISAR.A	Y	52.22	1064.56	9	0.3	533.287	2	24.59	2109500	12496	684	692	Lac	K5:Lac:1000.00
20211127-HCT116-LAC-Enrichment-1.raw	P46013	Proliferation marker protein Ki-67 OS=Homo sapiens OX=9606 GN=MKI67 PE=1 SV=2	K.ITK(+72.02)MPC(+57.02)QSLQPEPINTPTHTK.Q	Y	87.02	2492.24	21	1.1	831.752	3	34.69	2097100	19318	1002	1022	Lac; Carbamidomethylation	K3:Lac:126.56;C6:Carbamidomethylation:1000.00
20211127-HCT116-LAC-Enrichment-1.raw	Q86XP3	ATP-dependent RNA helicase DDX42 OS=Homo sapiens OX=9606 GN=DDX42 PE=1 SV=1	K.SAPPQLPSFYK(+72.02)IGSK.R	Y	51.14	1690.89	15	1	846.452	2	51.63	2094700	30531	51	65	Lac	K11:Lac:20.17
20211127-HCT116-LAC-Enrichment-1.raw	Q13185	Chromobox protein homolog 3 OS=Homo sapiens OX=9606 GN=CBX3 PE=1 SV=4	K.SK(+72.02)KVEEAEPEEFVVEK.V	Y	83.51	1947.97	16	1.1	974.989	2	31.9	2093400	17426	19	34	Lac	K2:Lac:30.46
20211127-HCT116-LAC-Enrichment-1.raw	Q15233	Non-POU domain-containing octamer-binding protein OS=Homo sapiens OX=9606 GN=NONO PE=1 SV=4	R.AAPGAEFAPNK(+72.02)R.R	Y	69.64	1299.66	12	0.8	650.834	2	24.77	2083700	12640	457	468	Lac	K11:Lac:1000.00
20211127-HCT116-LAC-Enrichment-1.raw	O43809	Cleavage and polyadenylation specificity factor subunit 5 OS=Homo sapiens OX=9606 GN=NUDT21 PE=1 SV=1	R.GVTQFGNK(+72.02)YIQQTKPLTLER.T	Y	84.14	2392.27	20	0.9	798.431	3	45	2065000	26242	16	35	Lac	K8:Lac:90.57
20211127-HCT116-LAC-Enrichment-1.raw	P06748	Nucleophosmin OS=Homo sapiens OX=9606 GN=NPM1 PE=1 SV=2	K.LLSISGK(+72.02)R.S	Y	30.71	944.565	8	0	473.289	2	26.87	2056200	14051	135	142	Lac	K7:Lac:1000.00
20211127-HCT116-LAC-Enrichment-1.raw	P09651	Heterogeneous nuclear ribonucleoprotein A1 OS=Homo sapiens OX=9606 GN=HNRNPA1 PE=1 SV=5	M.S(+42.01)K(+72.02)SESPKEPEQLR.K	Y	49.06	1627.81	13	1.4	814.909	2	22.56	1960700	11125	2	14	Acetylation (Protein N-term); Lac	S1:Acetylation (Protein N-term):1000.00;K2:Lac:107.29
20211127-HCT116-LAC-Enrichment-1.raw	Q9UK76	Jupiter microtubule associated homolog 1 OS=Homo sapiens OX=9606 GN=JPT1 PE=1 SV=3	K.MASNIFGTPEENQASWAK(+72.02)SAGAK.S	Y	77.22	2466.15	23	2.7	823.057	3	49.93	1949300	29519	47	69	Lac	K18:Lac:25.58
20211127-HCT116-LAC-Enrichment-1.raw	P13639	Elongation factor 2 OS=Homo sapiens OX=9606 GN=EEF2 PE=1 SV=4	K.FAAK(+72.02)GEGQLGPAER.A	Y	65.74	1501.75	14	0.7	751.882	2	27.35	1812300	14376	236	249	Lac	K4:Lac:1000.00
20211127-HCT116-LAC-Enrichment-1.raw	P07910	Heterogeneous nuclear ribonucleoproteins C1/C2 OS=Homo sapiens OX=9606 GN=HNRNPC PE=1 SV=4	M.A(+42.01)SNVTNK(+72.02)TDPR.S	Y	39.13	1315.64	11	0.9	658.824	2	26.11	1784500	13466	2	12	Acetylation (Protein N-term); Lac	A1:Acetylation (Protein N-term):1000.00;K7:Lac:1000.00
20211127-HCT116-LAC-Enrichment-1.raw	Q86V81	THO complex subunit 4 OS=Homo sapiens OX=9606 GN=ALYREF PE=1 SV=3	R.NSK(+72.02)QQLSAEELDAQLDAYNAR.M	Y	98.24	2435.16	21	1.3	1218.58	2	51.43	1712400	30460	233	253	Lac	K3:Lac:1000.00
20211127-HCT116-LAC-Enrichment-1.raw	P52272	Heterogeneous nuclear ribonucleoprotein M OS=Homo sapiens OX=9606 GN=HNRNPM PE=1 SV=3	K.K(+72.02)AAEVLNK.H	Y	24.12	943.534	8	-9.9	472.768	2	25.25	1699100	12900	127	134	Lac	K1:Lac:23.64
20211127-HCT116-LAC-Enrichment-1.raw	O15355	Protein phosphatase 1G OS=Homo sapiens OX=9606 GN=PPM1G PE=1 SV=1	K.GPPHSK(+72.02)SGGGTGEEPGSQGLNGEAGPEDSTR.E	Y	89.37	3020.33	31	0.8	1007.78	3	20.55	1653700	9630	167	197	Lac	K6:Lac:1000.00
20211127-HCT116-LAC-Enrichment-1.raw	P52597	Heterogeneous nuclear ribonucleoprotein F OS=Homo sapiens OX=9606 GN=HNRNPF PE=1 SV=3	R.SYSDPPLK(+72.02)FMSVQRPGPYDRPGTAR.R	Y	39.86	2893.42	25	1.3	965.478	3	43.69	1601000	25357	193	217	Lac	K8:Lac:1000.00
20211127-HCT116-LAC-Enrichment-1.raw	P04075	Fructose-bisphosphate aldolase A OS=Homo sapiens OX=9606 GN=ALDOA PE=1 SV=2	K.KDGADFAK(+72.02)WR.C	N	54.39	1264.62	10	1.1	633.316	2	27.64	1600400	14590	140	149	Lac	K8:Lac:147.63
20211127-HCT116-LAC-Enrichment-1.raw	P09972	Fructose-bisphosphate aldolase C OS=Homo sapiens OX=9606 GN=ALDOC PE=1 SV=2	K.KDGADFAK(+72.02)WR.C	N	54.39	1264.62	10	1.1	633.316	2	27.64	1600400	14590	140	149	Lac	K8:Lac:147.63
20211127-HCT116-LAC-Enrichment-1.raw	Q14978	Nucleolar and coiled-body phosphoprotein 1 OS=Homo sapiens OX=9606 GN=NOLC1 PE=1 SV=2	K.AVVSK(+72.02)ATTKPPPAK.K	Y	69.34	1465.85	14	1.3	733.931	2	14.17	1598600	5317	343	356	Lac	K5:Lac:77.13
20211127-HCT116-LAC-Enrichment-1.raw	Q09666	Neuroblast differentiation-associated protein AHNAK OS=Homo sapiens OX=9606 GN=AHNAK PE=1 SV=2	K.MPK(+72.02)FSMPGFK.A	Y	61.64	1240.6	10	0.9	621.305	2	51.97	1572000	30800	882	891	Lac	K3:Lac:136.94
20211127-HCT116-LAC-Enrichment-1.raw	P62826	GTP-binding nuclear protein Ran OS=Homo sapiens OX=9606 GN=RAN PE=1 SV=3	K.AK(+72.02)SIVFHR.K	Y	36.52	1028.58	8	0.8	515.294	2	19.5	1487300	8985	133	140	Lac	K2:Lac:1000.00
20211127-HCT116-LAC-Enrichment-1.raw	Q86YP4	Transcriptional repressor p66-alpha OS=Homo sapiens OX=9606 GN=GATAD2A PE=1 SV=1	K.AEPTAAPHPVLK(+72.02)QVIKPR.R	Y	69.13	2023.16	18	0.5	675.391	3	29.02	1465000	15397	488	505	Lac	K12:Lac:42.89
20211127-HCT116-LAC-Enrichment-1.raw	P08238	Heat shock protein HSP 90-beta OS=Homo sapiens OX=9606 GN=HSP90AB1 PE=1 SV=4	R.IMK(+72.02)AQALR.D	N	41.02	1001.57	8	1.3	501.791	2	22	1462800	10722	605	612	Lac	K3:Lac:1000.00
20211127-HCT116-LAC-Enrichment-1.raw	P07900	Heat shock protein HSP 90-alpha OS=Homo sapiens OX=9606 GN=HSP90AA1 PE=1 SV=5	R.IMK(+72.02)AQALR.D	N	41.02	1001.57	8	1.3	501.791	2	22	1462800	10722	613	620	Lac	K3:Lac:1000.00
20211127-HCT116-LAC-Enrichment-1.raw	Q13263	Transcription intermediary factor 1-beta OS=Homo sapiens OX=9606 GN=TRIM28 PE=1 SV=5	R.APGPLSK(+72.02)QGSGSSQPMEVQEGYGFGSGDDPYSSAEPHVSGVKR.S	Y	84.12	4435.03	43	2.3	1109.76	4	44.86	1438600	26095	428	470	Lac	K7:Lac:86.93
20211127-HCT116-LAC-Enrichment-1.raw	Q14978	Nucleolar and coiled-body phosphoprotein 1 OS=Homo sapiens OX=9606 GN=NOLC1 PE=1 SV=2	K.AQTK(+72.02)APPKPAR.A	Y	69.85	1235.7	11	1.3	412.906	3	11.14	1393200	3187	194	204	Lac	K4:Lac:49.79
20211127-HCT116-LAC-Enrichment-1.raw	Q9H1E3	Nuclear ubiquitous casein and cyclin-dependent kinase substrate 1 OS=Homo sapiens OX=9606 GN=NUCKS1 PE=1 SV=1	R.LK(+72.02)ATVTPSPVK.G	Y	36.21	1211.71	11	1.6	606.863	2	24.62	1329500	12530	174	184	Lac	K2:Lac:85.31
20211127-HCT116-LAC-Enrichment-1.raw	O76021	Ribosomal L1 domain-containing protein 1 OS=Homo sapiens OX=9606 GN=RSL1D1 PE=1 SV=3	K.FFTTPSK(+72.02)SVR.K	Y	47.48	1240.65	10	0.2	621.328	2	32.48	1319000	17889	462	471	Lac	K7:Lac:1000.00
20211127-HCT116-LAC-Enrichment-1.raw	P19338	Nucleolin OS=Homo sapiens OX=9606 GN=NCL PE=1 SV=3	K.KGATPGK(+72.02)ALVATPGKK.G	Y	64.29	1594.94	16	0.1	798.475	2	14.45	1310800	5562	110	125	Lac	K7:Lac:36.87
20211127-HCT116-LAC-Enrichment-1.raw	Q9Y2W1	Thyroid hormone receptor-associated protein 3 OS=Homo sapiens OX=9606 GN=THRAP3 PE=1 SV=2	R.VTAYK(+72.02)AVQEK.S	Y	56.84	1207.64	10	0.9	604.828	2	18.45	1288000	8276	523	532	Lac	K5:Lac:56.94
20211127-HCT116-LAC-Enrichment-1.raw	P27694	Replication protein A 70 kDa DNA-binding subunit OS=Homo sapiens OX=9606 GN=RPA1 PE=1 SV=2	K.AYGASK(+72.02)TFGK.A	Y	52.99	1100.55	10	0.6	551.281	2	21.06	1269900	10083	158	167	Lac	K6:Lac:24.67
20211127-HCT116-LAC-Enrichment-1.raw	P19338	Nucleolin OS=Homo sapiens OX=9606 GN=NCL PE=1 SV=3	R.SQPSK(+72.02)TLFVK.G	Y	39.04	1205.67	10	0.5	603.838	2	31.76	1193700	17262	568	577	Lac	K5:Lac:24.47
20211127-HCT116-LAC-Enrichment-1.raw	Q9UHX1	Poly(U)-binding-splicing factor PUF60 OS=Homo sapiens OX=9606 GN=PUF60 PE=1 SV=1	R.HMVMQK(+72.02)LLR.K	Y	29.75	1226.66	9	0.9	614.337	2	31.94	1173300	17644	449	457	Lac	K6:Lac:1000.00
20211127-HCT116-LAC-Enrichment-1.raw	O95218	Zinc finger Ran-binding domain-containing protein 2 OS=Homo sapiens OX=9606 GN=ZRANB2 PE=1 SV=2	R.GK(+72.02)AVGPASILK.E	Y	27.41	1111.66	11	1	556.836	2	33.85	1128000	18637	136	146	Lac	K2:Lac:90.01
20211127-HCT116-LAC-Enrichment-1.raw	Q15233	Non-POU domain-containing octamer-binding protein OS=Homo sapiens OX=9606 GN=NONO PE=1 SV=4	K.TFNLEK(+72.02)QNHTPR.K	Y	35.48	1555.77	12	1.8	778.893	2	21.27	1116700	10208	6	17	Lac	K6:Lac:1000.00
20211127-HCT116-LAC-Enrichment-1.raw	Q14978	Nucleolar and coiled-body phosphoprotein 1 OS=Homo sapiens OX=9606 GN=NOLC1 PE=1 SV=2	K.ITPVTVK(+72.02)AQTK.A	Y	54.39	1256.73	11	0.7	629.373	2	23.93	1109400	12072	187	197	Lac	K7:Lac:34.30
20211127-HCT116-LAC-Enrichment-1.raw	Q9Y2W1	Thyroid hormone receptor-associated protein 3 OS=Homo sapiens OX=9606 GN=THRAP3 PE=1 SV=2	K.FMSK(+72.02)VIGANK.N	Y	62.11	1165.62	10	-0.2	583.814	2	30.13	1109200	16170	452	461	Lac	K4:Lac:57.71
20211127-HCT116-LAC-Enrichment-1.raw	P09661	U2 small nuclear ribonucleoprotein A' OS=Homo sapiens OX=9606 GN=SNRPA1 PE=1 SV=2	R.SK(+72.02)TFNPGAGLPTDK.K	Y	63.44	1503.76	14	0.5	752.884	2	35.3	1067700	19732	178	191	Lac	K2:Lac:119.56
20211127-HCT116-LAC-Enrichment-1.raw	Q93079	Histone H2B type 1-H OS=Homo sapiens OX=9606 GN=H2BC9 PE=1 SV=3	K.K(+42.01)AVTK(+72.02)AQK.K	N	21.98	986.576	8	0.7	494.294	2	11.98	1059900	3743	17	24	Acetylation (Protein N-term); Lac	K1:Acetylation (Protein N-term):1000.00;K5:Lac:73.31
20211127-HCT116-LAC-Enrichment-1.raw	Q99880	Histone H2B type 1-L OS=Homo sapiens OX=9606 GN=H2BC13 PE=1 SV=3	K.K(+42.01)AVTK(+72.02)AQK.K	N	21.98	986.576	8	0.7	494.294	2	11.98	1059900	3743	17	24	Acetylation (Protein N-term); Lac	K1:Acetylation (Protein N-term):1000.00;K5:Lac:73.31
20211127-HCT116-LAC-Enrichment-1.raw	P58876	Histone H2B type 1-D OS=Homo sapiens OX=9606 GN=H2BC5 PE=1 SV=2	K.K(+42.01)AVTK(+72.02)AQK.K	N	21.98	986.576	8	0.7	494.294	2	11.98	1059900	3743	17	24	Acetylation (Protein N-term); Lac	K1:Acetylation (Protein N-term):1000.00;K5:Lac:73.31
20211127-HCT116-LAC-Enrichment-1.raw	Q99877	Histone H2B type 1-N OS=Homo sapiens OX=9606 GN=H2BC15 PE=1 SV=3	K.K(+42.01)AVTK(+72.02)AQK.K	N	21.98	986.576	8	0.7	494.294	2	11.98	1059900	3743	17	24	Acetylation (Protein N-term); Lac	K1:Acetylation (Protein N-term):1000.00;K5:Lac:73.31
20211127-HCT116-LAC-Enrichment-1.raw	P62807	Histone H2B type 1-C/E/F/G/I OS=Homo sapiens OX=9606 GN=H2BC4 PE=1 SV=4	K.K(+42.01)AVTK(+72.02)AQK.K	N	21.98	986.576	8	0.7	494.294	2	11.98	1059900	3743	17	24	Acetylation (Protein N-term); Lac	K1:Acetylation (Protein N-term):1000.00;K5:Lac:73.31
20211127-HCT116-LAC-Enrichment-1.raw	P23527	Histone H2B type 1-O OS=Homo sapiens OX=9606 GN=H2BC17 PE=1 SV=3	K.K(+42.01)AVTK(+72.02)AQK.K	N	21.98	986.576	8	0.7	494.294	2	11.98	1059900	3743	17	24	Acetylation (Protein N-term); Lac	K1:Acetylation (Protein N-term):1000.00;K5:Lac:73.31
20211127-HCT116-LAC-Enrichment-1.raw	Q16778	Histone H2B type 2-E OS=Homo sapiens OX=9606 GN=H2BC21 PE=1 SV=3	K.K(+42.01)AVTK(+72.02)AQK.K	N	21.98	986.576	8	0.7	494.294	2	11.98	1059900	3743	17	24	Acetylation (Protein N-term); Lac	K1:Acetylation (Protein N-term):1000.00;K5:Lac:73.31
20211127-HCT116-LAC-Enrichment-1.raw	P78527	DNA-dependent protein kinase catalytic subunit OS=Homo sapiens OX=9606 GN=PRKDC PE=1 SV=3	R.LLPAELPAK(+72.02)R.V	Y	41.34	1178.7	10	0.5	590.357	2	37.33	1053100	21087	2900	2909	Lac	K9:Lac:1000.00
20211127-HCT116-LAC-Enrichment-1.raw	Q14978	Nucleolar and coiled-body phosphoprotein 1 OS=Homo sapiens OX=9606 GN=NOLC1 PE=1 SV=2	K.NSSNKPAVTTK(+72.02)SPAVKPAAAPK.Q	Y	68.52	2235.22	22	0.9	746.08	3	14.94	1052600	5957	386	407	Lac	K11:Lac:41.94
20211127-HCT116-LAC-Enrichment-1.raw	P51965	Ubiquitin-conjugating enzyme E2 E1 OS=Homo sapiens OX=9606 GN=UBE2E1 PE=1 SV=1	K.NSK(+72.02)LLSTSAK.R	Y	39.06	1119.61	10	0.5	560.813	2	18.7	1044200	8428	41	50	Lac	K3:Lac:82.17
20211127-HCT116-LAC-Enrichment-1.raw	Q5QNW6	Histone H2B type 2-F OS=Homo sapiens OX=9606 GN=H2BC18 PE=1 SV=3	K.K(+42.01)AVTK(+72.02)VQK.K	Y	24.25	1014.61	8	0.8	508.31	2	13.89	1036000	5138	17	24	Acetylation (Protein N-term); Lac	K1:Acetylation (Protein N-term):1000.00;K5:Lac:60.00
20211127-HCT116-LAC-Enrichment-1.raw	Q99880	Histone H2B type 1-L OS=Homo sapiens OX=9606 GN=H2BC13 PE=1 SV=3	M.PELAK(+72.02)SAPAPK.K	Y	54.32	1179.65	11	0.6	590.831	2	20.31	1022200	9558	2	12	Lac	K5:Lac:112.31
20211127-HCT116-LAC-Enrichment-1.raw	Q14839	Chromodomain-helicase-DNA-binding protein 4 OS=Homo sapiens OX=9606 GN=CHD4 PE=1 SV=2	K.IK(+72.02)LGGFGSK.R	Y	33.74	977.554	9	0.6	489.783	2	32.14	979360	17575	296	304	Lac	K2:Lac:38.64
20211127-HCT116-LAC-Enrichment-1.raw	P09651	Heterogeneous nuclear ribonucleoprotein A1 OS=Homo sapiens OX=9606 GN=HNRNPA1 PE=1 SV=5	M.S(+42.01)K(+72.02)SESPKEPEQLRK.L	Y	35.16	1755.9	14	1.6	586.307	3	16.83	946270	7144	2	15	Acetylation (Protein N-term); Lac	S1:Acetylation (Protein N-term):1000.00;K2:Lac:96.93
20211127-HCT116-LAC-Enrichment-1.raw	Q01469	Fatty acid-binding protein 5 OS=Homo sapiens OX=9606 GN=FABP5 PE=1 SV=3	R.K(+72.02)MGAMAKPDC(+57.02)IITC(+57.02)DGK.N	Y	77.27	1966.9	17	1.2	984.455	2	31.41	922880	17105	34	50	Lac; Carbamidomethylation	K1:Lac:90.21;C10:Carbamidomethylation:1000.00;C14:Carbamidomethylation:1000.00
20211127-HCT116-LAC-Enrichment-1.raw	Q86XP3	ATP-dependent RNA helicase DDX42 OS=Homo sapiens OX=9606 GN=DDX42 PE=1 SV=1	K.LPQQSHSAFGATSSSSGFGK(+72.02)SAPPQLPSFYK.I	Y	39.29	3267.58	31	2.5	1090.2	3	51.04	906360	30295	31	61	Lac	K20:Lac:41.98
20211127-HCT116-LAC-Enrichment-1.raw	Q7L014	Probable ATP-dependent RNA helicase DDX46 OS=Homo sapiens OX=9606 GN=DDX46 PE=1 SV=2	K.SGPTVTK(+72.02)VVTVVTTK.K	Y	73.3	1587.91	15	1	794.96	2	44.91	846960	26197	257	271	Lac	K7:Lac:71.07
20211127-HCT116-LAC-Enrichment-1.raw	Q15365	Poly(rC)-binding protein 1 OS=Homo sapiens OX=9606 GN=PCBP1 PE=1 SV=2	R.LVVPATQC(+57.02)GSLIGK(+72.02)GGC(+57.02)K.I	Y	86.71	1915.99	18	1.6	958.999	2	42.16	844120	24348	102	119	Carbamidomethylation; Lac	C8:Carbamidomethylation:1000.00;K14:Lac:22.37;C17:Carbamidomethylation:1000.00
20211127-HCT116-LAC-Enrichment-1.raw	Q8NAQ8	Putative uncharacterized protein FLJ34945 OS=Homo sapiens OX=9606 PE=2 SV=1	R.DGGAVAK(+72.02)C(+57.02)SLSR.G	Y	29.55	1291.62	12	-1.9	646.814	2	37.38	837820	21125	74	85	Lac; Carbamidomethylation	K7:Lac:1000.00;C8:Carbamidomethylation:1000.00
20211127-HCT116-LAC-Enrichment-1.raw	P21291	Cysteine and glycine-rich protein 1 OS=Homo sapiens OX=9606 GN=CSRP1 PE=1 SV=3	K.FAQK(+72.02)IGGSER.C	Y	49.68	1163.59	10	0.2	582.802	2	18.83	833600	8495	109	118	Lac	K4:Lac:1000.00
20211127-HCT116-LAC-Enrichment-1.raw	O75533	Splicing factor 3B subunit 1 OS=Homo sapiens OX=9606 GN=SF3B1 PE=1 SV=3	K.VVNGAAASQPPSK(+72.02)R.K	Y	69.21	1452.77	14	0.4	727.39	2	14.82	821730	5803	183	196	Lac	K13:Lac:1000.00
20211127-HCT116-LAC-Enrichment-1.raw	Q9Y2W1	Thyroid hormone receptor-associated protein 3 OS=Homo sapiens OX=9606 GN=THRAP3 PE=1 SV=2	K.SGK(+72.02)WEGLVYAPPGK.E	Y	70.52	1559.8	14	1.2	780.905	2	47.76	814790	28062	468	481	Lac	K3:Lac:173.87
20211127-HCT116-LAC-Enrichment-1.raw	P05455	Lupus La protein OS=Homo sapiens OX=9606 GN=SSB PE=1 SV=2	K.GK(+72.02)VQFQGK.K	Y	39.05	962.519	8	1.6	482.266	2	16.13	794840	6719	353	360	Lac	K2:Lac:90.21
20211127-HCT116-LAC-Enrichment-1.raw	O75533	Splicing factor 3B subunit 1 OS=Homo sapiens OX=9606 GN=SF3B1 PE=1 SV=3	K.GSETPGATPGSK(+72.02)IWDPTPSHTPAGAATPGR.G	Y	46.79	2972.43	30	1.2	991.814	3	38.79	766980	22179	241	270	Lac	K12:Lac:1000.00
20211127-HCT116-LAC-Enrichment-1.raw	Q9UK76	Jupiter microtubule associated homolog 1 OS=Homo sapiens OX=9606 GN=JPT1 PE=1 SV=3	M.T(+42.01)TTTTFK(+72.02)GVDPNSR.N	Y	49.09	1637.79	14	1.5	819.901	2	43.41	752940	25203	2	15	Acetylation (Protein N-term); Lac	T1:Acetylation (Protein N-term):1000.00;K7:Lac:1000.00
20211127-HCT116-LAC-Enrichment-1.raw	P05114	Non-histone chromosomal protein HMG-14 OS=Homo sapiens OX=9606 GN=HMGN1 PE=1 SV=3	R.LSAKPPAK(+72.02)VEAKPK.K	Y	64.39	1534.91	14	0.8	512.642	3	13.87	747680	5141	24	37	Lac	K8:Lac:46.21
20211127-HCT116-LAC-Enrichment-1.raw	O75533	Splicing factor 3B subunit 1 OS=Homo sapiens OX=9606 GN=SF3B1 PE=1 SV=3	K.K(+72.02)LSSWDQAETPGHTPSLR.W	Y	72.74	2081.02	18	1.8	1041.51	2	34.4	743880	19107	214	231	Lac	K1:Lac:1000.00
20211127-HCT116-LAC-Enrichment-1.raw	Q14978	Nucleolar and coiled-body phosphoprotein 1 OS=Homo sapiens OX=9606 GN=NOLC1 PE=1 SV=2	K.QPVGGGQK(+72.02)LLTR.K	Y	53.25	1324.75	12	2.3	663.38	2	26.48	735110	13829	408	419	Lac	K8:Lac:1000.00
20211127-HCT116-LAC-Enrichment-1.raw	P78347	General transcription factor II-I OS=Homo sapiens OX=9606 GN=GTF2I PE=1 SV=2	R.EFNFEK(+72.02)WNAR.I	Y	55.61	1411.65	10	0.2	706.831	2	49.79	713530	29380	348	357	Lac	K6:Lac:1000.00
20211127-HCT116-LAC-Enrichment-1.raw	P19338	Nucleolin OS=Homo sapiens OX=9606 GN=NCL PE=1 SV=3	R.GGK(+72.02)NSTWSGESK.T	Y	57.74	1308.59	12	1	655.303	2	14.65	701370	5666	475	486	Lac	K3:Lac:143.22
20211127-HCT116-LAC-Enrichment-1.raw	Q14978	Nucleolar and coiled-body phosphoprotein 1 OS=Homo sapiens OX=9606 GN=NOLC1 PE=1 SV=2	K.AVVSK(+72.02)ATTKPPPAKK.A	Y	59.63	1593.95	15	1.7	532.322	3	12.21	691020	3922	343	357	Lac	K5:Lac:49.79
20211127-HCT116-LAC-Enrichment-1.raw	P17844	Probable ATP-dependent RNA helicase DDX5 OS=Homo sapiens OX=9606 GN=DDX5 PE=1 SV=1	K.KK(+72.02)WNLDELPK.F	Y	51.52	1341.73	10	1.4	671.871	2	35.75	690600	19973	44	53	Lac	K2:Lac:30.46
20211127-HCT116-LAC-Enrichment-1.raw	Q14978	Nucleolar and coiled-body phosphoprotein 1 OS=Homo sapiens OX=9606 GN=NOLC1 PE=1 SV=2	K.IK(+72.02)LQTPNTFPK.R	Y	33.23	1357.76	11	1.6	679.886	2	37.58	683190	21271	603	613	Lac	K2:Lac:95.39
20211127-HCT116-LAC-Enrichment-1.raw	Q13547	Histone deacetylase 1 OS=Homo sapiens OX=9606 GN=HDAC1 PE=1 SV=1	R.ISIC(+57.02)SSDK(+72.02)R.I	Y	41.07	1136.55	9	0.8	569.281	2	19.01	676320	8680	405	413	Carbamidomethylation; Lac	C4:Carbamidomethylation:1000.00;K8:Lac:1000.00
20211127-HCT116-LAC-Enrichment-1.raw	P46013	Proliferation marker protein Ki-67 OS=Homo sapiens OX=9606 GN=MKI67 PE=1 SV=2	R.NIQK(+72.02)LPVESK.S	Y	49.22	1226.69	10	1.1	614.35	2	26.96	647680	14143	883	892	Lac	K4:Lac:66.56
20211127-HCT116-LAC-Enrichment-1.raw	P19338	Nucleolin OS=Homo sapiens OX=9606 GN=NCL PE=1 SV=3	K.KTVTPAK(+72.02)AVTTPGKK.G	Y	64.22	1597.94	15	0.8	533.653	3	12.84	633000	4403	96	110	Lac	K7:Lac:90.32
20211127-HCT116-LAC-Enrichment-1.raw	Q14978	Nucleolar and coiled-body phosphoprotein 1 OS=Homo sapiens OX=9606 GN=NOLC1 PE=1 SV=2	K.ATAK(+72.02)AALSLPAK.Q	Y	58.26	1212.71	12	0.3	607.36	2	31.73	613890	17321	449	460	Lac	K4:Lac:64.00
20211127-HCT116-LAC-Enrichment-1.raw	Q9NXG2	THUMP domain-containing protein 1 OS=Homo sapiens OX=9606 GN=THUMPD1 PE=1 SV=2	K.AQYVLAK(+72.02)R.A	Y	40.38	1019.58	8	1.1	510.794	2	23.85	606570	11997	20	27	Lac	K7:Lac:1000.00
20211127-HCT116-LAC-Enrichment-1.raw	Q13177	Serine/threonine-protein kinase PAK 2 OS=Homo sapiens OX=9606 GN=PAK2 PE=1 SV=3	R.HK(+72.02)IISIFSGTEK.G	Y	60.2	1430.78	12	0.9	716.394	2	36.58	597970	20598	51	62	Lac	K2:Lac:141.14
20211127-HCT116-LAC-Enrichment-1.raw	Q13838	Spliceosome RNA helicase DDX39B OS=Homo sapiens OX=9606 GN=DDX39B PE=1 SV=1	K.DVK(+72.02)GSYVSIHSSGFR.D	Y	66.39	1709.84	15	-0.3	855.923	2	35.09	576920	19568	34	48	Lac	K3:Lac:1000.00
20211127-HCT116-LAC-Enrichment-1.raw	P23246	Splicing factor proline- and glutamine-rich OS=Homo sapiens OX=9606 GN=SFPQ PE=1 SV=2	K.GGK(+72.02)MPGGPKPGGGPGLSTPGGHPKPPHR.G	Y	42.47	2683.38	28	0.9	671.85	4	17.09	565980	7401	209	236	Lac	K3:Lac:72.73
20211127-HCT116-LAC-Enrichment-1.raw	Q15366	Poly(rC)-binding protein 2 OS=Homo sapiens OX=9606 GN=PCBP2 PE=1 SV=1	R.LVVPASQC(+57.02)GSLIGK(+72.02)GGC(+57.02)K.I	Y	80.48	1901.97	18	-0.5	951.989	2	40.28	563100	23071	102	119	Carbamidomethylation; Lac	C8:Carbamidomethylation:1000.00;K14:Lac:25.11;C17:Carbamidomethylation:1000.00
20211127-HCT116-LAC-Enrichment-1.raw	P51610	Host cell factor 1 OS=Homo sapiens OX=9606 GN=HCFC1 PE=1 SV=2	K.IITAVPK(+72.02)IATGHGQQGVTQVVLK.G	Y	66.01	2429.4	23	0.6	810.806	3	45.71	561460	26775	814	836	Lac	K7:Lac:65.10
20211127-HCT116-LAC-Enrichment-1.raw	Q14498	RNA-binding protein 39 OS=Homo sapiens OX=9606 GN=RBM39 PE=1 SV=2	K.IGLPHSIK(+72.02)LSR.R	Y	45.78	1291.76	11	0.1	431.593	3	34.52	558230	19155	112	122	Lac	K8:Lac:1000.00
20211127-HCT116-LAC-Enrichment-1.raw	Q15417	Calponin-3 OS=Homo sapiens OX=9606 GN=CNN3 PE=1 SV=1	M.T(+42.01)HFNK(+72.02)GPSYGLSAEVK.N	Y	77.11	1847.91	16	1	924.958	2	41.52	555280	23964	2	17	Acetylation (Protein N-term); Lac	T1:Acetylation (Protein N-term):1000.00;K5:Lac:134.40
20211127-HCT116-LAC-Enrichment-1.raw	O43252	Bifunctional 3'-phosphoadenosine 5'-phosphosulfate synthase 1 OS=Homo sapiens OX=9606 GN=PAPSS1 PE=1 SV=2	K.VK(+72.02)LSNNAQNWGMQR.A	Y	35.14	1716.84	14	0.7	859.424	2	34.4	552100	19080	11	24	Lac	K2:Lac:1000.00
20211127-HCT116-LAC-Enrichment-1.raw	Q15233	Non-POU domain-containing octamer-binding protein OS=Homo sapiens OX=9606 GN=NONO PE=1 SV=4	M(+42.01)QSNK(+72.02)TFNLEK.Q	Y	62.55	1452.69	11	0.4	727.351	2	47.41	551480	27810	1	11	Acetylation (Protein N-term); Lac	M1:Acetylation (Protein N-term):1000.00;K5:Lac:72.73
20211127-HCT116-LAC-Enrichment-1.raw	P21291	Cysteine and glycine-rich protein 1 OS=Homo sapiens OX=9606 GN=CSRP1 PE=1 SV=3	K.HEEAPGHRPTTNPNASK(+72.02)FAQK.I	Y	68.49	2388.16	21	0.2	598.045	4	13.8	542620	5088	92	112	Lac	K17:Lac:28.70
20211127-HCT116-LAC-Enrichment-1.raw	O76021	Ribosomal L1 domain-containing protein 1 OS=Homo sapiens OX=9606 GN=RSL1D1 PE=1 SV=3	K.KPEAK(+72.02)FFTTPSK.S	Y	60.28	1451.77	12	0.5	726.888	2	25.83	538760	13321	457	468	Lac	K5:Lac:72.65
20211127-HCT116-LAC-Enrichment-1.raw	P07910	Heterogeneous nuclear ribonucleoproteins C1/C2 OS=Homo sapiens OX=9606 GN=HNRNPC PE=1 SV=4	K.SGFNSK(+72.02)SGQR.G	Y	57.16	1138.54	10	1.6	570.275	2	12.74	532310	4301	171	180	Lac	K6:Lac:1000.00
20211127-HCT116-LAC-Enrichment-1.raw	P35269	General transcription factor IIF subunit 1 OS=Homo sapiens OX=9606 GN=GTF2F1 PE=1 SV=2	R.AAASK(+72.02)LEQGKR.V	Y	50.52	1229.67	11	0.6	615.842	2	12.1	526000	3883	403	413	Lac	K5:Lac:61.30
20211127-HCT116-LAC-Enrichment-1.raw	Q96I25	Splicing factor 45 OS=Homo sapiens OX=9606 GN=RBM17 PE=1 SV=1	K.IMQK(+72.02)YGFR.E	Y	28.08	1113.56	8	0.6	557.788	2	31.69	521030	17352	242	249	Lac	K4:Lac:1000.00
20211127-HCT116-LAC-Enrichment-1.raw	Q92769	Histone deacetylase 2 OS=Homo sapiens OX=9606 GN=HDAC2 PE=1 SV=2	K.GTK(+72.02)SEQLSNP	Y	27.31	1131.54	10	0.8	566.776	2	21.46	511240	10456	479	488	Lac	K3:Lac:1000.00
20211127-HCT116-LAC-Enrichment-1.raw	O75533	Splicing factor 3B subunit 1 OS=Homo sapiens OX=9606 GN=SF3B1 PE=1 SV=3	R.GGDSIGETPTPGASK(+72.02)R.K	Y	54.17	1600.77	16	0.9	801.39	2	22.11	509130	10754	319	334	Lac	K15:Lac:1000.00
20211127-HCT116-LAC-Enrichment-1.raw	P46013	Proliferation marker protein Ki-67 OS=Homo sapiens OX=9606 GN=MKI67 PE=1 SV=2	R.NTYK(+72.02)MTSLETK.T	Y	58.09	1386.67	11	0.2	694.34	2	28.48	494390	15148	847	857	Lac	K4:Lac:51.59
20211127-HCT116-LAC-Enrichment-1.raw	P06748	Nucleophosmin OS=Homo sapiens OX=9606 GN=NPM1 PE=1 SV=2	K.AK(+72.02)MQASIEK.G	Y	44.66	1076.55	9	0.3	539.283	2	16.64	478990	7104	249	257	Lac	K2:Lac:86.63
20211127-HCT116-LAC-Enrichment-1.raw	P09661	U2 small nuclear ribonucleoprotein A' OS=Homo sapiens OX=9606 GN=SNRPA1 PE=1 SV=2	R.GAQLAK(+72.02)DIAR.R	Y	44.09	1113.61	10	0.1	557.813	2	24.68	475020	12624	167	176	Lac	K6:Lac:1000.00
20211127-HCT116-LAC-Enrichment-1.raw	P42166	Lamina-associated polypeptide 2 isoform alpha OS=Homo sapiens OX=9606 GN=TMPO PE=1 SV=2	R.GQLQK(+72.02)LASER.N	Y	47.47	1200.65	10	0.9	601.329	2	25.21	471240	12964	265	274	Lac	K5:Lac:1000.00
20211127-HCT116-LAC-Enrichment-1.raw	P06748	Nucleophosmin OS=Homo sapiens OX=9606 GN=NPM1 PE=1 SV=2	K.FINYVK(+72.02)NC(+57.02)FR.M	Y	56.15	1431.7	10	0.1	716.854	2	45.47	470870	26605	268	277	Lac; Carbamidomethylation	K6:Lac:1000.00;C8:Carbamidomethylation:1000.00
20211127-HCT116-LAC-Enrichment-1.raw	P46777	60S ribosomal protein L5 OS=Homo sapiens OX=9606 GN=RPL5 PE=1 SV=3	R.WNRPK(+72.02)MSLAQK.K	Y	45.25	1429.75	11	1.3	477.59	3	24.41	468330	12439	266	276	Lac	K5:Lac:45.03
20211127-HCT116-LAC-Enrichment-1.raw	P17096	High mobility group protein HMG-I/HMG-Y OS=Homo sapiens OX=9606 GN=HMGA1 PE=1 SV=3	R.K(+72.02)QPPVSPGTALVGSQKEPSEVPTPK.R	Y	41.13	2629.4	25	-1.3	877.469	3	36.11	467490	20291	31	55	Lac	K1:Lac:63.16
20211127-HCT116-LAC-Enrichment-1.raw	Q7Z4V5	Hepatoma-derived growth factor-related protein 2 OS=Homo sapiens OX=9606 GN=HDGFL2 PE=1 SV=1	R.KTPALK(+72.02)MSVSK.R	Y	42.75	1260.71	11	0.8	631.361	2	19.37	465320	8857	158	168	Lac	K6:Lac:29.88
20211127-HCT116-LAC-Enrichment-1.raw	Q13330	Metastasis-associated protein MTA1 OS=Homo sapiens OX=9606 GN=MTA1 PE=1 SV=2	K.VAPVINNGSPTILGK(+72.02)R.S	Y	75.04	1706.97	16	1.2	854.49	2	42.11	459780	24324	568	583	Lac	K15:Lac:1000.00
20211127-HCT116-LAC-Enrichment-1.raw	Q14978	Nucleolar and coiled-body phosphoprotein 1 OS=Homo sapiens OX=9606 GN=NOLC1 PE=1 SV=2	K.AAVVVSK(+72.02)SGSLKK.R	Y	56.03	1344.8	13	1	673.405	2	17.29	457910	7537	573	585	Lac	K7:Lac:30.64
20211127-HCT116-LAC-Enrichment-1.raw	P49756	RNA-binding protein 25 OS=Homo sapiens OX=9606 GN=RBM25 PE=1 SV=3	R.K(+72.02)LVPLDYGEDDKNATK.G	Y	57.85	1876.94	16	1.3	626.653	3	33.6	454960	18635	711	726	Lac	K1:Lac:105.15
20211127-HCT116-LAC-Enrichment-1.raw	Q9NYF8	Bcl-2-associated transcription factor 1 OS=Homo sapiens OX=9606 GN=BCLAF1 PE=1 SV=2	R.SSFYPDGGDQETAK(+72.02)TGK.F	Y	64.86	1858.82	17	0.5	930.416	2	28.04	454150	14819	319	335	Lac	K14:Lac:22.45
20211127-HCT116-LAC-Enrichment-1.raw	Q8WUA2	Peptidyl-prolyl cis-trans isomerase-like 4 OS=Homo sapiens OX=9606 GN=PPIL4 PE=1 SV=1	K.SK(+72.02)YQTDLYER.E	Y	40.23	1373.65	10	0.1	687.828	2	27.36	450180	14443	459	468	Lac	K2:Lac:1000.00
20211127-HCT116-LAC-Enrichment-1.raw	Q9NXG2	THUMP domain-containing protein 1 OS=Homo sapiens OX=9606 GN=THUMPD1 PE=1 SV=2	R.KGK(+72.02)AQYVLAK.R	Y	49.82	1176.69	10	-0.2	589.349	2	16.01	447950	6661	17	26	Lac	K3:Lac:22.85
20211127-HCT116-LAC-Enrichment-1.raw	P11940	Polyadenylate-binding protein 1 OS=Homo sapiens OX=9606 GN=PABPC1 PE=1 SV=2	R.TVPQYK(+72.02)YAAGVR.N	Y	56.57	1423.75	12	0.6	712.879	2	30.81	446360	16707	507	518	Lac	K6:Lac:1000.00
20211127-HCT116-LAC-Enrichment-1.raw	P38159	RNA-binding motif protein X chromosome OS=Homo sapiens OX=9606 GN=RBMX PE=1 SV=3	R.GPLPVK(+72.02)R.G	Y	36.08	837.507	7	0.5	419.76	2	20.02	443180	9258	145	151	Lac	K6:Lac:1000.00
20211127-HCT116-LAC-Enrichment-1.raw	Q9Y2W1	Thyroid hormone receptor-associated protein 3 OS=Homo sapiens OX=9606 GN=THRAP3 PE=1 SV=2	K.EESAASGGAAYTK(+72.02)R.Y	Y	66.86	1468.68	14	0.4	735.345	2	15.84	442390	6558	334	347	Lac	K13:Lac:1000.00
20211127-HCT116-LAC-Enrichment-1.raw	Q07666	KH domain-containing RNA-binding signal transduction-associated protein 1 OS=Homo sapiens OX=9606 GN=KHDRBS1 PE=1 SV=1	K.APPARPVK(+72.02)GAYR.E	Y	28.6	1353.75	12	-0.4	677.881	2	14.23	439120	5356	425	436	Lac	K8:Lac:1000.00
20211127-HCT116-LAC-Enrichment-1.raw	P42167	Lamina-associated polypeptide 2 isoforms beta/gamma OS=Homo sapiens OX=9606 GN=TMPO PE=1 SV=2	R.AK(+72.02)TPVTLK.Q	Y	32.62	928.559	8	2.2	465.286	2	19.62	430090	9089	206	213	Lac	K2:Lac:53.23
20211127-HCT116-LAC-Enrichment-1.raw	Q99459	Cell division cycle 5-like protein OS=Homo sapiens OX=9606 GN=CDC5L PE=1 SV=2	R.SK(+72.02)LVLPAPQISDAELQEVVK.V	Y	49.02	2235.24	20	2.6	1118.62	2	64.59	424320	38852	293	312	Lac	K2:Lac:107.20
20211127-HCT116-LAC-Enrichment-1.raw	Q9BT78	COP9 signalosome complex subunit 4 OS=Homo sapiens OX=9606 GN=COPS4 PE=1 SV=1	R.QDLAQLMNSSGSHK(+72.02)DLAGK.Y	Y	55.6	2071	19	1.5	691.34	3	38.75	424240	22109	7	25	Lac	K14:Lac:33.54
20211127-HCT116-LAC-Enrichment-1.raw	Q13330	Metastasis-associated protein MTA1 OS=Homo sapiens OX=9606 GN=MTA1 PE=1 SV=2	R.NLLLNGK(+72.02)SYPTK.V	Y	46.49	1418.78	12	0.2	710.394	2	37.45	418100	21261	620	631	Lac	K7:Lac:33.54
20211127-HCT116-LAC-Enrichment-1.raw	P62140	Serine/threonine-protein phosphatase PP1-beta catalytic subunit OS=Homo sapiens OX=9606 GN=PPP1CB PE=1 SV=3	K.AK(+72.02)YQYGGLNSGRPVTPPR.T	Y	35.78	2032.05	18	2.1	678.356	3	27.97	416810	14810	302	319	Lac	K2:Lac:1000.00
20211127-HCT116-LAC-Enrichment-1.raw	Q9NYF8	Bcl-2-associated transcription factor 1 OS=Homo sapiens OX=9606 GN=BCLAF1 PE=1 SV=2	R.IK(+72.02)MIASDSHRPEVK.L	Y	47.38	1681.88	14	0.8	561.633	3	18.18	410790	8093	535	548	Lac	K2:Lac:111.78
20211127-HCT116-LAC-Enrichment-1.raw	P46013	Proliferation marker protein Ki-67 OS=Homo sapiens OX=9606 GN=MKI67 PE=1 SV=2	R.LK(+72.02)IPLVK.V	Y	24.13	881.595	7	1.4	441.804	2	40.55	400960	23229	2482	2488	Lac	K2:Lac:105.53
20211127-HCT116-LAC-Enrichment-1.raw	O14818	Proteasome subunit alpha type-7 OS=Homo sapiens OX=9606 GN=PSMA7 PE=1 SV=1	K.SVAK(+72.02)LQDER.T	Y	45.47	1116.58	9	-0.2	559.294	2	17.54	396110	7659	49	57	Lac	K4:Lac:1000.00
20211127-HCT116-LAC-Enrichment-1.raw	Q9Y2W1	Thyroid hormone receptor-associated protein 3 OS=Homo sapiens OX=9606 GN=THRAP3 PE=1 SV=2	K.IKEK(+72.02)GSFSDTGLGDGK.M	Y	66.46	1709.85	16	0.5	855.929	2	24.53	395730	12539	372	387	Lac	K4:Lac:55.92
20211127-HCT116-LAC-Enrichment-1.raw	P31943	Heterogeneous nuclear ribonucleoprotein H OS=Homo sapiens OX=9606 GN=HNRNPH1 PE=1 SV=4	R.K(+72.02)LMAMQR.P	Y	26.88	948.489	7	1.6	475.251	2	21.34	387900	10335	200	206	Lac	K1:Lac:1000.00
20211127-HCT116-LAC-Enrichment-1.raw	O00193	Small acidic protein OS=Homo sapiens OX=9606 GN=SMAP PE=1 SV=1	R.LVIGDHK(+72.02)STSHFR.T	Y	51.82	1567.81	13	0.5	523.61	3	19.13	385570	8747	56	68	Lac	K7:Lac:1000.00
20211127-HCT116-LAC-Enrichment-1.raw	Q14978	Nucleolar and coiled-body phosphoprotein 1 OS=Homo sapiens OX=9606 GN=NOLC1 PE=1 SV=2	K.KQVVAK(+72.02)APVK.A	Y	50.95	1138.71	10	1.2	570.36	2	12.91	382480	4419	246	255	Lac	K6:Lac:69.71
20211127-HCT116-LAC-Enrichment-1.raw	Q9UQE7	Structural maintenance of chromosomes protein 3 OS=Homo sapiens OX=9606 GN=SMC3 PE=1 SV=2	K.K(+72.02)DQYFLDKK.M	Y	41.28	1255.64	9	0.5	628.828	2	21.06	374450	10074	106	114	Lac	K1:Lac:118.90
20211127-HCT116-LAC-Enrichment-1.raw	Q96CP2	FLYWCH family member 2 OS=Homo sapiens OX=9606 GN=FLYWCH2 PE=1 SV=1	R.KFSK(+72.02)LVLLTASK.D	Y	60.39	1405.85	12	0.9	703.933	2	41.79	371710	24127	38	49	Lac	K4:Lac:57.45
20211127-HCT116-LAC-Enrichment-1.raw	Q96AE4	Far upstream element-binding protein 1 OS=Homo sapiens OX=9606 GN=FUBP1 PE=1 SV=3	R.QIAAK(+72.02)IGGDAGTSLNSNDYGYGGQK.R	Y	63.93	2556.21	25	-0.4	853.074	3	42.95	369920	24950	40	64	Lac	K5:Lac:47.89
20211127-HCT116-LAC-Enrichment-1.raw	P13010	X-ray repair cross-complementing protein 5 OS=Homo sapiens OX=9606 GN=XRCC5 PE=1 SV=3	K.LK(+72.02)TEQGGAHFSVSSLAEGSVTSVGSVNPAENFR.V	Y	47.28	3433.67	33	1.9	1145.56	3	55.07	366290	32852	567	599	Lac	K2:Lac:1000.00
20211127-HCT116-LAC-Enrichment-1.raw	O15355	Protein phosphatase 1G OS=Homo sapiens OX=9606 GN=PPM1G PE=1 SV=1	R.ETPSQENGPTAK(+72.02)AYTGFSSNSER.G	Y	45.87	2529.13	23	-1.8	1265.56	2	34.57	363490	19259	198	220	Lac	K12:Lac:1000.00
20211127-HCT116-LAC-Enrichment-1.raw	Q9NYF8	Bcl-2-associated transcription factor 1 OS=Homo sapiens OX=9606 GN=BCLAF1 PE=1 SV=2	K.VSLK(+72.02)GNR.E	Y	23.26	844.477	7	1.7	423.245	2	14.62	360040	5688	442	448	Lac	K4:Lac:1000.00
20211127-HCT116-LAC-Enrichment-1.raw	Q86YP4	Transcriptional repressor p66-alpha OS=Homo sapiens OX=9606 GN=GATAD2A PE=1 SV=1	R.GVLHTFSPSPK(+72.02)LQNSASATALVSR.T	Y	84.45	2539.34	24	0.9	847.452	3	45.65	349880	26747	540	563	Lac	K11:Lac:1000.00
20211127-HCT116-LAC-Enrichment-1.raw	Q96I25	Splicing factor 45 OS=Homo sapiens OX=9606 GN=RBM17 PE=1 SV=1	K.TEGWSK(+72.02)NFK.L	Y	35.56	1167.56	9	-0.4	584.783	2	29.75	349180	16050	16	24	Lac	K6:Lac:22.34
20211127-HCT116-LAC-Enrichment-1.raw	Q9NVP1	ATP-dependent RNA helicase DDX18 OS=Homo sapiens OX=9606 GN=DDX18 PE=1 SV=2	K.IFK(+72.02)HISK.K	Y	33.1	943.549	7	2	472.781	2	14.52	346590	5583	654	660	Lac	K3:Lac:104.08
20211127-HCT116-LAC-Enrichment-1.raw	P12270	Nucleoprotein TPR OS=Homo sapiens OX=9606 GN=TPR PE=1 SV=3	R.GIASTSDPPTANIKPTPVVSTPSK(+72.02)VTAAAMAGNK.S	Y	85.77	3350.74	34	1	1117.92	3	46.06	346120	27023	1657	1690	Lac	K24:Lac:29.98
20211127-HCT116-LAC-Enrichment-1.raw	Q8WW12	PEST proteolytic signal-containing nuclear protein OS=Homo sapiens OX=9606 GN=PCNP PE=1 SV=2	K.ASAISIK(+72.02)LGSSKPK.E	Y	53.77	1457.85	14	0.8	729.928	2	25.37	345290	13085	83	96	Lac	K7:Lac:51.00
20211127-HCT116-LAC-Enrichment-1.raw	O94992	Protein HEXIM1 OS=Homo sapiens OX=9606 GN=HEXIM1 PE=1 SV=1	K.TGLYSK(+72.02)R.A	Y	26.18	895.476	7	1.7	448.745	2	16.92	342330	7284	222	228	Lac	K6:Lac:1000.00
20211127-HCT116-LAC-Enrichment-1.raw	P51858	Hepatoma-derived growth factor OS=Homo sapiens OX=9606 GN=HDGF PE=1 SV=1	R.IDEMPEAAVK(+72.02)STANK.Y	Y	65.46	1674.81	15	-1	838.411	2	33.28	331890	18386	30	44	Lac	K10:Lac:35.03
20211127-HCT116-LAC-Enrichment-1.raw	Q9Y232	Chromodomain Y-like protein OS=Homo sapiens OX=9606 GN=CDYL PE=1 SV=2	K.NSQLFAASQK(+72.02)FR.K	Y	53.24	1467.75	12	1.9	734.88	2	41.19	318800	23643	163	174	Lac	K10:Lac:1000.00
20211127-HCT116-LAC-Enrichment-1.raw	P17844	Probable ATP-dependent RNA helicase DDX5 OS=Homo sapiens OX=9606 GN=DDX5 PE=1 SV=1	R.GYSSLLK(+72.02)R.D	Y	43.4	994.545	8	1.1	498.279	2	29.72	317450	15942	517	524	Lac	K7:Lac:1000.00
20211127-HCT116-LAC-Enrichment-1.raw	Q9UEE9	Craniofacial development protein 1 OS=Homo sapiens OX=9606 GN=CFDP1 PE=1 SV=1	R.SSGMSSLLGK(+72.02)IGAK.K	Y	55.36	1406.74	14	0.7	704.378	2	51.63	306680	30680	221	234	Lac	K10:Lac:20.17
20211127-HCT116-LAC-Enrichment-1.raw	P42167	Lamina-associated polypeptide 2 isoforms beta/gamma OS=Homo sapiens OX=9606 GN=TMPO PE=1 SV=2	K.TPVTLK(+72.02)QR.R	Y	41.04	1013.59	8	0.7	507.8	2	18.38	303870	8220	208	215	Lac	K6:Lac:1000.00
20211127-HCT116-LAC-Enrichment-1.raw	Q8TAQ2	SWI/SNF complex subunit SMARCC2 OS=Homo sapiens OX=9606 GN=SMARCC2 PE=1 SV=1	K.KGPSTPYTK(+72.02)SK.R	Y	60.95	1264.67	11	1	633.339	2	12.1	302430	3865	318	328	Lac	K9:Lac:52.04
20211127-HCT116-LAC-Enrichment-1.raw	O00151	PDZ and LIM domain protein 1 OS=Homo sapiens OX=9606 GN=PDLIM1 PE=1 SV=4	R.HPYK(+72.02)MNLASEPQEVLHIGSAHNR.S	Y	47.03	2699.32	23	1.1	675.837	4	37.09	294440	21019	100	122	Lac	K4:Lac:1000.00
20211127-HCT116-LAC-Enrichment-1.raw	Q9GZU8	PSME3-interacting protein OS=Homo sapiens OX=9606 GN=PSME3IP1 PE=1 SV=1	K.FSQAK(+72.02)LLAGAVK.H	Y	49.66	1303.75	12	0.7	652.881	2	41.35	291150	23876	147	158	Lac	K5:Lac:30.90
20211127-HCT116-LAC-Enrichment-1.raw	Q13426	DNA repair protein XRCC4 OS=Homo sapiens OX=9606 GN=XRCC4 PE=1 SV=2	R.SLHNK(+72.02)LLNAAQER.E	Y	23.59	1564.83	13	-0.1	522.616	3	28.17	285890	14944	193	205	Lac	K5:Lac:1000.00
20211127-HCT116-LAC-Enrichment-1.raw	P37108	Signal recognition particle 14 kDa protein OS=Homo sapiens OX=9606 GN=SRP14 PE=1 SV=2	K.K(+72.02)GTVEGFEPADNK.C	Y	64.05	1462.69	13	1.1	732.353	2	25.57	277350	13184	43	55	Lac	K1:Lac:124.72
20211127-HCT116-LAC-Enrichment-1.raw	Q9NYF8	Bcl-2-associated transcription factor 1 OS=Homo sapiens OX=9606 GN=BCLAF1 PE=1 SV=2	K.LK(+72.02)ETGYVVERPSTTK.D	Y	45	1778.94	15	1.6	890.477	2	22.98	267780	11439	461	475	Lac	K2:Lac:92.20
20211127-HCT116-LAC-Enrichment-1.raw	Q15233	Non-POU domain-containing octamer-binding protein OS=Homo sapiens OX=9606 GN=NONO PE=1 SV=4	R.QQEGFK(+72.02)GTFPDAR.E	Y	59.07	1551.73	13	0	776.871	2	35.83	262730	20080	366	378	Lac	K6:Lac:1000.00
20211127-HCT116-LAC-Enrichment-1.raw	P51610	Host cell factor 1 OS=Homo sapiens OX=9606 GN=HCFC1 PE=1 SV=2	K.IATGHGQQGVTQVVLK(+72.02)GAPGQPGTILR.T	Y	74.14	2754.51	27	0.2	919.176	3	44.29	259970	25833	821	847	Lac	K16:Lac:1000.00
20211127-HCT116-LAC-Enrichment-1.raw	Q13428	Treacle protein OS=Homo sapiens OX=9606 GN=TCOF1 PE=1 SV=3	K.GLQVK(+72.02)AASVPVK.G	Y	61.14	1267.75	12	-1.4	634.879	2	32.66	259290	18004	721	732	Lac	K5:Lac:64.58
20211127-HCT116-LAC-Enrichment-1.raw	O95218	Zinc finger Ran-binding domain-containing protein 2 OS=Homo sapiens OX=9606 GN=ZRANB2 PE=1 SV=2	K.AGGTEIGK(+72.02)TLAEK.S	Y	42.29	1345.71	13	0.3	673.86	2	26.72	259060	14004	47	59	Lac	K8:Lac:38.19
20211127-HCT116-LAC-Enrichment-1.raw	Q13123	Protein Red OS=Homo sapiens OX=9606 GN=IK PE=1 SV=3	K.SYYAK(+72.02)LR.Q	Y	19.33	971.508	7	0.9	486.76	2	25.06	255950	12842	79	85	Lac	K5:Lac:1000.00
20211127-HCT116-LAC-Enrichment-1.raw	P61326	Protein mago nashi homolog OS=Homo sapiens OX=9606 GN=MAGOH PE=1 SV=1	R.YANNSNYK(+72.02)NDVMIR.K	Y	81.24	1772.82	14	1.2	887.413	2	34.91	255440	19476	34	47	Lac	K8:Lac:1000.00
20211127-HCT116-LAC-Enrichment-1.raw	Q96A72	Protein mago nashi homolog 2 OS=Homo sapiens OX=9606 GN=MAGOHB PE=1 SV=1	R.YANNSNYK(+72.02)NDVMIR.K	Y	81.24	1772.82	14	1.2	887.413	2	34.91	255440	19476	36	49	Lac	K8:Lac:1000.00
20211127-HCT116-LAC-Enrichment-1.raw	Q96AE4	Far upstream element-binding protein 1 OS=Homo sapiens OX=9606 GN=FUBP1 PE=1 SV=3	K.IGGDAGTSLNSNDYGYGGQK(+72.02)RPLEDGDQPDAK.K	Y	25.41	3366.52	32	-0.3	1123.18	3	36.89	250340	20826	45	76	Lac	K20:Lac:40.43
20211127-HCT116-LAC-Enrichment-1.raw	Q9Y2U8	Inner nuclear membrane protein Man1 OS=Homo sapiens OX=9606 GN=LEMD3 PE=1 SV=2	R.INHANHTGSNHTYLK(+72.02)NTYNKPK.L	Y	46.7	2623.29	22	1.2	656.828	4	12.25	249620	4010	424	445	Lac	K15:Lac:23.70
20211127-HCT116-LAC-Enrichment-1.raw	Q92922	SWI/SNF complex subunit SMARCC1 OS=Homo sapiens OX=9606 GN=SMARCC1 PE=1 SV=3	K.KGQASLYGK(+72.02)R.R	Y	50.78	1178.64	10	0.5	590.326	2	13.08	248080	4552	346	355	Lac	K9:Lac:132.11
20211127-HCT116-LAC-Enrichment-1.raw	Q13428	Treacle protein OS=Homo sapiens OX=9606 GN=TCOF1 PE=1 SV=3	K.GTISAPGK(+72.02)VVTAAAQAK.Q	Y	52.34	1640.91	17	0.9	821.46	2	35.94	245950	20234	804	820	Lac	K8:Lac:37.64
20211127-HCT116-LAC-Enrichment-1.raw	O43809	Cleavage and polyadenylation specificity factor subunit 5 OS=Homo sapiens OX=9606 GN=NUDT21 PE=1 SV=1	R.GVTQFGNK(+72.02)YIQQTK.P	Y	50.01	1682.86	14	0.8	842.437	2	35.55	243150	20026	16	29	Lac	K8:Lac:41.57
20211127-HCT116-LAC-Enrichment-1.raw	P06748	Nucleophosmin OS=Homo sapiens OX=9606 GN=NPM1 PE=1 SV=2	K.SIRDTPAK(+72.02)NAQK.S	Y	46.77	1399.74	12	0	467.587	3	11.99	241990	3803	195	206	Lac	K8:Lac:34.30
20211127-HCT116-LAC-Enrichment-1.raw	P35251	Replication factor C subunit 1 OS=Homo sapiens OX=9606 GN=RFC1 PE=1 SV=4	K.ASSK(+72.02)LAIMK.R	Y	32.54	1019.57	9	-0.4	510.79	2	28.45	234170	15159	315	323	Lac	K4:Lac:61.30
20211127-HCT116-LAC-Enrichment-1.raw	Q9Y2W1	Thyroid hormone receptor-associated protein 3 OS=Homo sapiens OX=9606 GN=THRAP3 PE=1 SV=2	K.VIGANK(+72.02)NQEEEK.S	Y	36.83	1429.7	12	1.6	715.859	2	14.33	230840	5468	456	467	Lac	K6:Lac:30.10
20211127-HCT116-LAC-Enrichment-1.raw	Q15554	Telomeric repeat-binding factor 2 OS=Homo sapiens OX=9606 GN=TERF2 PE=1 SV=3	K.GK(+72.02)WNSSNGVEEK.E	Y	43.74	1405.65	12	0.4	703.829	2	19.28	227320	8834	451	462	Lac	K2:Lac:101.25
20211127-HCT116-LAC-Enrichment-1.raw	Q13185	Chromobox protein homolog 3 OS=Homo sapiens OX=9606 GN=CBX3 PE=1 SV=4	K.K(+72.02)VEEAEPEEFVVEK.V	Y	52.74	1732.84	14	2	867.427	2	38.4	227000	21808	21	34	Lac	K1:Lac:121.36
20211127-HCT116-LAC-Enrichment-1.raw	Q9NTX5	Ethylmalonyl-CoA decarboxylase OS=Homo sapiens OX=9606 GN=ECHDC1 PE=1 SV=2	K.SLLK(+72.02)TASLSGR.T	Y	28.83	1203.68	11	0.6	602.847	2	34.08	226610	18865	10	20	Lac	K4:Lac:1000.00
20211127-HCT116-LAC-Enrichment-1.raw	P19338	Nucleolin OS=Homo sapiens OX=9606 GN=NCL PE=1 SV=3	K.KVVVSPTK(+72.02)K.V	Y	50.57	1056.65	9	0.5	529.333	2	11.89	226510	3697	63	71	Lac	K8:Lac:27.96
20211127-HCT116-LAC-Enrichment-1.raw	P62280	40S ribosomal protein S11 OS=Homo sapiens OX=9606 GN=RPS11 PE=1 SV=3	R.YYK(+72.02)NIGLGFK.T	Y	61.64	1273.67	10	0.6	637.841	2	44.56	225190	26029	36	45	Lac	K3:Lac:49.06
20211127-HCT116-LAC-Enrichment-1.raw	P08238	Heat shock protein HSP 90-beta OS=Homo sapiens OX=9606 GN=HSP90AB1 PE=1 SV=4	K.IKEK(+72.02)YIDQEELNK.T	N	62.98	1720.89	13	0.5	861.449	2	25.79	224860	13396	272	284	Lac	K4:Lac:48.87
20211127-HCT116-LAC-Enrichment-1.raw	P07900	Heat shock protein HSP 90-alpha OS=Homo sapiens OX=9606 GN=HSP90AA1 PE=1 SV=5	K.IKEK(+72.02)YIDQEELNK.T	N	62.98	1720.89	13	0.5	861.449	2	25.79	224860	13396	280	292	Lac	K4:Lac:48.87
20211127-HCT116-LAC-Enrichment-1.raw	Q9Y2W1	Thyroid hormone receptor-associated protein 3 OS=Homo sapiens OX=9606 GN=THRAP3 PE=1 SV=2	R.EPGYK(+72.02)AEGK.Y	Y	37.68	1049.5	9	0.2	525.757	2	13.27	223610	4666	701	709	Lac	K5:Lac:33.81
20211127-HCT116-LAC-Enrichment-1.raw	P62805	Histone H4 OS=Homo sapiens OX=9606 GN=H4C1 PE=1 SV=2	R.G(+42.01)KGGKGLGK(+72.02)GGAK.R	Y	55.32	1227.69	13	2	410.238	3	11.11	221790	3188	5	17	Acetylation (Protein N-term); Lac	G1:Acetylation (Protein N-term):1000.00;K9:Lac:20.17
20211127-HCT116-LAC-Enrichment-1.raw	P51610	Host cell factor 1 OS=Homo sapiens OX=9606 GN=HCFC1 PE=1 SV=2	K.VMTSGTGAPAK(+72.02)IITAVPK.I	Y	51.43	1813	18	1.1	907.506	2	45.31	218510	26493	803	820	Lac	K11:Lac:21.15
20211127-HCT116-LAC-Enrichment-1.raw	P19338	Nucleolin OS=Homo sapiens OX=9606 GN=NCL PE=1 SV=3	R.SISLYYTGEK(+72.02)GQNQDYR.G	Y	62.78	2092.97	17	-1.6	1047.49	2	41.05	217980	23642	458	474	Lac	K10:Lac:1000.00
20211127-HCT116-LAC-Enrichment-1.raw	Q9NYF8	Bcl-2-associated transcription factor 1 OS=Homo sapiens OX=9606 GN=BCLAF1 PE=1 SV=2	R.K(+72.02)SVLADQGK.S	Y	35.77	1016.55	9	1.8	509.282	2	15.01	215760	5994	413	421	Lac	K1:Lac:71.60
20211127-HCT116-LAC-Enrichment-1.raw	P19338	Nucleolin OS=Homo sapiens OX=9606 GN=NCL PE=1 SV=3	K.K(+72.02)VVVSPTK.K	Y	33.19	928.559	8	1.4	465.286	2	15.16	213270	6088	63	70	Lac	K1:Lac:47.53
20211127-HCT116-LAC-Enrichment-1.raw	Q9H0H5	Rac GTPase-activating protein 1 OS=Homo sapiens OX=9606 GN=RACGAP1 PE=1 SV=1	R.STLTK(+72.02)NTPR.F	Y	38.87	1088.58	9	0.5	545.297	2	14.74	212370	5804	600	608	Lac	K5:Lac:1000.00
20211127-HCT116-LAC-Enrichment-1.raw	Q13428	Treacle protein OS=Homo sapiens OX=9606 GN=TCOF1 PE=1 SV=3	K.GATPAPPGK(+72.02)AGAVASQTK.A	Y	57.18	1679.88	18	-1.3	840.946	2	23.89	211640	12102	314	331	Lac	K9:Lac:23.02
20211127-HCT116-LAC-Enrichment-1.raw	P45973	Chromobox protein homolog 5 OS=Homo sapiens OX=9606 GN=CBX5 PE=1 SV=1	R.K(+72.02)SNFSNSADDIK.S	Y	21.83	1396.65	12	1.2	699.33	2	20.54	206950	9799	91	102	Lac	K1:Lac:27.82
20211127-HCT116-LAC-Enrichment-1.raw	P78344	Eukaryotic translation initiation factor 4 gamma 2 OS=Homo sapiens OX=9606 GN=EIF4G2 PE=1 SV=1	K.TPGQNAQK(+72.02)WIPAR.S	Y	58.29	1537.8	13	0.7	769.905	2	34.71	201980	19290	42	54	Lac	K8:Lac:1000.00
20211127-HCT116-LAC-Enrichment-1.raw	P55072	Transitional endoplasmic reticulum ATPase OS=Homo sapiens OX=9606 GN=VCP PE=1 SV=4	R.K(+72.02)QLAQIK.E	Y	20.76	899.544	7	0.9	450.778	2	22	191750	10906	211	217	Lac	K1:Lac:22.19
20211127-HCT116-LAC-Enrichment-1.raw	P19338	Nucleolin OS=Homo sapiens OX=9606 GN=NCL PE=1 SV=3	K.K(+72.02)VVVSPTKK.V	Y	43.02	1056.65	9	0.4	529.333	2	11.37	189470	3346	63	71	Lac	K1:Lac:89.98
20211127-HCT116-LAC-Enrichment-1.raw	Q92841	Probable ATP-dependent RNA helicase DDX17 OS=Homo sapiens OX=9606 GN=DDX17 PE=1 SV=2	K.K(+72.02)FGNPGER.L	Y	33.98	975.477	8	0.9	488.745	2	15.14	187470	6038	109	116	Lac	K1:Lac:1000.00
20211127-HCT116-LAC-Enrichment-1.raw	P61956	Small ubiquitin-related modifier 2 OS=Homo sapiens OX=9606 GN=SUMO2 PE=1 SV=3	K.EGVK(+72.02)TENNDHINLK.V	Y	60.57	1681.83	14	0.4	841.919	2	19.8	187250	9209	8	21	Lac	K4:Lac:74.64
20211127-HCT116-LAC-Enrichment-1.raw	Q9UBB6	Neurochondrin OS=Homo sapiens OX=9606 GN=NCDN PE=1 SV=1	R.ILGSK(+72.02)LSSWQR.N	Y	39.3	1345.74	11	0.8	673.873	2	42.47	185590	24629	268	278	Lac	K5:Lac:1000.00
20211127-HCT116-LAC-Enrichment-1.raw	P62266	40S ribosomal protein S23 OS=Homo sapiens OX=9606 GN=RPS23 PE=1 SV=3	K.AHLGTALK(+72.02)ANPFGGASHAK.G	Y	34.19	1919	19	-0.2	640.672	3	27.44	184960	14538	30	48	Lac	K8:Lac:36.27
20211127-HCT116-LAC-Enrichment-1.raw	Q13428	Treacle protein OS=Homo sapiens OX=9606 GN=TCOF1 PE=1 SV=3	K.TGPAVAK(+72.02)AQAGK.R	Y	52.32	1169.64	12	0.1	585.826	2	14.45	179910	5585	394	405	Lac	K7:Lac:32.32
20211127-HCT116-LAC-Enrichment-1.raw	Q9HAV4	Exportin-5 OS=Homo sapiens OX=9606 GN=XPO5 PE=1 SV=1	K.LLNPSLQK(+72.02)VADKR.R	Y	39.28	1552.89	13	0.6	777.452	2	30.1	178790	16221	1133	1145	Lac	K8:Lac:34.30
20211127-HCT116-LAC-Enrichment-1.raw	O60231	Pre-mRNA-splicing factor ATP-dependent RNA helicase DHX16 OS=Homo sapiens OX=9606 GN=DHX16 PE=1 SV=2	R.LGAASLK(+72.02)FGAR.D	Y	39.36	1161.65	11	0.5	581.831	2	36.62	177190	20705	334	344	Lac	K7:Lac:1000.00
20211127-HCT116-LAC-Enrichment-1.raw	O00541	Pescadillo homolog OS=Homo sapiens OX=9606 GN=PES1 PE=1 SV=1	K.LK(+72.02)LLALQR.G	Y	24.11	1025.66	8	0.8	513.836	2	43.93	174090	25544	440	447	Lac	K2:Lac:1000.00
20211127-HCT116-LAC-Enrichment-1.raw	Q13428	Treacle protein OS=Homo sapiens OX=9606 GN=TCOF1 PE=1 SV=3	K.ALLQAK(+72.02)ASGK.T	Y	35.1	1057.61	10	0.1	529.812	2	20.14	170980	9500	358	367	Lac	K6:Lac:26.57
20211127-HCT116-LAC-Enrichment-1.raw	O95785	Protein Wiz OS=Homo sapiens OX=9606 GN=WIZ PE=1 SV=2	R.SYIQGGRPFTK(+72.02)K.F	Y	31.1	1452.77	12	1.3	727.392	2	21.78	169820	10641	1454	1465	Lac	K11:Lac:26.02
20211127-HCT116-LAC-Enrichment-1.raw	Q15459	Splicing factor 3A subunit 1 OS=Homo sapiens OX=9606 GN=SF3A1 PE=1 SV=1	K.IPASK(+72.02)MQEHMR.I	Y	44.51	1398.67	11	1.9	467.232	3	17.99	168590	7995	420	430	Lac	K5:Lac:1000.00
20211127-HCT116-LAC-Enrichment-1.raw	Q13263	Transcription intermediary factor 1-beta OS=Homo sapiens OX=9606 GN=TRIM28 PE=1 SV=5	K.QGSGSSQPMEVQEGYGFGSGDDPYSSAEPHVSGVK(+72.02)R.S	Y	56.04	3784.65	36	-0.2	1262.55	3	45.21	168180	26394	435	470	Lac	K35:Lac:1000.00
20211127-HCT116-LAC-Enrichment-1.raw	P51003	Poly(A) polymerase alpha OS=Homo sapiens OX=9606 GN=PAPOLA PE=1 SV=4	R.SSGNAATSGNAATK(+72.02)IPTPIVGVK.R	Y	56.29	2212.17	23	0.4	1107.09	2	43.92	164920	25582	628	650	Lac	K14:Lac:61.14
20211127-HCT116-LAC-Enrichment-1.raw	O00151	PDZ and LIM domain protein 1 OS=Homo sapiens OX=9606 GN=PDLIM1 PE=1 SV=4	K.APVTK(+72.02)VAASIGNAQK.L	Y	63.59	1525.85	15	-0.3	763.928	2	31.73	163580	17361	242	256	Lac	K5:Lac:62.68
20211127-HCT116-LAC-Enrichment-1.raw	P36873	Serine/threonine-protein phosphatase PP1-gamma catalytic subunit OS=Homo sapiens OX=9606 GN=PPP1CC PE=1 SV=1	R.GMITK(+72.02)QAK.K	Y	40.42	947.511	8	-0.3	474.761	2	14.85	161420	5862	315	322	Lac	K5:Lac:22.45
20211127-HCT116-LAC-Enrichment-1.raw	Q9UNZ5	Leydig cell tumor 10 kDa protein homolog OS=Homo sapiens OX=9606 GN=C19orf53 PE=1 SV=1	K.KLALLK(+72.02)APAK.K	Y	37.13	1123.73	10	1	562.872	2	24.47	160970	12457	76	85	Lac	K6:Lac:63.97
20211127-HCT116-LAC-Enrichment-1.raw	P39748	Flap endonuclease 1 OS=Homo sapiens OX=9606 GN=FEN1 PE=1 SV=1	R.LDDFFK(+72.02)VTGSLSSAK.R	Y	53.51	1685.85	15	0.8	843.931	2	57.62	160510	34459	340	354	Lac	K6:Lac:38.24
20211127-HCT116-LAC-Enrichment-1.raw	P14866	Heterogeneous nuclear ribonucleoprotein L OS=Homo sapiens OX=9606 GN=HNRNPL PE=1 SV=2	R.LK(+72.02)TDNAGDQHGGGGGGGGGAGAAGGGGGGENYDDPHK.T	Y	59.82	3293.4	37	1	1098.8	3	14.49	156710	5590	61	97	Lac	K2:Lac:24.30
20211127-HCT116-LAC-Enrichment-1.raw	Q13428	Treacle protein OS=Homo sapiens OX=9606 GN=TCOF1 PE=1 SV=3	K.SVGK(+72.02)GLQVK.A	Y	35.25	986.576	9	0.8	494.294	2	19.28	155790	8877	717	725	Lac	K4:Lac:20.54
20211127-HCT116-LAC-Enrichment-1.raw	Q15424	Scaffold attachment factor B1 OS=Homo sapiens OX=9606 GN=SAFB PE=1 SV=4	R.SVVSFDK(+72.02)VKEPR.K	Y	59.63	1461.78	12	1.4	731.897	2	29.97	155650	16162	601	612	Lac	K7:Lac:20.41
20211127-HCT116-LAC-Enrichment-1.raw	P46013	Proliferation marker protein Ki-67 OS=Homo sapiens OX=9606 GN=MKI67 PE=1 SV=2	R.TWGQK(+72.02)C(+57.02)APMSDLTDLK.S	Y	54.05	1921.89	16	0.9	961.951	2	52.04	152690	30923	953	968	Lac; Carbamidomethylation	K5:Lac:30.57;C6:Carbamidomethylation:1000.00
20211127-HCT116-LAC-Enrichment-1.raw	P83731	60S ribosomal protein L24 OS=Homo sapiens OX=9606 GN=RPL24 PE=1 SV=1	K.QK(+72.02)IVKPVK.V	Y	30.18	1010.65	8	0.2	506.33	2	12.33	149700	4039	140	147	Lac	K2:Lac:34.94
20211127-HCT116-LAC-Enrichment-1.raw	P50914	60S ribosomal protein L14 OS=Homo sapiens OX=9606 GN=RPL14 PE=1 SV=4	K.APAQK(+72.02)APAPK.A	Y	60.52	1049.59	10	0.3	525.799	2	12.18	148400	3943	200	209	Lac	K5:Lac:65.44
20211127-HCT116-LAC-Enrichment-1.raw	P09651	Heterogeneous nuclear ribonucleoprotein A1 OS=Homo sapiens OX=9606 GN=HNRNPA1 PE=1 SV=5	R.SSGPYGGGGQYFAK(+72.02)PR.N	Y	73.31	1699.8	16	1	850.903	2	34.92	140560	19496	337	352	Lac	K14:Lac:1000.00
20211127-HCT116-LAC-Enrichment-1.raw	P09429	High mobility group protein B1 OS=Homo sapiens OX=9606 GN=HMGB1 PE=1 SV=3	K.K(+72.02)FKDPNAPK.R	Y	51.93	1115.6	9	1.2	558.805	2	12.23	138470	3945	88	96	Lac	K1:Lac:30.36
20211127-HCT116-LAC-Enrichment-1.raw	P26373	60S ribosomal protein L13 OS=Homo sapiens OX=9606 GN=RPL13 PE=1 SV=4	R.SK(+72.02)LILFPR.K	Y	26.36	1044.63	8	0.6	523.322	2	48.35	135750	28427	122	129	Lac	K2:Lac:1000.00
20211127-HCT116-LAC-Enrichment-1.raw	O43665	Regulator of G-protein signaling 10 OS=Homo sapiens OX=9606 GN=RGS10 PE=1 SV=3	R.TEEEEEDLPDAQTAAK(+72.02)R.A	Y	43.82	2002.9	17	0.8	1002.45	2	28.42	135510	15097	158	174	Lac	K16:Lac:1000.00
20211127-HCT116-LAC-Enrichment-1.raw	P46013	Proliferation marker protein Ki-67 OS=Homo sapiens OX=9606 GN=MKI67 PE=1 SV=2	K.ILC(+57.02)K(+72.02)SPQSDPADTPTNTK.Q	Y	67.83	2043.98	18	1.5	1022.99	2	26	131230	13516	1857	1874	Carbamidomethylation; Lac	C3:Carbamidomethylation:1000.00;K4:Lac:58.78
20211127-HCT116-LAC-Enrichment-1.raw	O60264	SWI/SNF-related matrix-associated actin-dependent regulator of chromatin subfamily A member 5 OS=Homo sapiens OX=9606 GN=SMARCA5 PE=1 SV=1	K.LSK(+72.02)MGESSLR.N	Y	22.18	1178.6	10	2.2	590.305	2	24.34	127250	12354	692	701	Lac	K3:Lac:1000.00
20211127-HCT116-LAC-Enrichment-1.raw	O15371	Eukaryotic translation initiation factor 3 subunit D OS=Homo sapiens OX=9606 GN=EIF3D PE=1 SV=1	K.FQK(+72.02)QFGVR.Q	Y	28.23	1080.57	8	-1.6	541.29	2	29.26	123480	15724	140	147	Lac	K3:Lac:1000.00
20211127-HCT116-LAC-Enrichment-1.raw	Q92945	Far upstream element-binding protein 2 OS=Homo sapiens OX=9606 GN=KHSRP PE=1 SV=4	R.K(+72.02)DAFADAVQR.A	Y	46.34	1191.59	10	1.2	596.8	2	27.2	123360	14343	71	80	Lac	K1:Lac:1000.00
20211127-HCT116-LAC-Enrichment-1.raw	Q9Y2W1	Thyroid hormone receptor-associated protein 3 OS=Homo sapiens OX=9606 GN=THRAP3 PE=1 SV=2	K.LRDDFEK(+72.02)K.M	Y	22.73	1121.57	8	0.3	561.792	2	15.96	121480	6665	414	421	Lac	K7:Lac:24.44
20211127-HCT116-LAC-Enrichment-1.raw	P19338	Nucleolin OS=Homo sapiens OX=9606 GN=NCL PE=1 SV=3	K.K(+72.02)VAVATPAK.K	Y	28.86	955.57	9	0.3	478.791	2	14.8	121440	5717	71	79	Lac	K1:Lac:31.00
20211127-HCT116-LAC-Enrichment-1.raw	O94906	Pre-mRNA-processing factor 6 OS=Homo sapiens OX=9606 GN=PRPF6 PE=1 SV=1	R.YEK(+72.02)LTPVPDSFFAK.H	Y	41.99	1712.87	14	0.7	857.438	2	57.67	119940	34549	176	189	Lac	K3:Lac:41.98
20211127-HCT116-LAC-Enrichment-1.raw	Q8IYB3	Serine/arginine repetitive matrix protein 1 OS=Homo sapiens OX=9606 GN=SRRM1 PE=1 SV=2	K.QLK(+72.02)FAEC(+57.02)LEK.K	Y	33.9	1336.67	10	-0.6	669.34	2	40.15	117740	23077	27	36	Lac; Carbamidomethylation	K3:Lac:20.76;C7:Carbamidomethylation:1000.00
20211127-HCT116-LAC-Enrichment-1.raw	Q8IWX8	Calcium homeostasis endoplasmic reticulum protein OS=Homo sapiens OX=9606 GN=CHERP PE=1 SV=3	R.DK(+72.02)WDQYK.G	Y	29.05	1053.48	7	-0.5	527.744	2	32.47	116480	17877	878	884	Lac	K2:Lac:60.87
20211127-HCT116-LAC-Enrichment-1.raw	P46013	Proliferation marker protein Ki-67 OS=Homo sapiens OX=9606 GN=MKI67 PE=1 SV=2	K.GRDVESVQTPSK(+72.02)AVGASFPLYEPAK.M	Y	57.94	2704.37	25	7.5	902.468	3	47.46	111400	27873	320	344	Lac	K12:Lac:61.26
20211127-HCT116-LAC-Enrichment-1.raw	Q99661	Kinesin-like protein KIF2C OS=Homo sapiens OX=9606 GN=KIF2C PE=1 SV=2	R.SVNSK(+72.02)IPAPK.E	Y	37.23	1111.62	10	0.4	556.818	2	22.45	111380	11075	95	104	Lac	K5:Lac:22.07
20211127-HCT116-LAC-Enrichment-1.raw	Q6UN15	Pre-mRNA 3'-end-processing factor FIP1 OS=Homo sapiens OX=9606 GN=FIP1L1 PE=1 SV=1	R.KANSSVGK(+72.02)WQDR.Y	Y	52.16	1446.72	12	0.4	724.366	2	14.82	108470	5831	287	298	Lac	K8:Lac:119.46
20211127-HCT116-LAC-Enrichment-1.raw	Q9UKV3	Apoptotic chromatin condensation inducer in the nucleus OS=Homo sapiens OX=9606 GN=ACIN1 PE=1 SV=2	R.AAK(+72.02)LSEGSQPAEEEEDQETPSR.N	Y	40.26	2459.09	22	0.9	1230.55	2	25.17	107900	12921	236	257	Lac	K3:Lac:1000.00
20211127-HCT116-LAC-Enrichment-1.raw	Q9UKV3	Apoptotic chromatin condensation inducer in the nucleus OS=Homo sapiens OX=9606 GN=ACIN1 PE=1 SV=2	R.SISQQK(+72.02)SGVSITIDDPVR.T	Y	51.9	2001.04	18	1.4	1001.52	2	44.84	103170	26141	981	998	Lac	K6:Lac:1000.00
20211127-HCT116-LAC-Enrichment-1.raw	Q9NYF8	Bcl-2-associated transcription factor 1 OS=Homo sapiens OX=9606 GN=BCLAF1 PE=1 SV=2	K.LK(+72.02)MAPVPLDDSNRPASLTK.D	Y	49.6	2124.12	19	0.1	1063.07	2	40.94	99742	23526	549	567	Lac	K2:Lac:73.72
20211127-HCT116-LAC-Enrichment-1.raw	P04406	Glyceraldehyde-3-phosphate dehydrogenase OS=Homo sapiens OX=9606 GN=GAPDH PE=1 SV=3	K.TVDGPSGK(+72.02)LWR.D	Y	31.82	1286.66	11	-1.3	644.335	2	35.86	96744	20202	187	197	Lac	K8:Lac:1000.00
20211127-HCT116-LAC-Enrichment-1.raw	P54577	Tyrosine--tRNA ligase cytoplasmic OS=Homo sapiens OX=9606 GN=YARS1 PE=1 SV=4	K.GPAK(+72.02)NSEPEEVIPSR.L	Y	39.29	1680.83	15	0.9	841.421	2	27.84	95691	14796	353	367	Lac	K4:Lac:1000.00
20211127-HCT116-LAC-Enrichment-1.raw	Q15652	Probable JmjC domain-containing histone demethylation protein 2C OS=Homo sapiens OX=9606 GN=JMJD1C PE=1 SV=2	K.SK(+72.02)ATYVNSQATGER.R	Y	45.32	1582.76	14	1.6	792.385	2	18.74	95285	8497	658	671	Lac	K2:Lac:1000.00
20211127-HCT116-LAC-Enrichment-1.raw	Q09666	Neuroblast differentiation-associated protein AHNAK OS=Homo sapiens OX=9606 GN=AHNAK PE=1 SV=2	K.LK(+72.02)FGTFGGLGSK.S	Y	34.33	1282.69	12	-1.9	642.35	2	48.42	94994	28512	5820	5831	Lac	K2:Lac:135.36
20211127-HCT116-LAC-Enrichment-1.raw	Q9Y5U2	Protein TSSC4 OS=Homo sapiens OX=9606 GN=TSSC4 PE=1 SV=3	R.VLGK(+72.02)VGEPGR.G	Y	29.45	1082.61	10	-0.7	542.309	2	22.54	94413	11135	231	240	Lac	K4:Lac:1000.00
20211127-HCT116-LAC-Enrichment-1.raw	Q8NI27	THO complex subunit 2 OS=Homo sapiens OX=9606 GN=THOC2 PE=1 SV=2	K.AVNK(+72.02)ASSTTPK.G	Y	42.98	1174.62	11	3	588.317	2	11.91	93858	3736	1240	1250	Lac	K4:Lac:38.07
20211127-HCT116-LAC-Enrichment-1.raw	Q13112	Chromatin assembly factor 1 subunit B OS=Homo sapiens OX=9606 GN=CHAF1B PE=1 SV=1	R.VTLNTLQAWSK(+72.02)TTPR.R	Y	48.51	1786.96	15	0.6	894.484	2	50.23	93226	29669	484	498	Lac	K11:Lac:1000.00
20211127-HCT116-LAC-Enrichment-1.raw	Q8WTT2	Nucleolar complex protein 3 homolog OS=Homo sapiens OX=9606 GN=NOC3L PE=1 SV=1	R.IIDKYEK(+72.02)IPR.T	Y	35.43	1345.76	10	-0.3	673.885	2	24.91	93114	12776	130	139	Lac	K7:Lac:38.16
20211127-HCT116-LAC-Enrichment-1.raw	P11387	DNA topoisomerase 1 OS=Homo sapiens OX=9606 GN=TOP1 PE=1 SV=2	K.LEEEEDGK(+72.02)LK.K	Y	19.55	1260.61	10	4.3	631.312	2	29.88	86902	16246	165	174	Lac	K8:Lac:20.41
20211127-HCT116-LAC-Enrichment-1.raw	P09651	Heterogeneous nuclear ribonucleoprotein A1 OS=Homo sapiens OX=9606 GN=HNRNPA1 PE=1 SV=5	K.K(+72.02)IFVGGIK.E	N	33.08	932.569	8	0.7	467.291	2	36.82	82609	20839	106	113	Lac	K1:Lac:1000.00
20211127-HCT116-LAC-Enrichment-1.raw	P22626	Heterogeneous nuclear ribonucleoproteins A2/B1 OS=Homo sapiens OX=9606 GN=HNRNPA2B1 PE=1 SV=2	K.K(+72.02)LFVGGIK.E	N	33.08	932.569	8	0.7	467.291	2	36.82	82609	20839	113	120	Lac	K1:Lac:65.72
20211127-HCT116-LAC-Enrichment-1.raw	P51991	Heterogeneous nuclear ribonucleoprotein A3 OS=Homo sapiens OX=9606 GN=HNRNPA3 PE=1 SV=2	K.K(+72.02)IFVGGIK.E	N	33.08	932.569	8	0.7	467.291	2	36.82	82609	20839	127	134	Lac	K1:Lac:1000.00
20211127-HCT116-LAC-Enrichment-1.raw	Q13151	Heterogeneous nuclear ribonucleoprotein A0 OS=Homo sapiens OX=9606 GN=HNRNPA0 PE=1 SV=1	K.K(+72.02)LFVGGLK.G	N	33.08	932.569	8	0.7	467.291	2	36.82	82609	20839	99	106	Lac	K1:Lac:1000.00
20211127-HCT116-LAC-Enrichment-1.raw	O00148	ATP-dependent RNA helicase DDX39A OS=Homo sapiens OX=9606 GN=DDX39A PE=1 SV=2	K.DIK(+72.02)GSYVSIHSSGFR.D	Y	60.21	1723.85	15	1.2	862.932	2	38.35	82291	21803	33	47	Lac	K3:Lac:1000.00
20211127-HCT116-LAC-Enrichment-1.raw	O95400	CD2 antigen cytoplasmic tail-binding protein 2 OS=Homo sapiens OX=9606 GN=CD2BP2 PE=1 SV=1	K.K(+72.02)LVDPVAGSGGPGSR.F	Y	29.41	1467.77	15	1.3	734.89	2	29.37	80128	15756	26	40	Lac	K1:Lac:1000.00
20211127-HCT116-LAC-Enrichment-1.raw	P55265	Double-stranded RNA-specific adenosine deaminase OS=Homo sapiens OX=9606 GN=ADAR PE=1 SV=4	K.NIGLTK(+72.02)AR.D	Y	24.12	943.545	8	0.4	472.779	2	21.24	79187	10241	321	328	Lac	K6:Lac:1000.00
20211127-HCT116-LAC-Enrichment-1.raw	Q13573	SNW domain-containing protein 1 OS=Homo sapiens OX=9606 GN=SNW1 PE=1 SV=1	K.VIYSK(+72.02)YTDLVPK.E	Y	22.17	1496.81	12	1.1	749.412	2	49.16	78750	29080	111	122	Lac	K5:Lac:21.15
20211127-HCT116-LAC-Enrichment-1.raw	P46063	ATP-dependent DNA helicase Q1 OS=Homo sapiens OX=9606 GN=RECQL PE=1 SV=3	K.AANMLQQSGSK(+72.02)NTGAK.K	Y	65.15	1676.82	16	-1.2	839.411	2	18.16	78458	8072	627	642	Lac	K11:Lac:22.07
20211127-HCT116-LAC-Enrichment-1.raw	Q15652	Probable JmjC domain-containing histone demethylation protein 2C OS=Homo sapiens OX=9606 GN=JMJD1C PE=1 SV=2	K.LK(+72.02)LQSNSNTGIPR.S	Y	26.04	1498.81	13	0.8	750.411	2	28.1	76431	15007	1684	1696	Lac	K2:Lac:1000.00
20211127-HCT116-LAC-Enrichment-1.raw	Q9UQE7	Structural maintenance of chromosomes protein 3 OS=Homo sapiens OX=9606 GN=SMC3 PE=1 SV=2	K.K(+72.02)DQYFLDK.K	Y	29.22	1127.55	8	-1.1	564.78	2	30.79	74651	16640	106	113	Lac	K1:Lac:38.09
20211127-HCT116-LAC-Enrichment-1.raw	P27708	CAD protein OS=Homo sapiens OX=9606 GN=CAD PE=1 SV=3	A.LK(+72.02)EENIQTLLINPNIATVQTSQGLADK.V	Y	31.56	3022.62	27	5.9	1008.55	3	57.28	74293	34308	423	449	Lac	K2:Lac:38.37
20211127-HCT116-LAC-Enrichment-1.raw	P45985	Dual specificity mitogen-activated protein kinase kinase 4 OS=Homo sapiens OX=9606 GN=MAP2K4 PE=1 SV=1	K.ALK(+72.02)LNFANPPFK.S	Y	29.96	1430.79	12	-0.1	716.401	2	54.85	73604	32767	43	54	Lac	K3:Lac:38.24
20211127-HCT116-LAC-Enrichment-1.raw	O15042	U2 snRNP-associated SURP motif-containing protein OS=Homo sapiens OX=9606 GN=U2SURP PE=1 SV=2	K.FSK(+72.02)YSEMSEEKR.A	Y	44.87	1591.72	12	1.3	796.865	2	21.06	72588	10145	830	841	Lac	K3:Lac:66.64
20211127-HCT116-LAC-Enrichment-1.raw	P27694	Replication protein A 70 kDa DNA-binding subunit OS=Homo sapiens OX=9606 GN=RPA1 PE=1 SV=2	R.PQPQNGSSGMGSTVSK(+72.02)AYGASK.T	Y	45.49	2210.03	22	-0.8	1106.02	2	27.42	71917	14504	142	163	Lac	K16:Lac:41.57
20211127-HCT116-LAC-Enrichment-1.raw	P46013	Proliferation marker protein Ki-67 OS=Homo sapiens OX=9606 GN=MKI67 PE=1 SV=2	K.K(+72.02)LTQTSGETTHTDKVPGGEDK.S	Y	39.53	2300.11	21	-0.7	767.709	3	14.23	71571	5410	1409	1429	Lac	K1:Lac:52.58
20211127-HCT116-LAC-Enrichment-1.raw	Q13428	Treacle protein OS=Homo sapiens OX=9606 GN=TCOF1 PE=1 SV=3	K.ASEK(+72.02)ILQVR.A	Y	46.92	1114.63	9	0.3	558.323	2	27.9	71212	14808	293	301	Lac	K4:Lac:1000.00
20211127-HCT116-LAC-Enrichment-1.raw	P48643	T-complex protein 1 subunit epsilon OS=Homo sapiens OX=9606 GN=CCT5 PE=1 SV=1	K.HK(+72.02)LDVTSVEDYK.A	Y	42.02	1504.74	12	-2.6	753.374	2	31.79	70640	17384	264	275	Lac	K2:Lac:72.22
20211127-HCT116-LAC-Enrichment-1.raw	Q86VM9	Zinc finger CCCH domain-containing protein 18 OS=Homo sapiens OX=9606 GN=ZC3H18 PE=1 SV=2	K.SSSK(+72.02)VTSVPGK.A	Y	31.14	1147.61	11	-0.5	574.809	2	15.15	67859	6077	898	908	Lac	K4:Lac:44.44
20211127-HCT116-LAC-Enrichment-1.raw	Q7L1Q6	Basic leucine zipper and W2 domain-containing protein 1 OS=Homo sapiens OX=9606 GN=BZW1 PE=1 SV=1	M(+42.01)NNQK(+72.02)QQKPTLSGQR.F	Y	49.53	1870.93	15	1.4	936.472	2	21.55	67573	10462	1	15	Acetylation (Protein N-term); Lac	M1:Acetylation (Protein N-term):1000.00;K5:Lac:56.34
20211127-HCT116-LAC-Enrichment-1.raw	P62280	40S ribosomal protein S11 OS=Homo sapiens OX=9606 GN=RPS11 PE=1 SV=3	R.AYQK(+72.02)QPTIFQNK.K	Y	47.09	1536.79	12	2.2	769.403	2	32.07	67009	17618	9	20	Lac	K4:Lac:40.94
20211127-HCT116-LAC-Enrichment-1.raw	P68431	Histone H3.1 OS=Homo sapiens OX=9606 GN=H3C1 PE=1 SV=2	R.YQK(+72.02)STELLIR.K	N	40.27	1321.72	10	1.6	661.868	2	37.1	66799	21015	55	64	Lac	K3:Lac:1000.00
20211127-HCT116-LAC-Enrichment-1.raw	P84243	Histone H3.3 OS=Homo sapiens OX=9606 GN=H3-3A PE=1 SV=2	R.YQK(+72.02)STELLIR.K	N	40.27	1321.72	10	1.6	661.868	2	37.1	66799	21015	55	64	Lac	K3:Lac:1000.00
20211127-HCT116-LAC-Enrichment-1.raw	Q71DI3	Histone H3.2 OS=Homo sapiens OX=9606 GN=H3C15 PE=1 SV=3	R.YQK(+72.02)STELLIR.K	N	40.27	1321.72	10	1.6	661.868	2	37.1	66799	21015	55	64	Lac	K3:Lac:1000.00
20211127-HCT116-LAC-Enrichment-1.raw	Q5TEC6	Histone HIST2H3PS2 OS=Homo sapiens OX=9606 GN=H3-2 PE=1 SV=1	R.YQK(+72.02)STELLIR.K	N	40.27	1321.72	10	1.6	661.868	2	37.1	66799	21015	55	64	Lac	K3:Lac:1000.00
20211127-HCT116-LAC-Enrichment-1.raw	Q13123	Protein Red OS=Homo sapiens OX=9606 GN=IK PE=1 SV=3	R.AAPTSAPPSK(+72.02)SR.H	Y	23.59	1240.64	12	1.8	621.327	2	13.34	65134	4736	45	56	Lac	K10:Lac:1000.00
20211127-HCT116-LAC-Enrichment-1.raw	P98175	RNA-binding protein 10 OS=Homo sapiens OX=9606 GN=RBM10 PE=1 SV=3	R.K(+72.02)YGGISTASVDFEQPTR.D	Y	49.47	1926.93	17	2.8	964.473	2	43.53	60887	25336	837	853	Lac	K1:Lac:1000.00
20211127-HCT116-LAC-Enrichment-1.raw	P09429	High mobility group protein B1 OS=Homo sapiens OX=9606 GN=HMGB1 PE=1 SV=3	K.YEK(+72.02)DIAAYR.A	N	32.33	1199.58	9	1.4	600.797	2	29.75	46626	15974	155	163	Lac	K3:Lac:1000.00
20211127-HCT116-LAC-Enrichment-1.raw	P26583	High mobility group protein B2 OS=Homo sapiens OX=9606 GN=HMGB2 PE=1 SV=2	K.YEK(+72.02)DIAAYR.A	N	32.33	1199.58	9	1.4	600.797	2	29.75	46626	15974	155	163	Lac	K3:Lac:1000.00
20211127-HCT116-LAC-Enrichment-1.raw	Q8WW12	PEST proteolytic signal-containing nuclear protein OS=Homo sapiens OX=9606 GN=PCNP PE=1 SV=2	K.HGFSDNQK(+72.02)LWER.N	Y	24.05	1587.74	12	0.4	794.877	2	31.78	46437	17381	153	164	Lac	K8:Lac:1000.00
20211127-HCT116-LAC-Enrichment-1.raw	Q9UK76	Jupiter microtubule associated homolog 1 OS=Homo sapiens OX=9606 GN=JPT1 PE=1 SV=3	K.SAGAK(+72.02)SSGGREDLESSGLQR.R	Y	24.12	2062.99	20	0	1032.5	2	18.89	46067	8607	65	84	Lac	K5:Lac:1000.00
20211127-HCT116-LAC-Enrichment-1.raw	O75554	WW domain-binding protein 4 OS=Homo sapiens OX=9606 GN=WBP4 PE=1 SV=1	K.SIQK(+72.02)QNSLGSNEEK.S	Y	22	1632.8	14	1	817.403	2	17.57	44271	7681	271	284	Lac	K4:Lac:21.51
20211127-HCT116-LAC-Enrichment-1.raw	Q9Y232	Chromodomain Y-like protein OS=Homo sapiens OX=9606 GN=CDYL PE=1 SV=2	K.DHESK(+72.02)NSQLFAASQK.F	Y	47.1	1760.83	15	-0.6	587.949	3	23.05	42144	11521	158	172	Lac	K5:Lac:71.38
20211127-HCT116-LAC-Enrichment-1.raw	Q8IWS0	PHD finger protein 6 OS=Homo sapiens OX=9606 GN=PHF6 PE=1 SV=1	R.KTNFK(+72.02)GLSEDTR.S	Y	29.72	1466.74	12	0.5	734.374	2	20.69	31325	9844	169	180	Lac	K5:Lac:52.86
20211127-HCT116-LAC-Enrichment-1.raw	O76021	Ribosomal L1 domain-containing protein 1 OS=Homo sapiens OX=9606 GN=RSL1D1 PE=1 SV=3	K.KSPAK(+72.02)SPNPSTPR.G	Y	46.45	1437.76	13	0.4	719.884	2	11.62	30130	3570	391	403	Lac	K5:Lac:61.69
20211127-HCT116-LAC-Enrichment-1.raw	Q9HCE5	N6-adenosine-methyltransferase non-catalytic subunit OS=Homo sapiens OX=9606 GN=METTL14 PE=1 SV=2	R.ASYDTSAPNAK(+72.02)R.K	Y	38.12	1351.64	12	0.9	676.824	2	15.91	25210	6593	53	64	Lac	K11:Lac:1000.00
20211127-HCT116-LAC-Enrichment-1.raw	P68431	Histone H3.1 OS=Homo sapiens OX=9606 GN=H3C1 PE=1 SV=2	R.K(+72.02)SAPATGGVK.K	N	24.99	986.54	10	1.7	494.276	2	12.35	24749	4046	28	37	Lac	K1:Lac:29.63
20211127-HCT116-LAC-Enrichment-1.raw	Q71DI3	Histone H3.2 OS=Homo sapiens OX=9606 GN=H3C15 PE=1 SV=3	R.K(+72.02)SAPATGGVK.K	N	24.99	986.54	10	1.7	494.276	2	12.35	24749	4046	28	37	Lac	K1:Lac:29.63
20211127-HCT116-LAC-Enrichment-1.raw	Q5TEC6	Histone HIST2H3PS2 OS=Homo sapiens OX=9606 GN=H3-2 PE=1 SV=1	R.K(+72.02)SAPATGGVK.K	N	24.99	986.54	10	1.7	494.276	2	12.35	24749	4046	28	37	Lac	K1:Lac:29.63
20211127-HCT116-LAC-Enrichment-1.raw	Q14498	RNA-binding protein 39 OS=Homo sapiens OX=9606 GN=RBM39 PE=1 SV=2	R.AAAMANNLQK(+72.02)GSAGPMR.L	Y	23.85	1758.85	17	2.5	880.432	2	28.22	19664	15019	235	251	Lac	K10:Lac:1000.00
20211127-HCT116-LAC-Enrichment-1.raw	Q13428	Treacle protein OS=Homo sapiens OX=9606 GN=TCOF1 PE=1 SV=3	K.ASGK(+72.02)TSQVGAASAPAK.E	Y	33.77	1501.77	16	1.6	751.893	2	14.38	14785	5525	364	379	Lac	K4:Lac:40.43
20211127-HCT116-LAC-Enrichment-1.raw	P14618	Pyruvate kinase PKM OS=Homo sapiens OX=9606 GN=PKM PE=1 SV=4	S.K(+72.02)(+42.01)PHSEAGTAFIQTQQLHAAM(+15.99)ADTFLEHMC(+57.02)R.L	Y	26.64	3555.63	30	4.9	712.135	5	52.91	0	31513	3	32	Lac; Acetylation (Protein N-term); Oxidation (M); Carbamidomethylation	K1:Lac:1000.00;K1:Acetylation (Protein N-term):1000.00;M20:Oxidation (M):64.00;C29:Carbamidomethylation:1000.00
20211127-HCT116-LAC-Enrichment-1.raw	P68104	Elongation factor 1-alpha 1 OS=Homo sapiens OX=9606 GN=EEF1A1 PE=1 SV=1	S.GDAAIVDM(+15.99)VPGK(+72.02)PMC(+57.02)VESFSDYPPLGR.F	Y	22.4	2995.38	27	7.2	999.47	3	63.23	0	38003	397	423	Oxidation (M); Lac; Carbamidomethylation	M8:Oxidation (M):9.45;K12:Lac:1000.00;C15:Carbamidomethylation:1000.00
20211127-HCT116-LAC-Enrichment-1.raw	P14866	Heterogeneous nuclear ribonucleoprotein L OS=Homo sapiens OX=9606 GN=HNRNPL PE=1 SV=2	K.RLK(+72.02)TDNAGDQHGGGGGGGGGAGAAGGGGGGENYDDPHKTPASPVVHIR.G	Y	55.14	4507.1	48	-2.3	1127.78	4	20.32	0	9587	60	107	Lac	K3:Lac:31.51
20211127-HCT116-LAC-Enrichment-1.raw	P46013	Proliferation marker protein Ki-67 OS=Homo sapiens OX=9606 GN=MKI67 PE=1 SV=2	K.SPPPELTDTATSTK(+72.02)R.C	Y	29.53	1671.83	15	-5.4	836.916	2	26.05	0	13542	2588	2602	Lac	K14:Lac:1000.00
20211127-HCT116-LAC-Enrichment-1.raw	Q15233	Non-POU domain-containing octamer-binding protein OS=Homo sapiens OX=9606 GN=NONO PE=1 SV=4	R.MEELHNQEVQK(+72.02)R.K	Y	27.47	1611.77	12	3.2	806.891	2	15.91	0	6603	326	337	Lac	K11:Lac:1000.00
20211127-HCT116-LAC-Enrichment-1.raw	Q14978	Nucleolar and coiled-body phosphoprotein 1 OS=Homo sapiens OX=9606 GN=NOLC1 PE=1 SV=2	K.LQTPNTFPK(+72.02)R.K	Y	27.44	1272.68	10	0.4	637.347	2	28.46	0	15158	605	614	Lac	K9:Lac:1000.00
20211127-HCT116-LAC-Enrichment-1.raw	Q08945	FACT complex subunit SSRP1 OS=Homo sapiens OX=9606 GN=SSRP1 PE=1 SV=1	F.LILLFSK(+72.02).D	Y	22.14	904.563	7	-5.7	453.285	2	67.44	0	40630	273	279	Lac	K7:Lac:1000.00
20211127-HCT116-LAC-Enrichment-1.raw	P42166	Lamina-associated polypeptide 2 isoform alpha OS=Homo sapiens OX=9606 GN=TMPO PE=1 SV=2	R.NLFISC(+57.02)K(+72.02)SSHDR.C	Y	22.99	1534.72	12	-0.7	768.364	2	24.6	0	12554	275	286	Carbamidomethylation; Lac	C6:Carbamidomethylation:1000.00;K7:Lac:1000.00
20211127-HCT116-LAC-Enrichment-1.raw	P38159	RNA-binding motif protein X chromosome OS=Homo sapiens OX=9606 GN=RBMX PE=1 SV=3	R.DDGYSTK(+72.02)DSYSSR.D	Y	66.72	1551.63	13	-0.7	776.821	2	21.98	0	10760	211	223	Lac	K7:Lac:1000.00
20211127-HCT116-LAC-Enrichment-1.raw	Q8N0Y7	Probable phosphoglycerate mutase 4 OS=Homo sapiens OX=9606 GN=PGAM4 PE=3 SV=1	R.YADLTEDQLPSYESPK(+72.02)DTIAR.A	Y	19.3	2483.17	21	0.2	1242.59	2	37.45	0	21238	142	162	Lac	K16:Lac:1000.00
20211127-HCT116-LAC-Enrichment-1.raw	Q9UHV9	Prefoldin subunit 2 OS=Homo sapiens OX=9606 GN=PFDN2 PE=1 SV=1	K.SSGSGAGK(+72.02)GAVSAEQVIAGFNR.L	Y	30	2121.04	22	-2	1061.52	2	49.81	0	29438	11	32	Lac	K8:Lac:1000.00
20211127-HCT116-LAC-Enrichment-1.raw	Q9Y232	Chromodomain Y-like protein OS=Homo sapiens OX=9606 GN=CDYL PE=1 SV=2	K.SGIK(+72.02)ILVPK.S	Y	30.05	1025.65	9	1.3	513.831	2	39.5	0	22556	192	200	Lac	K4:Lac:70.86
20211127-HCT116-LAC-Enrichment-1.raw	Q9UEE9	Craniofacial development protein 1 OS=Homo sapiens OX=9606 GN=CFDP1 PE=1 SV=1	K.ITK(+72.02)VFDFAGEEVR.V	Y	51.96	1581.8	13	0.9	791.908	2	52.63	0	31325	165	177	Lac	K3:Lac:1000.00
20211127-HCT116-LAC-Enrichment-1.raw	O43670	BUB3-interacting and GLEBS motif-containing protein ZNF207 OS=Homo sapiens OX=9606 GN=ZNF207 PE=1 SV=1	R.LLEQK(+72.02)TQESQK.K	Y	29.57	1402.73	11	0	702.37	2	17.49	0	7631	96	106	Lac	K5:Lac:37.35
20211127-HCT116-LAC-Enrichment-1.raw	Q8ND82	Zinc finger protein 280C OS=Homo sapiens OX=9606 GN=ZNF280C PE=1 SV=1	R.FHLVSK(+72.02)SSQSSVTVENASKPDFTK.N	Y	45.53	2694.35	24	2	899.123	3	34.61	0	19263	108	131	Lac	K6:Lac:39.02
20211127-HCT116-LAC-Enrichment-1.raw	Q9UKX7	Nuclear pore complex protein Nup50 OS=Homo sapiens OX=9606 GN=NUP50 PE=1 SV=2	R.NVGFESDTGGAFK(+72.02)GFK.G	Y	51.7	1731.81	16	-1.1	866.909	2	48.03	0	28269	47	62	Lac	K13:Lac:22.45
20211127-HCT116-LAC-Enrichment-1.raw	Q14684	Ribosomal RNA processing protein 1 homolog B OS=Homo sapiens OX=9606 GN=RRP1B PE=1 SV=3	K.SSTATHPPGPAVQLNK(+72.02)TPSSSK.K	Y	40.58	2263.14	22	1.8	755.388	3	24.36	0	12381	661	682	Lac	K16:Lac:22.09
20211127-HCT116-LAC-Enrichment-1.raw	Q14966	Zinc finger protein 638 OS=Homo sapiens OX=9606 GN=ZNF638 PE=1 SV=2	R.SGLAESSSK(+72.02)FKPTQSSLTR.G	Y	33.42	2082.06	19	6.5	1042.04	2	30.23	0	16327	1447	1465	Lac	K9:Lac:22.85
20211127-HCT116-LAC-Enrichment-1.raw	Q9UJX3	Anaphase-promoting complex subunit 7 OS=Homo sapiens OX=9606 GN=ANAPC7 PE=1 SV=4	K.TSK(+72.02)VRPSTGNSASTPQSQC(+57.02)LPSEIEVK.Y	Y	42.59	2959.46	27	0	987.489	3	32.41	0	17834	113	139	Lac; Carbamidomethylation	K3:Lac:43.38;C19:Carbamidomethylation:1000.00
20211127-HCT116-LAC-Enrichment-1.raw	Q96B23	Uncharacterized protein C18orf25 OS=Homo sapiens OX=9606 GN=C18orf25 PE=1 SV=3	R.GGVIQSVSSWK(+72.02)HGSGTQYVSTR.Q	Y	33.6	2392.18	22	1.3	798.398	3	42.52	0	24645	348	369	Lac	K11:Lac:1000.00
20211127-HCT116-LAC-Enrichment-1.raw	Q9H6F5	Coiled-coil domain-containing protein 86 OS=Homo sapiens OX=9606 GN=CCDC86 PE=1 SV=1	R.DTLALLQK(+72.02)QPPQQPAAK.I	Y	20.55	1918.05	17	1.5	960.032	2	47.17	0	27702	343	359	Lac	K8:Lac:31.37
PC3-Enrichment.raw	P06899	Histone H2B type 1-J OS=Homo sapiens OX=9606 GN=H2BC11 PE=1 SV=3	M.PEPAK(+72.02)SAPAPK.K	N	50.41	1163.62	11	0	582.815	2	14.32	7035400	5306	2	12	Lac	K5:Lac:104.48
PC3-Enrichment.raw	Q16778	Histone H2B type 2-E OS=Homo sapiens OX=9606 GN=H2BC21 PE=1 SV=3	M.PEPAK(+72.02)SAPAPK.K	N	50.41	1163.62	11	0	582.815	2	14.32	7035400	5306	2	12	Lac	K5:Lac:104.48
PC3-Enrichment.raw	O60814	Histone H2B type 1-K OS=Homo sapiens OX=9606 GN=H2BC12 PE=1 SV=3	M.PEPAK(+72.02)SAPAPK.K	N	50.41	1163.62	11	0	582.815	2	14.32	7035400	5306	2	12	Lac	K5:Lac:104.48
PC3-Enrichment.raw	P62807	Histone H2B type 1-C/E/F/G/I OS=Homo sapiens OX=9606 GN=H2BC4 PE=1 SV=4	M.PEPAK(+72.02)SAPAPK.K	N	50.41	1163.62	11	0	582.815	2	14.32	7035400	5306	2	12	Lac	K5:Lac:104.48
PC3-Enrichment.raw	P57053	Histone H2B type F-S OS=Homo sapiens OX=9606 GN=H2BS1 PE=1 SV=2	M.PEPAK(+72.02)SAPAPK.K	N	50.41	1163.62	11	0	582.815	2	14.32	7035400	5306	2	12	Lac	K5:Lac:104.48
PC3-Enrichment.raw	P58876	Histone H2B type 1-D OS=Homo sapiens OX=9606 GN=H2BC5 PE=1 SV=2	M.PEPTK(+72.02)SAPAPK.K	Y	57.37	1193.63	11	0.6	597.82	2	14.69	3796900	5678	2	12	Lac	K5:Lac:99.63
PC3-Enrichment.raw	P04075	Fructose-bisphosphate aldolase A OS=Homo sapiens OX=9606 GN=ALDOA PE=1 SV=2	K.DGADFAK(+72.02)WR.C	N	54.44	1136.53	9	0.5	569.268	2	41.81	3630800	23546	141	149	Lac	K7:Lac:1000.00
PC3-Enrichment.raw	P09972	Fructose-bisphosphate aldolase C OS=Homo sapiens OX=9606 GN=ALDOC PE=1 SV=2	K.DGADFAK(+72.02)WR.C	N	54.44	1136.53	9	0.5	569.268	2	41.81	3630800	23546	141	149	Lac	K7:Lac:1000.00
PC3-Enrichment.raw	Q5TEC6	Histone HIST2H3PS2 OS=Homo sapiens OX=9606 GN=H3-2 PE=1 SV=1	R.K(+42.01)QLATK(+72.02)AAR.K	N	22.47	1099.63	9	-0.6	550.823	2	16.71	2838500	7005	19	27	Acetylation (Protein N-term); Lac	K1:Acetylation (Protein N-term):1000.00;K6:Lac:1000.00
PC3-Enrichment.raw	P68431	Histone H3.1 OS=Homo sapiens OX=9606 GN=H3C1 PE=1 SV=2	R.K(+42.01)QLATK(+72.02)AAR.K	N	22.47	1099.63	9	-0.6	550.823	2	16.71	2838500	7005	19	27	Acetylation (Protein N-term); Lac	K1:Acetylation (Protein N-term):1000.00;K6:Lac:1000.00
PC3-Enrichment.raw	Q71DI3	Histone H3.2 OS=Homo sapiens OX=9606 GN=H3C15 PE=1 SV=3	R.K(+42.01)QLATK(+72.02)AAR.K	N	22.47	1099.63	9	-0.6	550.823	2	16.71	2838500	7005	19	27	Acetylation (Protein N-term); Lac	K1:Acetylation (Protein N-term):1000.00;K6:Lac:1000.00
PC3-Enrichment.raw	P84243	Histone H3.3 OS=Homo sapiens OX=9606 GN=H3-3A PE=1 SV=2	R.K(+42.01)QLATK(+72.02)AAR.K	N	22.47	1099.63	9	-0.6	550.823	2	16.71	2838500	7005	19	27	Acetylation (Protein N-term); Lac	K1:Acetylation (Protein N-term):1000.00;K6:Lac:1000.00
PC3-Enrichment.raw	P62826	GTP-binding nuclear protein Ran OS=Homo sapiens OX=9606 GN=RAN PE=1 SV=3	K.AK(+72.02)SIVFHR.K	Y	36.82	1028.58	8	1.2	515.295	2	19.33	2345400	8662	133	140	Lac	K2:Lac:1000.00
PC3-Enrichment.raw	Q09666	Neuroblast differentiation-associated protein AHNAK OS=Homo sapiens OX=9606 GN=AHNAK PE=1 SV=2	K.MPK(+72.02)FSMPGFK.A	Y	58.95	1240.6	10	1.4	621.306	2	51.97	2188700	30111	882	891	Lac	K3:Lac:102.29
PC3-Enrichment.raw	P61978	Heterogeneous nuclear ribonucleoprotein K OS=Homo sapiens OX=9606 GN=HNRNPK PE=1 SV=1	K.DLAGSIIGK(+72.02)GGQR.I	Y	54.38	1342.72	13	1.1	672.366	2	43.21	1907200	24308	397	409	Lac	K9:Lac:1000.00
PC3-Enrichment.raw	Q13185	Chromobox protein homolog 3 OS=Homo sapiens OX=9606 GN=CBX3 PE=1 SV=4	K.TTLQK(+72.02)MGK.K	Y	39.65	977.521	8	0.5	489.767	2	16.59	1691300	6879	6	13	Lac	K5:Lac:22.45
PC3-Enrichment.raw	Q8WW12	PEST proteolytic signal-containing nuclear protein OS=Homo sapiens OX=9606 GN=PCNP PE=1 SV=2	K.ISK(+72.02)FGFAIGSQTTK.K	Y	54.2	1555.82	14	0.3	778.918	2	48.68	1612400	28000	68	81	Lac	K3:Lac:88.25
PC3-Enrichment.raw	P23527	Histone H2B type 1-O OS=Homo sapiens OX=9606 GN=H2BC17 PE=1 SV=3	M.PDPAK(+72.02)SAPAPK.K	N	61.95	1149.6	11	0.1	575.807	2	14.96	1581800	5792	2	12	Lac	K5:Lac:121.05
PC3-Enrichment.raw	Q93079	Histone H2B type 1-H OS=Homo sapiens OX=9606 GN=H2BC9 PE=1 SV=3	M.PDPAK(+72.02)SAPAPK.K	N	61.95	1149.6	11	0.1	575.807	2	14.96	1581800	5792	2	12	Lac	K5:Lac:121.05
PC3-Enrichment.raw	Q15233	Non-POU domain-containing octamer-binding protein OS=Homo sapiens OX=9606 GN=NONO PE=1 SV=4	R.AAPGAEFAPNK(+72.02)R.R	Y	67.99	1299.66	12	0.3	650.834	2	24.83	1523300	12204	457	468	Lac	K11:Lac:1000.00
PC3-Enrichment.raw	Q99880	Histone H2B type 1-L OS=Homo sapiens OX=9606 GN=H2BC13 PE=1 SV=3	M.PELAK(+72.02)SAPAPK.K	Y	54.95	1179.65	11	1.2	590.831	2	20.14	1497100	9192	2	12	Lac	K5:Lac:112.31
PC3-Enrichment.raw	P61326	Protein mago nashi homolog OS=Homo sapiens OX=9606 GN=MAGOH PE=1 SV=1	K.GK(+72.02)FGHEFLEFEFRPDGK.L	Y	79.52	2111.01	17	1.5	704.677	3	50.97	1445400	29484	15	31	Lac	K2:Lac:238.57
PC3-Enrichment.raw	Q96A72	Protein mago nashi homolog 2 OS=Homo sapiens OX=9606 GN=MAGOHB PE=1 SV=1	K.GK(+72.02)FGHEFLEFEFRPDGK.L	Y	79.52	2111.01	17	1.5	704.677	3	50.97	1445400	29484	17	33	Lac	K2:Lac:238.57
PC3-Enrichment.raw	P52597	Heterogeneous nuclear ribonucleoprotein F OS=Homo sapiens OX=9606 GN=HNRNPF PE=1 SV=3	R.YIGIVK(+72.02)QAGLER.M	Y	54.42	1417.79	12	0.8	709.902	2	41.42	1403300	23090	219	230	Lac	K6:Lac:1000.00
PC3-Enrichment.raw	P17096	High mobility group protein HMG-I/HMG-Y OS=Homo sapiens OX=9606 GN=HMGA1 PE=1 SV=3	M.S(+42.01)ESSSK(+72.02)SSQPLASK.Q	Y	48.46	1535.73	14	1.1	768.872	2	22.17	1364500	10392	2	15	Acetylation (Protein N-term); Lac	S1:Acetylation (Protein N-term):1000.00;K6:Lac:47.82
PC3-Enrichment.raw	P62805	Histone H4 OS=Homo sapiens OX=9606 GN=H4C1 PE=1 SV=2	R.G(+42.01)KGGK(+72.02)GLGK.G	Y	23.84	914.518	9	2.1	458.266	2	13.27	1311400	4578	5	13	Acetylation (Protein N-term); Lac	G1:Acetylation (Protein N-term):1000.00;K5:Lac:48.12
PC3-Enrichment.raw	P21291	Cysteine and glycine-rich protein 1 OS=Homo sapiens OX=9606 GN=CSRP1 PE=1 SV=3	K.HEEAPGHRPTTNPNASK(+72.02)FAQK.I	Y	69.29	2388.16	21	1.1	598.045	4	14.09	1283300	5145	92	112	Lac	K17:Lac:38.03
PC3-Enrichment.raw	Q5TEC6	Histone HIST2H3PS2 OS=Homo sapiens OX=9606 GN=H3-2 PE=1 SV=1	K.QLATK(+72.02)AAR.K	N	32.16	929.529	8	0.1	465.771	2	12.69	1194900	4189	20	27	Lac	K5:Lac:1000.00
PC3-Enrichment.raw	P68431	Histone H3.1 OS=Homo sapiens OX=9606 GN=H3C1 PE=1 SV=2	K.QLATK(+72.02)AAR.K	N	32.16	929.529	8	0.1	465.771	2	12.69	1194900	4189	20	27	Lac	K5:Lac:1000.00
PC3-Enrichment.raw	Q71DI3	Histone H3.2 OS=Homo sapiens OX=9606 GN=H3C15 PE=1 SV=3	K.QLATK(+72.02)AAR.K	N	32.16	929.529	8	0.1	465.771	2	12.69	1194900	4189	20	27	Lac	K5:Lac:1000.00
PC3-Enrichment.raw	P84243	Histone H3.3 OS=Homo sapiens OX=9606 GN=H3-3A PE=1 SV=2	K.QLATK(+72.02)AAR.K	N	32.16	929.529	8	0.1	465.771	2	12.69	1194900	4189	20	27	Lac	K5:Lac:1000.00
PC3-Enrichment.raw	Q01813	ATP-dependent 6-phosphofructokinase platelet type OS=Homo sapiens OX=9606 GN=PFKP PE=1 SV=2	R.NFGTK(+72.02)ISAR.A	Y	48.49	1064.56	9	0.4	533.287	2	24.62	1144100	12051	684	692	Lac	K5:Lac:1000.00
PC3-Enrichment.raw	P27694	Replication protein A 70 kDa DNA-binding subunit OS=Homo sapiens OX=9606 GN=RPA1 PE=1 SV=2	K.TFGK(+72.02)AAGPSLSHTSGGTQSK.V	Y	67.26	1989.98	20	1	664.331	3	20.11	990030	9216	164	183	Lac	K4:Lac:107.12
PC3-Enrichment.raw	P21291	Cysteine and glycine-rich protein 1 OS=Homo sapiens OX=9606 GN=CSRP1 PE=1 SV=3	K.FAQK(+72.02)IGGSER.C	Y	56.23	1163.59	10	0.6	582.803	2	18.76	906140	8295	109	118	Lac	K4:Lac:1000.00
PC3-Enrichment.raw	P19338	Nucleolin OS=Homo sapiens OX=9606 GN=NCL PE=1 SV=3	K.TVTPAK(+72.02)AVTTPGKK.G	Y	63.34	1469.85	14	1	735.928	2	16.13	867470	6682	97	110	Lac	K6:Lac:43.13
PC3-Enrichment.raw	Q13185	Chromobox protein homolog 3 OS=Homo sapiens OX=9606 GN=CBX3 PE=1 SV=4	M.A(+42.01)SNK(+72.02)TTLQK.M	Y	35.28	1103.58	9	1	552.797	2	21.14	786270	9808	2	10	Acetylation (Protein N-term); Lac	A1:Acetylation (Protein N-term):1000.00;K4:Lac:38.33
PC3-Enrichment.raw	Q9H1E3	Nuclear ubiquitous casein and cyclin-dependent kinase substrate 1 OS=Homo sapiens OX=9606 GN=NUCKS1 PE=1 SV=1	R.LK(+72.02)ATVTPSPVK.G	Y	42.17	1211.71	11	0.4	606.862	2	24.65	779780	12118	174	184	Lac	K2:Lac:104.94
PC3-Enrichment.raw	P07910	Heterogeneous nuclear ribonucleoproteins C1/C2 OS=Homo sapiens OX=9606 GN=HNRNPC PE=1 SV=4	R.AVVPSK(+72.02)R.Q	Y	29	827.486	7	3	414.75	2	14.75	645100	5630	152	158	Lac	K6:Lac:1000.00
PC3-Enrichment.raw	P23527	Histone H2B type 1-O OS=Homo sapiens OX=9606 GN=H2BC17 PE=1 SV=3	K.K(+42.01)AVTK(+72.02)AQK.K	N	23.89	986.576	8	0.9	494.294	2	11.63	633210	3450	17	24	Acetylation (Protein N-term); Lac	K1:Acetylation (Protein N-term):1000.00;K5:Lac:57.45
PC3-Enrichment.raw	Q93079	Histone H2B type 1-H OS=Homo sapiens OX=9606 GN=H2BC9 PE=1 SV=3	K.K(+42.01)AVTK(+72.02)AQK.K	N	23.89	986.576	8	0.9	494.294	2	11.63	633210	3450	17	24	Acetylation (Protein N-term); Lac	K1:Acetylation (Protein N-term):1000.00;K5:Lac:57.45
PC3-Enrichment.raw	P58876	Histone H2B type 1-D OS=Homo sapiens OX=9606 GN=H2BC5 PE=1 SV=2	K.K(+42.01)AVTK(+72.02)AQK.K	N	23.89	986.576	8	0.9	494.294	2	11.63	633210	3450	17	24	Acetylation (Protein N-term); Lac	K1:Acetylation (Protein N-term):1000.00;K5:Lac:57.45
PC3-Enrichment.raw	Q99880	Histone H2B type 1-L OS=Homo sapiens OX=9606 GN=H2BC13 PE=1 SV=3	K.K(+42.01)AVTK(+72.02)AQK.K	N	23.89	986.576	8	0.9	494.294	2	11.63	633210	3450	17	24	Acetylation (Protein N-term); Lac	K1:Acetylation (Protein N-term):1000.00;K5:Lac:57.45
PC3-Enrichment.raw	P06899	Histone H2B type 1-J OS=Homo sapiens OX=9606 GN=H2BC11 PE=1 SV=3	K.K(+42.01)AVTK(+72.02)AQK.K	N	23.89	986.576	8	0.9	494.294	2	11.63	633210	3450	17	24	Acetylation (Protein N-term); Lac	K1:Acetylation (Protein N-term):1000.00;K5:Lac:57.45
PC3-Enrichment.raw	Q16778	Histone H2B type 2-E OS=Homo sapiens OX=9606 GN=H2BC21 PE=1 SV=3	K.K(+42.01)AVTK(+72.02)AQK.K	N	23.89	986.576	8	0.9	494.294	2	11.63	633210	3450	17	24	Acetylation (Protein N-term); Lac	K1:Acetylation (Protein N-term):1000.00;K5:Lac:57.45
PC3-Enrichment.raw	O60814	Histone H2B type 1-K OS=Homo sapiens OX=9606 GN=H2BC12 PE=1 SV=3	K.K(+42.01)AVTK(+72.02)AQK.K	N	23.89	986.576	8	0.9	494.294	2	11.63	633210	3450	17	24	Acetylation (Protein N-term); Lac	K1:Acetylation (Protein N-term):1000.00;K5:Lac:57.45
PC3-Enrichment.raw	P62807	Histone H2B type 1-C/E/F/G/I OS=Homo sapiens OX=9606 GN=H2BC4 PE=1 SV=4	K.K(+42.01)AVTK(+72.02)AQK.K	N	23.89	986.576	8	0.9	494.294	2	11.63	633210	3450	17	24	Acetylation (Protein N-term); Lac	K1:Acetylation (Protein N-term):1000.00;K5:Lac:57.45
PC3-Enrichment.raw	P57053	Histone H2B type F-S OS=Homo sapiens OX=9606 GN=H2BS1 PE=1 SV=2	K.K(+42.01)AVTK(+72.02)AQK.K	N	23.89	986.576	8	0.9	494.294	2	11.63	633210	3450	17	24	Acetylation (Protein N-term); Lac	K1:Acetylation (Protein N-term):1000.00;K5:Lac:57.45
PC3-Enrichment.raw	Q99877	Histone H2B type 1-N OS=Homo sapiens OX=9606 GN=H2BC15 PE=1 SV=3	K.K(+42.01)AVTK(+72.02)AQK.K	N	23.89	986.576	8	0.9	494.294	2	11.63	633210	3450	17	24	Acetylation (Protein N-term); Lac	K1:Acetylation (Protein N-term):1000.00;K5:Lac:57.45
PC3-Enrichment.raw	P14866	Heterogeneous nuclear ribonucleoprotein L OS=Homo sapiens OX=9606 GN=HNRNPL PE=1 SV=2	R.LK(+72.02)TDNAGDQHGGGGGGGGGAGAAGGGGGGENYDDPHKTPASPVVHIR.G	Y	77.7	4351	47	0.9	871.205	5	23.18	626610	11144	61	107	Lac	K2:Lac:40.96
PC3-Enrichment.raw	O95218	Zinc finger Ran-binding domain-containing protein 2 OS=Homo sapiens OX=9606 GN=ZRANB2 PE=1 SV=2	R.GK(+72.02)AVGPASILK.E	Y	35.02	1111.66	11	1.3	556.836	2	33.88	530840	18109	136	146	Lac	K2:Lac:103.69
PC3-Enrichment.raw	Q9P258	Protein RCC2 OS=Homo sapiens OX=9606 GN=RCC2 PE=1 SV=2	R.PATAGK(+72.02)AGGAAVVITEPEHTK.E	Y	74.01	2076.09	21	0.4	693.034	3	27.52	521150	14002	72	92	Lac	K6:Lac:124.08
PC3-Enrichment.raw	Q9UK76	Jupiter microtubule associated homolog 1 OS=Homo sapiens OX=9606 GN=JPT1 PE=1 SV=3	K.NK(+72.02)MASNIFGTPEENQASWAK.S	Y	65.88	2294.06	20	1.4	1148.04	2	49.98	513900	28889	45	64	Lac	K2:Lac:86.26
PC3-Enrichment.raw	P06748	Nucleophosmin OS=Homo sapiens OX=9606 GN=NPM1 PE=1 SV=2	K.LLSISGK(+72.02)R.S	Y	27.24	944.565	8	0.6	473.289	2	26.89	504750	13600	135	142	Lac	K7:Lac:1000.00
PC3-Enrichment.raw	P06748	Nucleophosmin OS=Homo sapiens OX=9606 GN=NPM1 PE=1 SV=2	R.SAPGGGSK(+72.02)VPQKK.V	Y	33.65	1311.71	13	1.1	438.245	3	9.91	455970	2348	143	155	Lac	K8:Lac:20.17
PC3-Enrichment.raw	P06703	Protein S100-A6 OS=Homo sapiens OX=9606 GN=S100A6 PE=1 SV=1	K.ELTIGSK(+72.02)LQDAEIAR.L	Y	65.48	1714.91	15	1	858.461	2	51.96	436730	30169	41	55	Lac	K7:Lac:1000.00
PC3-Enrichment.raw	P17096	High mobility group protein HMG-I/HMG-Y OS=Homo sapiens OX=9606 GN=HMGA1 PE=1 SV=3	R.K(+72.02)QPPVSPGTALVGSQK.E	Y	41.79	1664.91	16	0	833.46	2	32.53	434900	17361	31	46	Lac	K1:Lac:64.53
PC3-Enrichment.raw	P19338	Nucleolin OS=Homo sapiens OX=9606 GN=NCL PE=1 SV=3	K.AAK(+72.02)VVPVK.A	Y	47.11	882.554	8	0.7	442.283	2	17.54	420100	7519	221	228	Lac	K3:Lac:100.21
PC3-Enrichment.raw	P78347	General transcription factor II-I OS=Homo sapiens OX=9606 GN=GTF2I PE=1 SV=2	R.EFNFEK(+72.02)WNAR.I	Y	51.12	1411.65	10	0.9	706.832	2	49.89	386780	28785	348	357	Lac	K6:Lac:1000.00
PC3-Enrichment.raw	O43809	Cleavage and polyadenylation specificity factor subunit 5 OS=Homo sapiens OX=9606 GN=NUDT21 PE=1 SV=1	R.GVTQFGNK(+72.02)YIQQTKPLTLER.T	Y	62.2	2392.27	20	1.5	798.431	3	45.06	376930	25618	16	35	Lac	K8:Lac:90.57
PC3-Enrichment.raw	O00151	PDZ and LIM domain protein 1 OS=Homo sapiens OX=9606 GN=PDLIM1 PE=1 SV=4	K.APVTK(+72.02)VAASIGNAQK.L	Y	67.91	1525.85	15	0.4	763.928	2	31.54	361320	16635	242	256	Lac	K5:Lac:62.68
PC3-Enrichment.raw	Q9UK76	Jupiter microtubule associated homolog 1 OS=Homo sapiens OX=9606 GN=JPT1 PE=1 SV=3	M.T(+42.01)TTTTFK(+72.02)GVDPNSR.N	Y	39.69	1637.79	14	2.4	819.902	2	43.45	296680	24553	2	15	Acetylation (Protein N-term); Lac	T1:Acetylation (Protein N-term):1000.00;K7:Lac:1000.00
PC3-Enrichment.raw	P63261	Actin cytoplasmic 2 OS=Homo sapiens OX=9606 GN=ACTG1 PE=1 SV=1	K.IK(+72.02)IIAPPER.K	N	29.42	1107.67	9	0.4	554.838	2	34.02	286680	18279	327	335	Lac	K2:Lac:1000.00
PC3-Enrichment.raw	P60709	Actin cytoplasmic 1 OS=Homo sapiens OX=9606 GN=ACTB PE=1 SV=1	K.IK(+72.02)IIAPPER.K	N	29.42	1107.67	9	0.4	554.838	2	34.02	286680	18279	327	335	Lac	K2:Lac:1000.00
PC3-Enrichment.raw	P68032	Actin alpha cardiac muscle 1 OS=Homo sapiens OX=9606 GN=ACTC1 PE=1 SV=1	K.IK(+72.02)IIAPPER.K	N	29.42	1107.67	9	0.4	554.838	2	34.02	286680	18279	329	337	Lac	K2:Lac:1000.00
PC3-Enrichment.raw	P37108	Signal recognition particle 14 kDa protein OS=Homo sapiens OX=9606 GN=SRP14 PE=1 SV=2	K.K(+72.02)GTVEGFEPADNK.C	Y	63.7	1462.69	13	-1.2	732.351	2	25.59	286280	12714	43	55	Lac	K1:Lac:115.61
PC3-Enrichment.raw	Q04637	Eukaryotic translation initiation factor 4 gamma 1 OS=Homo sapiens OX=9606 GN=EIF4G1 PE=1 SV=4	R.LTK(+72.02)ITKPGSIDSNNQLFAPGGR.L	Y	55.48	2385.27	22	1.4	796.094	3	40.36	268110	22453	1069	1090	Lac	K3:Lac:22.45
PC3-Enrichment.raw	P19338	Nucleolin OS=Homo sapiens OX=9606 GN=NCL PE=1 SV=3	R.GGK(+72.02)NSTWSGESK.T	Y	55.35	1308.59	12	0.5	655.303	2	14.79	260900	5681	475	486	Lac	K3:Lac:113.83
PC3-Enrichment.raw	Q6NXS1	Protein phosphatase inhibitor 2 family member B OS=Homo sapiens OX=9606 GN=PPP1R2B PE=1 SV=2	M.A(+42.01)ASTASHRPIK(+72.02)GILK.N	Y	25.52	1662.94	15	1.2	555.32	3	26.86	230190	13605	2	16	Acetylation (Protein N-term); Lac	A1:Acetylation (Protein N-term):1000.00;K11:Lac:38.03
PC3-Enrichment.raw	P41236	Protein phosphatase inhibitor 2 OS=Homo sapiens OX=9606 GN=PPP1R2 PE=1 SV=2	M.A(+42.01)ASTASHRPIK(+72.02)GILK.N	Y	25.52	1662.94	15	1.2	555.32	3	26.86	230190	13605	2	16	Acetylation (Protein N-term); Lac	A1:Acetylation (Protein N-term):1000.00;K11:Lac:38.03
PC3-Enrichment.raw	Q09666	Neuroblast differentiation-associated protein AHNAK OS=Homo sapiens OX=9606 GN=AHNAK PE=1 SV=2	K.LPK(+72.02)FNFSGSK.V	Y	32.07	1195.62	10	-0.4	598.817	2	40.82	221010	22833	3354	3363	Lac	K3:Lac:20.76
PC3-Enrichment.raw	Q7Z4V5	Hepatoma-derived growth factor-related protein 2 OS=Homo sapiens OX=9606 GN=HDGFL2 PE=1 SV=1	R.KTPALK(+72.02)MSVSK.R	Y	45.37	1260.71	11	1.3	631.362	2	19.18	203530	8569	158	168	Lac	K6:Lac:52.68
PC3-Enrichment.raw	Q9P013	Spliceosome-associated protein CWC15 homolog OS=Homo sapiens OX=9606 GN=CWC15 PE=1 SV=2	R.DLPSHTK(+72.02)IK.Y	Y	29.63	1109.61	9	0.7	555.81	2	16.18	179480	6683	34	42	Lac	K7:Lac:36.05
PC3-Enrichment.raw	Q9UQE7	Structural maintenance of chromosomes protein 3 OS=Homo sapiens OX=9606 GN=SMC3 PE=1 SV=2	K.K(+72.02)DQYFLDKK.M	Y	47.03	1255.64	9	1.7	628.829	2	20.98	177980	9761	106	114	Lac	K1:Lac:128.79
PC3-Enrichment.raw	P51610	Host cell factor 1 OS=Homo sapiens OX=9606 GN=HCFC1 PE=1 SV=2	K.IATGHGQQGVTQVVLK(+72.02)GAPGQPGTILR.T	Y	60.09	2754.51	27	1.2	919.177	3	44.37	172700	25178	821	847	Lac	K16:Lac:1000.00
PC3-Enrichment.raw	P13639	Elongation factor 2 OS=Homo sapiens OX=9606 GN=EEF2 PE=1 SV=4	K.FAAK(+72.02)GEGQLGPAER.A	Y	72.81	1501.75	14	0.5	751.882	2	27.51	172400	14039	236	249	Lac	K4:Lac:1000.00
PC3-Enrichment.raw	Q9UEE9	Craniofacial development protein 1 OS=Homo sapiens OX=9606 GN=CFDP1 PE=1 SV=1	R.SSGMSSLLGK(+72.02)IGAK.K	Y	57.55	1406.74	14	0.5	704.377	2	51.61	147820	29983	221	234	Lac	K10:Lac:22.37
PC3-Enrichment.raw	P51397	Death-associated protein 1 OS=Homo sapiens OX=9606 GN=DAP PE=1 SV=3	K.AGHPPAVK(+72.02)AGGMR.I	Y	50.05	1319.68	13	1.5	440.899	3	13.84	126850	5044	13	25	Lac	K8:Lac:1000.00
PC3-Enrichment.raw	P19338	Nucleolin OS=Homo sapiens OX=9606 GN=NCL PE=1 SV=3	K.K(+72.02)VVVSPTK.K	Y	28.34	928.559	8	0.9	465.286	2	15.34	123380	6099	63	70	Lac	K1:Lac:56.15
PC3-Enrichment.raw	P22061	Protein-L-isoaspartate(D-aspartate) O-methyltransferase OS=Homo sapiens OX=9606 GN=PCMT1 PE=1 SV=4	M.A(+42.01)WK(+72.02)SGGASHSELIHNLR.K	Y	29.06	1975.99	17	1.9	659.669	3	39.37	123340	21833	2	18	Acetylation (Protein N-term); Lac	A1:Acetylation (Protein N-term):1000.00;K3:Lac:1000.00
PC3-Enrichment.raw	P61956	Small ubiquitin-related modifier 2 OS=Homo sapiens OX=9606 GN=SUMO2 PE=1 SV=3	K.EGVK(+72.02)TENNDHINLK.V	Y	31.32	1681.83	14	2.1	841.92	2	19.57	121690	8817	8	21	Lac	K4:Lac:43.70
PC3-Enrichment.raw	P62140	Serine/threonine-protein phosphatase PP1-beta catalytic subunit OS=Homo sapiens OX=9606 GN=PPP1CB PE=1 SV=3	K.AK(+72.02)YQYGGLNSGRPVTPPR.T	Y	20.68	2032.05	18	0.9	678.356	3	28.04	114050	14468	302	319	Lac	K2:Lac:1000.00
PC3-Enrichment.raw	Q92841	Probable ATP-dependent RNA helicase DDX17 OS=Homo sapiens OX=9606 GN=DDX17 PE=1 SV=2	K.K(+72.02)FGNPGER.L	Y	30.68	975.477	8	1.8	488.745	2	15.25	112600	6104	109	116	Lac	K1:Lac:1000.00
PC3-Enrichment.raw	P14866	Heterogeneous nuclear ribonucleoprotein L OS=Homo sapiens OX=9606 GN=HNRNPL PE=1 SV=2	R.LK(+72.02)TDNAGDQHGGGGGGGGGAGAAGGGGGGENYDDPHK.T	Y	69.06	3293.4	37	1.8	824.355	4	14.87	106980	5772	61	97	Lac	K2:Lac:25.51
PC3-Enrichment.raw	Q8TAQ2	SWI/SNF complex subunit SMARCC2 OS=Homo sapiens OX=9606 GN=SMARCC2 PE=1 SV=1	K.KGPSTPYTK(+72.02)SK.R	Y	38.33	1264.67	11	0.6	633.339	2	11.75	99944	3553	318	328	Lac	K9:Lac:60.92
PC3-Enrichment.raw	Q14839	Chromodomain-helicase-DNA-binding protein 4 OS=Homo sapiens OX=9606 GN=CHD4 PE=1 SV=2	K.IK(+72.02)LGGFGSK.R	Y	31.77	977.554	9	1.2	489.784	2	32.05	81097	16986	296	304	Lac	K2:Lac:38.64
PC3-Enrichment.raw	P42167	Lamina-associated polypeptide 2 isoforms beta/gamma OS=Homo sapiens OX=9606 GN=TMPO PE=1 SV=2	K.YVPK(+72.02)YVPLADVK.S	Y	35.22	1462.81	12	0.5	732.409	2	47.04	79389	27011	390	401	Lac	K4:Lac:40.87
PC3-Enrichment.raw	Q15233	Non-POU domain-containing octamer-binding protein OS=Homo sapiens OX=9606 GN=NONO PE=1 SV=4	R.QQEGFK(+72.02)GTFPDAR.E	Y	62.07	1551.73	13	-0.4	776.87	2	35.81	66748	19481	366	378	Lac	K6:Lac:1000.00
PC3-Enrichment.raw	Q9Y2W1	Thyroid hormone receptor-associated protein 3 OS=Homo sapiens OX=9606 GN=THRAP3 PE=1 SV=2	K.FMSK(+72.02)VIGANK.N	Y	41.84	1165.62	10	0.5	583.814	2	29.95	62137	15686	452	461	Lac	K4:Lac:34.81
PC3-Enrichment.raw	P19338	Nucleolin OS=Homo sapiens OX=9606 GN=NCL PE=1 SV=3	K.K(+72.02)VVVSPTKK.V	Y	32.44	1056.65	9	2.2	529.334	2	11.21	54857	3138	63	71	Lac	K1:Lac:67.13
PC3-Enrichment.raw	P06733	Alpha-enolase OS=Homo sapiens OX=9606 GN=ENO1 PE=1 SV=2	M.S(+42.01)ILK(+72.02)IHAR.E	Y	20.03	1050.62	8	0.4	526.315	2	47.8	48739	27540	2	9	Acetylation (Protein N-term); Lac	S1:Acetylation (Protein N-term):1000.00;K4:Lac:1000.00
PC3-Enrichment.raw	P62263	40S ribosomal protein S14 OS=Homo sapiens OX=9606 GN=RPS14 PE=1 SV=3	R.TK(+72.02)TPGPGAQSALR.A	Y	22.68	1354.72	13	1.1	678.366	2	19.24	46900	8630	105	117	Lac	K2:Lac:1000.00
PC3-Enrichment.raw	Q92686	Neurogranin OS=Homo sapiens OX=9606 GN=NRGN PE=1 SV=1	R.K(+72.02)GPGPGGPGGAGVAR.G	Y	25.37	1305.68	15	2	653.846	2	16.29	39189	6744	54	68	Lac	K1:Lac:1000.00
PC3-Enrichment.raw	Q9H1E3	Nuclear ubiquitous casein and cyclin-dependent kinase substrate 1 OS=Homo sapiens OX=9606 GN=NUCKS1 PE=1 SV=1	R.K(+72.02)VVDYSQFQESDDADEDYGR.D	Y	57.98	2437.02	20	0.5	1219.51	2	43.6	0	24638	9	28	Lac	K1:Lac:1000.00
A549-Enrichment.raw	P06899	Histone H2B type 1-J OS=Homo sapiens OX=9606 GN=H2BC11 PE=1 SV=3	M.PEPAK(+72.02)SAPAPK.K	N	48.97	1163.62	11	1.4	582.817	2	15.15	2396900	5535	2	12	Lac	K5:Lac:57.71
A549-Enrichment.raw	Q16778	Histone H2B type 2-E OS=Homo sapiens OX=9606 GN=H2BC21 PE=1 SV=3	M.PEPAK(+72.02)SAPAPK.K	N	48.97	1163.62	11	1.4	582.817	2	15.15	2396900	5535	2	12	Lac	K5:Lac:57.71
A549-Enrichment.raw	O60814	Histone H2B type 1-K OS=Homo sapiens OX=9606 GN=H2BC12 PE=1 SV=3	M.PEPAK(+72.02)SAPAPK.K	N	48.97	1163.62	11	1.4	582.817	2	15.15	2396900	5535	2	12	Lac	K5:Lac:57.71
A549-Enrichment.raw	P62807	Histone H2B type 1-C/E/F/G/I OS=Homo sapiens OX=9606 GN=H2BC4 PE=1 SV=4	M.PEPAK(+72.02)SAPAPK.K	N	48.97	1163.62	11	1.4	582.817	2	15.15	2396900	5535	2	12	Lac	K5:Lac:57.71
A549-Enrichment.raw	P57053	Histone H2B type F-S OS=Homo sapiens OX=9606 GN=H2BS1 PE=1 SV=2	M.PEPAK(+72.02)SAPAPK.K	N	48.97	1163.62	11	1.4	582.817	2	15.15	2396900	5535	2	12	Lac	K5:Lac:57.71
A549-Enrichment.raw	P04075	Fructose-bisphosphate aldolase A OS=Homo sapiens OX=9606 GN=ALDOA PE=1 SV=2	K.DGADFAK(+72.02)WR.C	Y	53.31	1136.53	9	1.8	569.271	2	44.35	2003500	23307	141	149	Lac	K7:Lac:1000.00
A549-Enrichment.raw	P58876	Histone H2B type 1-D OS=Homo sapiens OX=9606 GN=H2BC5 PE=1 SV=2	M.PEPTK(+72.02)SAPAPK.K	Y	46.19	1193.63	11	1.9	597.823	2	15.67	1431500	5889	2	12	Lac	K5:Lac:53.23
A549-Enrichment.raw	Q99880	Histone H2B type 1-L OS=Homo sapiens OX=9606 GN=H2BC13 PE=1 SV=3	M.PELAK(+72.02)SAPAPK.K	Y	52	1179.65	11	0.9	590.833	2	22.54	1347300	10319	2	12	Lac	K5:Lac:112.31
A549-Enrichment.raw	P23527	Histone H2B type 1-O OS=Homo sapiens OX=9606 GN=H2BC17 PE=1 SV=3	M.PDPAK(+72.02)SAPAPK.K	N	55.76	1149.6	11	1.6	575.81	2	15.96	643610	6141	2	12	Lac	K5:Lac:95.35
A549-Enrichment.raw	Q93079	Histone H2B type 1-H OS=Homo sapiens OX=9606 GN=H2BC9 PE=1 SV=3	M.PDPAK(+72.02)SAPAPK.K	N	55.76	1149.6	11	1.6	575.81	2	15.96	643610	6141	2	12	Lac	K5:Lac:95.35
A549-Enrichment.raw	Q5QNW6	Histone H2B type 2-F OS=Homo sapiens OX=9606 GN=H2BC18 PE=1 SV=3	M.PDPAK(+72.02)SAPAPK.K	N	55.76	1149.6	11	1.6	575.81	2	15.96	643610	6141	2	12	Lac	K5:Lac:95.35
A549-Enrichment.raw	Q13185	Chromobox protein homolog 3 OS=Homo sapiens OX=9606 GN=CBX3 PE=1 SV=4	K.TTLQK(+72.02)MGK.K	Y	37.7	977.521	8	1.1	489.769	2	17.97	417170	7351	6	13	Lac	K5:Lac:22.45
A549-Enrichment.raw	P07910	Heterogeneous nuclear ribonucleoproteins C1/C2 OS=Homo sapiens OX=9606 GN=HNRNPC PE=1 SV=4	R.AVVPSK(+72.02)R.Q	Y	31.57	827.486	7	0.9	414.751	2	15.78	336590	6062	152	158	Lac	K6:Lac:1000.00
A549-Enrichment.raw	P52597	Heterogeneous nuclear ribonucleoprotein F OS=Homo sapiens OX=9606 GN=HNRNPF PE=1 SV=3	R.YIGIVK(+72.02)QAGLER.M	Y	51.65	1417.79	12	2	709.905	2	44.22	301650	23288	219	230	Lac	K6:Lac:1000.00
A549-Enrichment.raw	P19338	Nucleolin OS=Homo sapiens OX=9606 GN=NCL PE=1 SV=3	K.TVTPAK(+72.02)AVTTPGKK.G	Y	53.51	1469.85	14	3.1	735.932	2	17.83	272400	7222	97	110	Lac	K6:Lac:31.93
A549-Enrichment.raw	P21291	Cysteine and glycine-rich protein 1 OS=Homo sapiens OX=9606 GN=CSRP1 PE=1 SV=3	K.FAQK(+72.02)IGGSER.C	Y	43.62	1163.59	10	0.5	582.804	2	20.77	212810	9185	109	118	Lac	K4:Lac:1000.00
A549-Enrichment.raw	P19338	Nucleolin OS=Homo sapiens OX=9606 GN=NCL PE=1 SV=3	K.GATPGK(+72.02)ALVATPGK.K	Y	56.99	1338.75	14	2.5	670.384	2	30.15	200810	15057	111	124	Lac	K6:Lac:51.56
A549-Enrichment.raw	P06748	Nucleophosmin OS=Homo sapiens OX=9606 GN=NPM1 PE=1 SV=2	K.LLSISGK(+72.02)R.S	Y	32.21	944.565	8	1.8	473.291	2	29.32	199360	14587	135	142	Lac	K7:Lac:1000.00
A549-Enrichment.raw	P14866	Heterogeneous nuclear ribonucleoprotein L OS=Homo sapiens OX=9606 GN=HNRNPL PE=1 SV=2	R.LK(+72.02)TDNAGDQHGGGGGGGGGAGAAGGGGGGENYDDPHKTPASPVVHIR.G	Y	51.22	4351	47	1.6	871.208	5	25.12	0	11980	61	107	Lac	K2:Lac:25.51
THP1-Enrichment.raw	P04075	Fructose-bisphosphate aldolase A OS=Homo sapiens OX=9606 GN=ALDOA PE=1 SV=2	K.DGADFAK(+72.02)WR.C	N	57.95	1136.53	9	-0.9	569.269	2	36.53	65714000	21077	141	149	Lac	K7:Lac:1000.00
THP1-Enrichment.raw	P09972	Fructose-bisphosphate aldolase C OS=Homo sapiens OX=9606 GN=ALDOC PE=1 SV=2	K.DGADFAK(+72.02)WR.C	N	57.95	1136.53	9	-0.9	569.269	2	36.53	65714000	21077	141	149	Lac	K7:Lac:1000.00
THP1-Enrichment.raw	P57053	Histone H2B type F-S OS=Homo sapiens OX=9606 GN=H2BC12L PE=1 SV=2	M.PEPAK(+72.02)SAPAPK.K	N	57.47	1163.62	11	0.2	582.817	2	12.75	43768000	4887	2	12	Lac	K5:Lac:110.20
THP1-Enrichment.raw	O60814	Histone H2B type 1-K OS=Homo sapiens OX=9606 GN=H2BC12 PE=1 SV=3	M.PEPAK(+72.02)SAPAPK.K	N	57.47	1163.62	11	0.2	582.817	2	12.75	43768000	4887	2	12	Lac	K5:Lac:110.20
THP1-Enrichment.raw	P62807	Histone H2B type 1-C/E/F/G/I OS=Homo sapiens OX=9606 GN=H2BC4 PE=1 SV=4	M.PEPAK(+72.02)SAPAPK.K	N	57.47	1163.62	11	0.2	582.817	2	12.75	43768000	4887	2	12	Lac	K5:Lac:110.20
THP1-Enrichment.raw	P06899	Histone H2B type 1-J OS=Homo sapiens OX=9606 GN=H2BC11 PE=1 SV=3	M.PEPAK(+72.02)SAPAPK.K	N	57.47	1163.62	11	0.2	582.817	2	12.75	43768000	4887	2	12	Lac	K5:Lac:110.20
THP1-Enrichment.raw	Q16778	Histone H2B type 2-E OS=Homo sapiens OX=9606 GN=H2BC21 PE=1 SV=3	M.PEPAK(+72.02)SAPAPK.K	N	57.47	1163.62	11	0.2	582.817	2	12.75	43768000	4887	2	12	Lac	K5:Lac:110.20
THP1-Enrichment.raw	Q5QNW6	Histone H2B type 2-F OS=Homo sapiens OX=9606 GN=H2BC18 PE=1 SV=3	M.PDPAK(+72.02)SAPAPK.K	N	59.72	1149.6	11	0	575.809	2	13.16	20208000	5231	2	12	Lac	K5:Lac:121.05
THP1-Enrichment.raw	Q93079	Histone H2B type 1-H OS=Homo sapiens OX=9606 GN=H2BC9 PE=1 SV=3	M.PDPAK(+72.02)SAPAPK.K	N	59.72	1149.6	11	0	575.809	2	13.16	20208000	5231	2	12	Lac	K5:Lac:121.05
THP1-Enrichment.raw	P23527	Histone H2B type 1-O OS=Homo sapiens OX=9606 GN=H2BC17 PE=1 SV=3	M.PDPAK(+72.02)SAPAPK.K	N	59.72	1149.6	11	0	575.809	2	13.16	20208000	5231	2	12	Lac	K5:Lac:121.05
THP1-Enrichment.raw	Q71DI3	Histone H3.2 OS=Homo sapiens OX=9606 GN=H3C15 PE=1 SV=3	R.K(+42.01)QLATK(+72.02)AAR.K	N	39.45	1099.63	9	-1.1	550.824	2	14.15	12868000	5921	19	27	Acetylation (Protein N-term); Lac	K1:Acetylation (Protein N-term):1000.00;K6:Lac:1000.00
THP1-Enrichment.raw	P68431	Histone H3.1 OS=Homo sapiens OX=9606 GN=H3C1 PE=1 SV=2	R.K(+42.01)QLATK(+72.02)AAR.K	N	39.45	1099.63	9	-1.1	550.824	2	14.15	12868000	5921	19	27	Acetylation (Protein N-term); Lac	K1:Acetylation (Protein N-term):1000.00;K6:Lac:1000.00
THP1-Enrichment.raw	Q5TEC6	Histone H3-7 OS=Homo sapiens OX=9606 GN=H3-7 PE=1 SV=1	R.K(+42.01)QLATK(+72.02)AAR.K	N	39.45	1099.63	9	-1.1	550.824	2	14.15	12868000	5921	19	27	Acetylation (Protein N-term); Lac	K1:Acetylation (Protein N-term):1000.00;K6:Lac:1000.00
THP1-Enrichment.raw	P19338	Nucleolin OS=Homo sapiens OX=9606 GN=NCL PE=1 SV=3	K.TVTPAK(+72.02)AVTTPGKK.G	Y	67.26	1469.85	14	-0.8	735.929	2	13.75	11369000	5704	97	110	Lac	K6:Lac:62.55
THP1-Enrichment.raw	Q01813	ATP-dependent 6-phosphofructokinase platelet type OS=Homo sapiens OX=9606 GN=PFKP PE=1 SV=2	R.NFGTK(+72.02)ISAR.A	Y	45.6	1064.56	9	-0.9	533.288	2	20.07	10609000	9988	684	692	Lac	K5:Lac:1000.00
THP1-Enrichment.raw	Q99877	Histone H2B type 1-N OS=Homo sapiens OX=9606 GN=H2BC15 PE=1 SV=3	M.PEPSK(+72.02)SAPAPK.K	N	68.73	1179.61	11	-1.3	590.813	2	12.64	9111700	4814	2	12	Lac	K5:Lac:116.54
THP1-Enrichment.raw	P33778	Histone H2B type 1-B OS=Homo sapiens OX=9606 GN=H2BC3 PE=1 SV=2	M.PEPSK(+72.02)SAPAPK.K	N	68.73	1179.61	11	-1.3	590.813	2	12.64	9111700	4814	2	12	Lac	K5:Lac:116.54
THP1-Enrichment.raw	P61978	Heterogeneous nuclear ribonucleoprotein K OS=Homo sapiens OX=9606 GN=HNRNPK PE=1 SV=1	K.DLAGSIIGK(+72.02)GGQR.I	Y	63.9	1342.72	13	-1.7	672.366	2	38.98	8865000	22791	397	409	Lac	K9:Lac:1000.00
THP1-Enrichment.raw	Q15233	Non-POU domain-containing octamer-binding protein OS=Homo sapiens OX=9606 GN=NONO PE=1 SV=4	R.AAPGAEFAPNK(+72.02)R.R	Y	72.96	1299.66	12	0.1	650.836	2	20.71	8797800	10404	457	468	Lac	K11:Lac:1000.00
THP1-Enrichment.raw	P58876	Histone H2B type 1-D OS=Homo sapiens OX=9606 GN=H2BC5 PE=1 SV=2	M.PEPTK(+72.02)SAPAPK.K	Y	63.83	1193.63	11	-1.9	597.821	2	12.93	7962900	5058	2	12	Lac	K5:Lac:116.54
THP1-Enrichment.raw	P04075	Fructose-bisphosphate aldolase A OS=Homo sapiens OX=9606 GN=ALDOA PE=1 SV=2	K.KDGADFAK(+72.02)WR.C	N	60.13	1264.62	10	-0.8	422.547	3	22.46	7795700	11572	140	149	Lac	K8:Lac:170.15
THP1-Enrichment.raw	P09972	Fructose-bisphosphate aldolase C OS=Homo sapiens OX=9606 GN=ALDOC PE=1 SV=2	K.KDGADFAK(+72.02)WR.C	N	60.13	1264.62	10	-0.8	422.547	3	22.46	7795700	11572	140	149	Lac	K8:Lac:170.15
THP1-Enrichment.raw	P19338	Nucleolin OS=Homo sapiens OX=9606 GN=NCL PE=1 SV=3	K.GATPGK(+72.02)ALVATPGKK.G	Y	65.68	1466.85	15	-1.1	734.429	2	16.81	6570500	7837	111	125	Lac	K6:Lac:63.64
THP1-Enrichment.raw	Q13185	Chromobox protein homolog 3 OS=Homo sapiens OX=9606 GN=CBX3 PE=1 SV=4	M.A(+42.01)SNK(+72.02)TTLQK.M	Y	50.06	1103.58	9	-1.5	552.798	2	18.28	6101200	8852	2	10	Acetylation (Protein N-term); Lac	A1:Acetylation (Protein N-term):1000.00;K4:Lac:56.94
THP1-Enrichment.raw	Q71DI3	Histone H3.2 OS=Homo sapiens OX=9606 GN=H3C15 PE=1 SV=3	K.QLATK(+72.02)AAR.K	N	37.73	929.529	8	-0.7	465.772	2	11.46	5950700	3943	20	27	Lac	K5:Lac:1000.00
THP1-Enrichment.raw	P68431	Histone H3.1 OS=Homo sapiens OX=9606 GN=H3C1 PE=1 SV=2	K.QLATK(+72.02)AAR.K	N	37.73	929.529	8	-0.7	465.772	2	11.46	5950700	3943	20	27	Lac	K5:Lac:1000.00
THP1-Enrichment.raw	Q5TEC6	Histone H3-7 OS=Homo sapiens OX=9606 GN=H3-7 PE=1 SV=1	K.QLATK(+72.02)AAR.K	N	37.73	929.529	8	-0.7	465.772	2	11.46	5950700	3943	20	27	Lac	K5:Lac:1000.00
THP1-Enrichment.raw	P07910	Heterogeneous nuclear ribonucleoproteins C1/C2 OS=Homo sapiens OX=9606 GN=HNRNPC PE=1 SV=4	R.AVVPSK(+72.02)R.Q	Y	32.44	827.486	7	-0.1	414.75	2	12.82	5914400	4998	152	158	Lac	K6:Lac:1000.00
THP1-Enrichment.raw	P62805	Histone H4 OS=Homo sapiens OX=9606 GN=H4C1 PE=1 SV=2	R.G(+42.01)KGGK(+72.02)GLGK.G	Y	38.37	914.518	9	-1.2	458.266	2	11.82	5747900	4222	5	13	Acetylation (Protein N-term); Lac	G1:Acetylation (Protein N-term):1000.00;K5:Lac:69.29
THP1-Enrichment.raw	P62805	Histone H4 OS=Homo sapiens OX=9606 GN=H4C1 PE=1 SV=2	K.G(+42.01)GKGLGK(+72.02)GGAK.R	Y	33.07	1042.58	11	-1	522.295	2	12.49	5026200	4747	7	17	Acetylation (Protein N-term); Lac	G1:Acetylation (Protein N-term):1000.00;K7:Lac:46.31
THP1-Enrichment.raw	P52597	Heterogeneous nuclear ribonucleoprotein F OS=Homo sapiens OX=9606 GN=HNRNPF PE=1 SV=3	R.YIGIVK(+72.02)QAGLER.M	Y	59.65	1417.79	12	-1.7	709.903	2	37.23	4451000	21580	219	230	Lac	K6:Lac:1000.00
THP1-Enrichment.raw	P0C0S5	Histone H2A.Z OS=Homo sapiens OX=9606 GN=H2AZ1 PE=1 SV=2	K.ATIAGGGVIPHIHK(+72.02)SLIGK.K	Y	74.82	1940.12	19	-1.4	647.713	3	34.52	4306800	19692	103	121	Lac	K14:Lac:25.58
THP1-Enrichment.raw	Q71UI9	Histone H2A.V OS=Homo sapiens OX=9606 GN=H2AZ2 PE=1 SV=3	K.ATIAGGGVIPHIHK(+72.02)SLIGK.K	Y	74.82	1940.12	19	-1.4	647.713	3	34.52	4306800	19692	103	121	Lac	K14:Lac:25.58
THP1-Enrichment.raw	P53999	Activated RNA polymerase II transcriptional coactivator p15 OS=Homo sapiens OX=9606 GN=SUB1 PE=1 SV=3	K.QVAPEKPVK(+72.02)K.Q	Y	56.88	1194.7	10	-2.5	399.239	3	10.53	4027200	3201	30	39	Lac	K9:Lac:26.02
THP1-Enrichment.raw	P19338	Nucleolin OS=Homo sapiens OX=9606 GN=NCL PE=1 SV=3	K.AAK(+72.02)VVPVK.A	Y	46.1	882.554	8	-0.7	442.284	2	15.38	3724400	6857	221	228	Lac	K3:Lac:127.18
THP1-Enrichment.raw	Q01826	DNA-binding protein SATB1 OS=Homo sapiens OX=9606 GN=SATB1 PE=1 SV=1	K.GPPAK(+72.02)IAR.L	Y	47.06	880.513	8	-1.3	441.263	2	12.93	3293400	5057	25	32	Lac	K5:Lac:1000.00
THP1-Enrichment.raw	Q99879	Histone H2B type 1-M OS=Homo sapiens OX=9606 GN=H2BC14 PE=1 SV=3	M.PEPVK(+72.02)SAPVPK.K	Y	61.71	1219.68	11	-1.2	610.847	2	19.48	3205200	9697	2	12	Lac	K5:Lac:97.87
THP1-Enrichment.raw	P07910	Heterogeneous nuclear ribonucleoproteins C1/C2 OS=Homo sapiens OX=9606 GN=HNRNPC PE=1 SV=4	M.A(+42.01)SNVTNK(+72.02)TDPR.S	Y	49.93	1315.64	11	-1.4	658.825	2	22.6	3149700	11659	2	12	Acetylation (Protein N-term); Lac	A1:Acetylation (Protein N-term):1000.00;K7:Lac:1000.00
THP1-Enrichment.raw	P21291	Cysteine and glycine-rich protein 1 OS=Homo sapiens OX=9606 GN=CSRP1 PE=1 SV=3	K.FAQK(+72.02)IGGSER.C	Y	53.8	1163.59	10	0	582.804	2	15.62	2984900	6995	109	118	Lac	K4:Lac:1000.00
THP1-Enrichment.raw	O00193	Small acidic protein OS=Homo sapiens OX=9606 GN=SMAP PE=1 SV=1	K.INEELESQYQQSMDSK(+72.02)LSGR.Y	Y	87.04	2413.11	20	-1.2	1207.56	2	43.58	2921200	25880	76	95	Lac	K16:Lac:1000.00
THP1-Enrichment.raw	P61326	Protein mago nashi homolog OS=Homo sapiens OX=9606 GN=MAGOH PE=1 SV=1	K.GK(+72.02)FGHEFLEFEFRPDGK.L	Y	90.04	2111.01	17	-1.9	528.759	4	45.67	2843800	27370	15	31	Lac	K2:Lac:210.68
THP1-Enrichment.raw	Q96A72	Protein mago nashi homolog 2 OS=Homo sapiens OX=9606 GN=MAGOHB PE=1 SV=1	K.GK(+72.02)FGHEFLEFEFRPDGK.L	Y	90.04	2111.01	17	-1.9	528.759	4	45.67	2843800	27370	17	33	Lac	K2:Lac:210.68
THP1-Enrichment.raw	P19338	Nucleolin OS=Homo sapiens OX=9606 GN=NCL PE=1 SV=3	K.TVTPAK(+72.02)AVTTPGK.K	Y	63.19	1341.75	13	-0.7	671.882	2	19.61	2819700	9740	97	109	Lac	K6:Lac:61.68
THP1-Enrichment.raw	Q14498	RNA-binding protein 39 OS=Homo sapiens OX=9606 GN=RBM39 PE=1 SV=2	K.IGLPHSIK(+72.02)LSR.R	Y	50.54	1291.76	11	-1.2	431.594	3	30.31	2767600	16837	112	122	Lac	K8:Lac:1000.00
THP1-Enrichment.raw	O43768	Alpha-endosulfine OS=Homo sapiens OX=9606 GN=ENSA PE=1 SV=1	K.SSLVTSK(+72.02)LAGGQVE	Y	43.06	1446.76	14	-0.3	724.385	2	43.77	2720900	25988	108	121	Lac	K7:Lac:1000.00
THP1-Enrichment.raw	P51965	Ubiquitin-conjugating enzyme E2 E1 OS=Homo sapiens OX=9606 GN=UBE2E1 PE=1 SV=1	K.NSK(+72.02)LLSTSAK.R	Y	54.15	1119.61	10	-1.1	560.813	2	15.73	2685000	7120	41	50	Lac	K3:Lac:81.81
THP1-Enrichment.raw	P78347	General transcription factor II-I OS=Homo sapiens OX=9606 GN=GTF2I PE=1 SV=2	R.EFNFEK(+72.02)WNAR.I	Y	55.17	1411.65	10	-1.7	706.832	2	44.43	2370800	26481	348	357	Lac	K6:Lac:1000.00
THP1-Enrichment.raw	P19338	Nucleolin OS=Homo sapiens OX=9606 GN=NCL PE=1 SV=3	K.GATPGK(+72.02)ALVATPGK.K	Y	63.56	1338.75	14	-0.2	670.382	2	24.44	2283900	12866	111	124	Lac	K6:Lac:63.64
THP1-Enrichment.raw	Q15365	Poly(rC)-binding protein 1 OS=Homo sapiens OX=9606 GN=PCBP1 PE=1 SV=2	R.LVVPATQC(+57.02)GSLIGK(+72.02)GGC(+57.02)K.I	Y	93.95	1915.99	18	-0.1	959	2	38.55	2227500	22474	102	119	Carbamidomethylation; Lac	C8:Carbamidomethylation:1000.00;K14:Lac:28.70;C17:Carbamidomethylation:1000.00
THP1-Enrichment.raw	Q8WW12	PEST proteolytic signal-containing nuclear protein OS=Homo sapiens OX=9606 GN=PCNP PE=1 SV=2	K.ISK(+72.02)FGFAIGSQTTK.K	Y	59.95	1555.82	14	-0.8	778.919	2	44.24	2223800	26342	68	81	Lac	K3:Lac:94.57
THP1-Enrichment.raw	P27694	Replication protein A 70 kDa DNA-binding subunit OS=Homo sapiens OX=9606 GN=RPA1 PE=1 SV=2	K.TFGK(+72.02)AAGPSLSHTSGGTQSK.V	Y	81.38	1989.98	20	-0.2	664.332	3	16.64	2223200	7734	164	183	Lac	K4:Lac:119.38
THP1-Enrichment.raw	O15042	U2 snRNP-associated SURP motif-containing protein OS=Homo sapiens OX=9606 GN=U2SURP PE=1 SV=2	R.ESLC(+57.02)DSPHQNLSRPLLENK(+72.02)LK.A	Y	90.78	2549.29	21	-1	638.329	4	32.2	2147500	18132	62	82	Carbamidomethylation; Lac	C4:Carbamidomethylation:1000.00;K19:Lac:20.41
THP1-Enrichment.raw	P06748	Nucleophosmin OS=Homo sapiens OX=9606 GN=NPM1 PE=1 SV=2	K.LLSISGK(+72.02)R.S	Y	32.54	944.565	8	-0.4	473.29	2	22.76	2078900	11797	135	142	Lac	K7:Lac:1000.00
THP1-Enrichment.raw	P17096	High mobility group protein HMG-I/HMG-Y OS=Homo sapiens OX=9606 GN=HMGA1 PE=1 SV=3	M.S(+42.01)ESSSK(+72.02)SSQPLASK.Q	Y	59.1	1535.73	14	0.4	768.873	2	19.09	2026800	9386	2	15	Acetylation (Protein N-term); Lac	S1:Acetylation (Protein N-term):1000.00;K6:Lac:65.33
THP1-Enrichment.raw	Q9NWB6	Arginine and glutamate-rich protein 1 OS=Homo sapiens OX=9606 GN=ARGLU1 PE=1 SV=1	K.SRPK(+72.02)LSFSLK.T	Y	43.06	1233.71	10	-2.7	412.242	3	26.46	1936500	14254	261	270	Lac	K4:Lac:121.92
THP1-Enrichment.raw	P14866	Heterogeneous nuclear ribonucleoprotein L OS=Homo sapiens OX=9606 GN=HNRNPL PE=1 SV=2	R.LK(+72.02)TDNAGDQHGGGGGGGGGAGAAGGGGGGENYDDPHKTPASPVVHIR.G	Y	102.2	4351	47	-1.5	871.206	5	18.83	1845100	9283	61	107	Lac	K2:Lac:135.85
THP1-Enrichment.raw	P05455	Lupus La protein OS=Homo sapiens OX=9606 GN=SSB PE=1 SV=2	K.GK(+72.02)VQFQGK.K	Y	47.57	962.519	8	-1.2	482.266	2	13.53	1785200	5553	353	360	Lac	K2:Lac:81.82
THP1-Enrichment.raw	Q13263	Transcription intermediary factor 1-beta OS=Homo sapiens OX=9606 GN=TRIM28 PE=1 SV=5	R.APGPLSK(+72.02)QGSGSSQPMEVQEGYGFGSGDDPYSSAEPHVSGVK.R	Y	90.72	4278.93	42	-1.7	1427.31	3	45.97	1738200	27604	428	469	Lac	K7:Lac:108.99
THP1-Enrichment.raw	P06454	Prothymosin alpha OS=Homo sapiens OX=9606 GN=PTMA PE=1 SV=2	M.S(+42.01)DAAVDTSSEITTK(+72.02)DLK.E	Y	73.25	1893.91	17	-1	947.959	2	45.3	1643100	27047	2	18	Acetylation (Protein N-term); Lac	S1:Acetylation (Protein N-term):1000.00;K14:Lac:29.32
THP1-Enrichment.raw	Q7Z5L9	Interferon regulatory factor 2-binding protein 2 OS=Homo sapiens OX=9606 GN=IRF2BP2 PE=1 SV=2	R.GPADSLSTAAGAAELSAEGAGK(+72.02)SR.G	Y	96.14	2245.08	24	0	1123.55	2	43.12	1642600	25659	268	291	Lac	K22:Lac:1000.00
THP1-Enrichment.raw	Q9BQ61	Telomerase RNA component interacting RNase OS=Homo sapiens OX=9606 GN=TRIR PE=1 SV=1	K.LALK(+72.02)TGIVAK.K	Y	42.92	1084.69	10	-1.9	543.349	2	32.04	1590000	17997	125	134	Lac	K4:Lac:63.05
THP1-Enrichment.raw	Q96I25	Splicing factor 45 OS=Homo sapiens OX=9606 GN=RBM17 PE=1 SV=1	K.AALTQAK(+72.02)SQR.T	Y	53.74	1144.62	10	0	573.317	2	12.49	1588500	4756	35	44	Lac	K7:Lac:1000.00
THP1-Enrichment.raw	Q86XP3	ATP-dependent RNA helicase DDX42 OS=Homo sapiens OX=9606 GN=DDX42 PE=1 SV=1	K.SAPPQLPSFYK(+72.02)IGSK.R	Y	64.01	1690.89	15	-0.7	846.453	2	47.55	1541600	28325	51	65	Lac	K11:Lac:31.27
THP1-Enrichment.raw	Q04637	Eukaryotic translation initiation factor 4 gamma 1 OS=Homo sapiens OX=9606 GN=EIF4G1 PE=1 SV=4	R.LTK(+72.02)ITKPGSIDSNNQLFAPGGR.L	Y	71.29	2385.27	22	-0.6	796.095	3	36.56	1539300	21181	1069	1090	Lac	K3:Lac:38.16
THP1-Enrichment.raw	Q9BQ61	Telomerase RNA component interacting RNase OS=Homo sapiens OX=9606 GN=TRIR PE=1 SV=1	R.KGGPGSTLSFVGK(+72.02)R.R	Y	64.72	1461.79	14	0.1	731.904	2	22.52	1499200	11675	106	119	Lac	K13:Lac:145.85
THP1-Enrichment.raw	Q13263	Transcription intermediary factor 1-beta OS=Homo sapiens OX=9606 GN=TRIM28 PE=1 SV=5	R.APGPLSK(+72.02)QGSGSSQPMEVQEGYGFGSGDDPYSSAEPHVSGVKR.S	Y	78.6	4435.03	43	-1.4	1109.76	4	40.83	1450700	24066	428	470	Lac	K7:Lac:132.87
THP1-Enrichment.raw	Q8WW12	PEST proteolytic signal-containing nuclear protein OS=Homo sapiens OX=9606 GN=PCNP PE=1 SV=2	K.ISK(+72.02)FGFAIGSQTTKK.A	Y	68.54	1683.92	15	-0.8	562.313	3	33.84	1412400	19323	68	82	Lac	K3:Lac:101.58
THP1-Enrichment.raw	P27694	Replication protein A 70 kDa DNA-binding subunit OS=Homo sapiens OX=9606 GN=RPA1 PE=1 SV=2	K.AYGASK(+72.02)TFGK.A	Y	60.02	1100.55	10	-1.6	551.282	2	17.01	1378400	7972	158	167	Lac	K6:Lac:31.27
THP1-Enrichment.raw	Q7Z5L9	Interferon regulatory factor 2-binding protein 2 OS=Homo sapiens OX=9606 GN=IRF2BP2 PE=1 SV=2	R.GSGEQDWVNRPK(+72.02)TVR.D	Y	54.65	1799.89	15	-0.6	600.971	3	19.41	1353300	9599	292	306	Lac	K12:Lac:1000.00
THP1-Enrichment.raw	Q8WW12	PEST proteolytic signal-containing nuclear protein OS=Homo sapiens OX=9606 GN=PCNP PE=1 SV=2	K.ASAISIK(+72.02)LGSSKPK.E	Y	60.35	1457.85	14	-0.9	729.929	2	21.46	1310200	10952	83	96	Lac	K7:Lac:38.19
THP1-Enrichment.raw	Q14978	Nucleolar and coiled-body phosphoprotein 1 OS=Homo sapiens OX=9606 GN=NOLC1 PE=1 SV=2	R.ANQVLK(+72.02)FTK.G	Y	62.17	1119.63	9	-1.1	560.821	2	24.61	1220800	13020	658	666	Lac	K6:Lac:24.24
THP1-Enrichment.raw	P26640	Valine--tRNA ligase OS=Homo sapiens OX=9606 GN=VARS1 PE=1 SV=4	R.AASGYPVK(+72.02)VPLEVQEADEAK.L	Y	75.18	2172.09	20	-4.8	1087.05	2	45.99	1211200	27549	1223	1242	Lac	K8:Lac:85.14
THP1-Enrichment.raw	P61956	Small ubiquitin-related modifier 2 OS=Homo sapiens OX=9606 GN=SUMO2 PE=1 SV=3	K.EGVK(+72.02)TENNDHINLK.V	Y	70.06	1681.83	14	-0.5	561.616	3	16.24	1177300	7443	8	21	Lac	K4:Lac:109.46
THP1-Enrichment.raw	Q13547	Histone deacetylase 1 OS=Homo sapiens OX=9606 GN=HDAC1 PE=1 SV=1	R.ISIC(+57.02)SSDK(+72.02)R.I	Y	45.26	1136.55	9	-1.6	569.281	2	15.8	1165100	7152	405	413	Carbamidomethylation; Lac	C4:Carbamidomethylation:1000.00;K8:Lac:1000.00
THP1-Enrichment.raw	Q9P013	Spliceosome-associated protein CWC15 homolog OS=Homo sapiens OX=9606 GN=CWC15 PE=1 SV=2	R.DLPSHTK(+72.02)IK.Y	Y	38.02	1109.61	9	-0.9	555.811	2	13.66	1145500	5649	34	42	Lac	K7:Lac:33.18
THP1-Enrichment.raw	P13639	Elongation factor 2 OS=Homo sapiens OX=9606 GN=EEF2 PE=1 SV=4	K.FAAK(+72.02)GEGQLGPAER.A	Y	66.01	1501.75	14	-0.5	751.883	2	23.55	1138200	12335	236	249	Lac	K4:Lac:1000.00
THP1-Enrichment.raw	Q9H444	Charged multivesicular body protein 4b OS=Homo sapiens OX=9606 GN=CHMP4B PE=1 SV=1	M.S(+42.01)VFGK(+72.02)LFGAGGGK.A	Y	45.41	1337.7	13	-1.7	669.855	2	73.67	1136900	46100	2	14	Acetylation (Protein N-term); Lac	S1:Acetylation (Protein N-term):1000.00;K5:Lac:84.61
THP1-Enrichment.raw	P42166	Lamina-associated polypeptide 2 isoform alpha OS=Homo sapiens OX=9606 GN=TMPO PE=1 SV=2	R.GQLQK(+72.02)LASER.N	Y	50.93	1200.65	10	-0.9	601.33	2	20.19	1131900	10120	265	274	Lac	K5:Lac:1000.00
THP1-Enrichment.raw	P17844	Probable ATP-dependent RNA helicase DDX5 OS=Homo sapiens OX=9606 GN=DDX5 PE=1 SV=1	R.GYSSLLK(+72.02)R.D	Y	35.5	994.545	8	-2	498.279	2	24.63	1128100	13034	517	524	Lac	K7:Lac:1000.00
THP1-Enrichment.raw	Q01518	Adenylyl cyclase-associated protein 1 OS=Homo sapiens OX=9606 GN=CAP1 PE=1 SV=5	K.THKNPALK(+72.02)AQSGPVR.S	Y	82.54	1674.92	15	-1.7	559.312	3	11.23	1128000	3772	280	294	Lac	K8:Lac:115.97
THP1-Enrichment.raw	P51858	Hepatoma-derived growth factor OS=Homo sapiens OX=9606 GN=HDGF PE=1 SV=1	R.IDEMPEAAVK(+72.02)STANK.Y	Y	75.72	1674.81	15	-1.2	838.413	2	29.3	1127100	16171	30	44	Lac	K10:Lac:22.36
THP1-Enrichment.raw	Q9P258	Protein RCC2 OS=Homo sapiens OX=9606 GN=RCC2 PE=1 SV=2	R.PATAGK(+72.02)AGGAAVVITEPEHTK.E	Y	73.86	2076.09	21	-0.8	693.035	3	24.32	1118300	12818	72	92	Lac	K6:Lac:132.44
THP1-Enrichment.raw	Q92769	Histone deacetylase 2 OS=Homo sapiens OX=9606 GN=HDAC2 PE=1 SV=2	K.GTK(+72.02)SEQLSNP	Y	38.69	1131.54	10	-0.1	566.778	2	17.84	1106100	8546	479	488	Lac	K3:Lac:1000.00
THP1-Enrichment.raw	P19338	Nucleolin OS=Homo sapiens OX=9606 GN=NCL PE=1 SV=3	K.KGATPGK(+72.02)ALVATPGKK.G	Y	70.16	1594.94	16	-1.4	532.653	3	12.64	1045800	4847	110	125	Lac	K7:Lac:35.17
THP1-Enrichment.raw	Q86YP4	Transcriptional repressor p66-alpha OS=Homo sapiens OX=9606 GN=GATAD2A PE=1 SV=1	K.AEPTAAPHPVLK(+72.02)QVIKPR.R	Y	85.68	2023.16	18	-1.4	506.796	4	26.28	1042000	14132	488	505	Lac	K12:Lac:49.79
THP1-Enrichment.raw	Q9GZU8	PSME3-interacting protein OS=Homo sapiens OX=9606 GN=PSME3IP1 PE=1 SV=1	K.FSQAK(+72.02)LLAGAVK.H	Y	60.95	1303.75	12	-1.3	652.881	2	37.31	1037300	21648	147	158	Lac	K5:Lac:51.59
THP1-Enrichment.raw	O14818	Proteasome subunit alpha type-7 OS=Homo sapiens OX=9606 GN=PSMA7 PE=1 SV=1	K.SVAK(+72.02)LQDER.T	Y	45.29	1116.58	9	-0.2	559.296	2	14.4	1034700	6124	49	57	Lac	K4:Lac:1000.00
THP1-Enrichment.raw	Q14839	Chromodomain-helicase-DNA-binding protein 4 OS=Homo sapiens OX=9606 GN=CHD4 PE=1 SV=2	K.IK(+72.02)LGGFGSK.R	Y	35.84	977.554	9	-0.7	489.784	2	27.1	982580	14688	296	304	Lac	K2:Lac:64.58
THP1-Enrichment.raw	P78527	DNA-dependent protein kinase catalytic subunit OS=Homo sapiens OX=9606 GN=PRKDC PE=1 SV=3	R.APLK(+72.02)SVGPDFGK.K	Y	64.07	1286.69	12	-1.3	644.35	2	31.82	957780	17994	2691	2702	Lac	K4:Lac:65.33
THP1-Enrichment.raw	P23246	Splicing factor proline- and glutamine-rich OS=Homo sapiens OX=9606 GN=SFPQ PE=1 SV=2	R.GREEYEGPNK(+72.02)KPR.F	Y	76.03	1630.81	13	-1	544.609	3	10.13	955910	2927	694	706	Lac	K10:Lac:26.02
THP1-Enrichment.raw	Q00839	Heterogeneous nuclear ribonucleoprotein U OS=Homo sapiens OX=9606 GN=HNRNPU PE=1 SV=6	K.EAAGK(+72.02)SSGPTSLFAVTVAPPGAR.Q	Y	53.8	2242.16	23	-2.4	748.392	3	53.84	955650	32606	182	204	Lac	K5:Lac:1000.00
THP1-Enrichment.raw	O94776	Metastasis-associated protein MTA2 OS=Homo sapiens OX=9606 GN=MTA2 PE=1 SV=1	R.GTK(+72.02)TPINR.N	Y	27.22	957.524	8	-1.7	479.769	2	11.89	927480	4347	537	544	Lac	K3:Lac:1000.00
THP1-Enrichment.raw	Q9P258	Protein RCC2 OS=Homo sapiens OX=9606 GN=RCC2 PE=1 SV=2	K.EVPK(+72.02)QQAAYR.N	Y	50.55	1260.65	10	-0.7	631.33	2	14.13	896210	6035	121	130	Lac	K4:Lac:1000.00
THP1-Enrichment.raw	Q92733	Proline-rich protein PRCC OS=Homo sapiens OX=9606 GN=PRCC PE=1 SV=1	K.AAAK(+72.02)SAALQVTK.Q	Y	51.65	1229.7	12	-0.8	615.856	2	18.87	894590	9240	247	258	Lac	K4:Lac:94.40
THP1-Enrichment.raw	Q9C0J8	pre-mRNA 3' end processing protein WDR33 OS=Homo sapiens OX=9606 GN=WDR33 PE=1 SV=2	R.RGPHPDFPDDFSRPDDFHPDK(+72.02)R.F	Y	82.8	2721.23	22	-2	545.253	5	28.46	886080	15615	1003	1024	Lac	K21:Lac:1000.00
THP1-Enrichment.raw	P08238	Heat shock protein HSP 90-beta OS=Homo sapiens OX=9606 GN=HSP90AB1 PE=1 SV=4	R.IMK(+72.02)AQALR.D	N	40.31	1001.57	8	-0.9	501.791	2	18.42	885630	8958	605	612	Lac	K3:Lac:1000.00
THP1-Enrichment.raw	P07900	Heat shock protein HSP 90-alpha OS=Homo sapiens OX=9606 GN=HSP90AA1 PE=1 SV=5	R.IMK(+72.02)AQALR.D	N	40.31	1001.57	8	-0.9	501.791	2	18.42	885630	8958	613	620	Lac	K3:Lac:1000.00
THP1-Enrichment.raw	Q9H1E3	Nuclear ubiquitous casein and cyclin-dependent kinase substrate 1 OS=Homo sapiens OX=9606 GN=NUCKS1 PE=1 SV=1	R.LK(+72.02)ATVTPSPVK.G	Y	42.97	1211.71	11	-0.6	606.863	2	21.53	862490	11026	174	184	Lac	K2:Lac:94.67
THP1-Enrichment.raw	O95816	BAG family molecular chaperone regulator 2 OS=Homo sapiens OX=9606 GN=BAG2 PE=1 SV=1	M.A(+42.01)QAK(+72.02)INAK.A	Y	36.34	956.529	8	-0.9	479.271	2	19.88	852330	9940	2	9	Acetylation (Protein N-term); Lac	A1:Acetylation (Protein N-term):1000.00;K4:Lac:41.04
THP1-Enrichment.raw	P18669	Phosphoglycerate mutase 1 OS=Homo sapiens OX=9606 GN=PGAM1 PE=1 SV=2	R.HYGGLTGLNK(+72.02)AETAAK.H	Y	76.51	1701.87	16	-0.7	851.941	2	22.87	850810	11928	91	106	Lac	K10:Lac:63.05
THP1-Enrichment.raw	Q15056	Eukaryotic translation initiation factor 4H OS=Homo sapiens OX=9606 GN=EIF4H PE=1 SV=5	R.KQDK(+72.02)GGFGFR.K	Y	59.18	1210.61	10	-1.5	404.543	3	16.55	848590	7639	120	129	Lac	K4:Lac:20.70
THP1-Enrichment.raw	P21291	Cysteine and glycine-rich protein 1 OS=Homo sapiens OX=9606 GN=CSRP1 PE=1 SV=3	K.HEEAPGHRPTTNPNASK(+72.02)FAQK.I	Y	92.61	2388.16	21	-2	598.045	4	11.96	847070	4343	92	112	Lac	K17:Lac:26.57
THP1-Enrichment.raw	P09651	Heterogeneous nuclear ribonucleoprotein A1 OS=Homo sapiens OX=9606 GN=HNRNPA1 PE=1 SV=5	M.S(+42.01)K(+72.02)SESPKEPEQLRK.L	Y	53.95	1755.9	14	-1.6	586.306	3	13.53	843950	5559	2	15	Acetylation (Protein N-term); Lac	S1:Acetylation (Protein N-term):1000.00;K2:Lac:56.14
THP1-Enrichment.raw	Q14978	Nucleolar and coiled-body phosphoprotein 1 OS=Homo sapiens OX=9606 GN=NOLC1 PE=1 SV=2	K.AQTK(+72.02)APPKPAR.A	Y	54.34	1235.7	11	-2.3	618.855	2	10.14	842340	2991	194	204	Lac	K4:Lac:58.99
THP1-Enrichment.raw	O75533	Splicing factor 3B subunit 1 OS=Homo sapiens OX=9606 GN=SF3B1 PE=1 SV=3	K.VVNGAAASQPPSK(+72.02)R.K	Y	75.69	1452.77	14	-0.7	727.391	2	13.05	834560	5178	183	196	Lac	K13:Lac:1000.00
THP1-Enrichment.raw	Q92733	Proline-rich protein PRCC OS=Homo sapiens OX=9606 GN=PRCC PE=1 SV=1	K.NTWSENK(+72.02)LSR.R	Y	44.56	1305.63	10	-1.3	653.822	2	21.98	826280	11333	473	482	Lac	K7:Lac:1000.00
THP1-Enrichment.raw	Q8IWX8	Calcium homeostasis endoplasmic reticulum protein OS=Homo sapiens OX=9606 GN=CHERP PE=1 SV=3	R.NK(+72.02)SYSFIAR.M	Y	47.82	1156.59	9	-1.2	579.3	2	26.7	819960	14445	900	908	Lac	K2:Lac:1000.00
THP1-Enrichment.raw	Q9BQ61	Telomerase RNA component interacting RNase OS=Homo sapiens OX=9606 GN=TRIR PE=1 SV=1	R.RGGNK(+72.02)LALK.T	Y	28.51	1027.61	9	0	514.814	2	11.93	815770	4301	120	128	Lac	K5:Lac:135.92
THP1-Enrichment.raw	P06748	Nucleophosmin OS=Homo sapiens OX=9606 GN=NPM1 PE=1 SV=2	K.SIRDTPAK(+72.02)NAQK.S	Y	59.13	1399.74	12	-1.2	467.587	3	10.6	801310	3263	195	206	Lac	K8:Lac:88.98
THP1-Enrichment.raw	Q15366	Poly(rC)-binding protein 2 OS=Homo sapiens OX=9606 GN=PCBP2 PE=1 SV=1	R.LVVPASQC(+57.02)GSLIGK(+72.02)GGC(+57.02)K.I	Y	92.25	1901.97	18	-1	951.991	2	36.86	799630	21338	102	119	Carbamidomethylation; Lac	C8:Carbamidomethylation:1000.00;K14:Lac:28.70;C17:Carbamidomethylation:1000.00
THP1-Enrichment.raw	P46777	60S ribosomal protein L5 OS=Homo sapiens OX=9606 GN=RPL5 PE=1 SV=3	M.GFVK(+72.02)VVK.N	Y	32.45	847.517	7	-1	424.765	2	21.33	790910	10886	2	8	Lac	K4:Lac:59.10
THP1-Enrichment.raw	P19338	Nucleolin OS=Homo sapiens OX=9606 GN=NCL PE=1 SV=3	K.KVVVSPTK(+72.02)K.V	Y	51.11	1056.65	9	-0.9	529.334	2	10.72	782710	3351	63	71	Lac	K8:Lac:27.96
THP1-Enrichment.raw	P42167	Lamina-associated polypeptide 2 isoforms beta/gamma OS=Homo sapiens OX=9606 GN=TMPO PE=1 SV=2	K.YVPK(+72.02)YVPLADVK.S	Y	62.08	1462.81	12	-0.1	732.411	2	43.95	773320	26191	390	401	Lac	K4:Lac:63.64
THP1-Enrichment.raw	P35269	General transcription factor IIF subunit 1 OS=Homo sapiens OX=9606 GN=GTF2F1 PE=1 SV=2	R.VSEMPAAK(+72.02)R.L	Y	41.06	1059.54	9	-0.8	530.776	2	13.75	760170	5755	414	422	Lac	K8:Lac:1000.00
THP1-Enrichment.raw	P37108	Signal recognition particle 14 kDa protein OS=Homo sapiens OX=9606 GN=SRP14 PE=1 SV=2	K.K(+72.02)GTVEGFEPADNK.C	Y	58.33	1462.69	13	-0.8	732.354	2	21.33	750660	10842	43	55	Lac	K1:Lac:104.16
THP1-Enrichment.raw	Q5QNW6	Histone H2B type 2-F OS=Homo sapiens OX=9606 GN=H2BC18 PE=1 SV=3	R.LLLPGELAK(+72.02)HAVSEGTK.A	N	56.69	1834.02	17	-1.1	918.016	2	42.58	726780	25276	101	117	Lac	K9:Lac:32.94
THP1-Enrichment.raw	Q93079	Histone H2B type 1-H OS=Homo sapiens OX=9606 GN=H2BC9 PE=1 SV=3	R.LLLPGELAK(+72.02)HAVSEGTK.A	N	56.69	1834.02	17	-1.1	918.016	2	42.58	726780	25276	101	117	Lac	K9:Lac:32.94
THP1-Enrichment.raw	P57053	Histone H2B type F-S OS=Homo sapiens OX=9606 GN=H2BC12L PE=1 SV=2	R.LLLPGELAK(+72.02)HAVSEGTK.A	N	56.69	1834.02	17	-1.1	918.016	2	42.58	726780	25276	101	117	Lac	K9:Lac:32.94
THP1-Enrichment.raw	O60814	Histone H2B type 1-K OS=Homo sapiens OX=9606 GN=H2BC12 PE=1 SV=3	R.LLLPGELAK(+72.02)HAVSEGTK.A	N	56.69	1834.02	17	-1.1	918.016	2	42.58	726780	25276	101	117	Lac	K9:Lac:32.94
THP1-Enrichment.raw	P62807	Histone H2B type 1-C/E/F/G/I OS=Homo sapiens OX=9606 GN=H2BC4 PE=1 SV=4	R.LLLPGELAK(+72.02)HAVSEGTK.A	N	56.69	1834.02	17	-1.1	918.016	2	42.58	726780	25276	101	117	Lac	K9:Lac:32.94
THP1-Enrichment.raw	Q99877	Histone H2B type 1-N OS=Homo sapiens OX=9606 GN=H2BC15 PE=1 SV=3	R.LLLPGELAK(+72.02)HAVSEGTK.A	N	56.69	1834.02	17	-1.1	918.016	2	42.58	726780	25276	101	117	Lac	K9:Lac:32.94
THP1-Enrichment.raw	P23527	Histone H2B type 1-O OS=Homo sapiens OX=9606 GN=H2BC17 PE=1 SV=3	R.LLLPGELAK(+72.02)HAVSEGTK.A	N	56.69	1834.02	17	-1.1	918.016	2	42.58	726780	25276	101	117	Lac	K9:Lac:32.94
THP1-Enrichment.raw	P06899	Histone H2B type 1-J OS=Homo sapiens OX=9606 GN=H2BC11 PE=1 SV=3	R.LLLPGELAK(+72.02)HAVSEGTK.A	N	56.69	1834.02	17	-1.1	918.016	2	42.58	726780	25276	101	117	Lac	K9:Lac:32.94
THP1-Enrichment.raw	Q16778	Histone H2B type 2-E OS=Homo sapiens OX=9606 GN=H2BC21 PE=1 SV=3	R.LLLPGELAK(+72.02)HAVSEGTK.A	N	56.69	1834.02	17	-1.1	918.016	2	42.58	726780	25276	101	117	Lac	K9:Lac:32.94
THP1-Enrichment.raw	P58876	Histone H2B type 1-D OS=Homo sapiens OX=9606 GN=H2BC5 PE=1 SV=2	R.LLLPGELAK(+72.02)HAVSEGTK.A	N	56.69	1834.02	17	-1.1	918.016	2	42.58	726780	25276	101	117	Lac	K9:Lac:32.94
THP1-Enrichment.raw	P33778	Histone H2B type 1-B OS=Homo sapiens OX=9606 GN=H2BC3 PE=1 SV=2	R.LLLPGELAK(+72.02)HAVSEGTK.A	N	56.69	1834.02	17	-1.1	918.016	2	42.58	726780	25276	101	117	Lac	K9:Lac:32.94
THP1-Enrichment.raw	Q99879	Histone H2B type 1-M OS=Homo sapiens OX=9606 GN=H2BC14 PE=1 SV=3	R.LLLPGELAK(+72.02)HAVSEGTK.A	N	56.69	1834.02	17	-1.1	918.016	2	42.58	726780	25276	101	117	Lac	K9:Lac:32.94
THP1-Enrichment.raw	P19338	Nucleolin OS=Homo sapiens OX=9606 GN=NCL PE=1 SV=3	R.GGK(+72.02)NSTWSGESK.T	Y	57.9	1308.59	12	-0.6	655.304	2	12.38	716550	4665	475	486	Lac	K3:Lac:126.05
THP1-Enrichment.raw	O95218	Zinc finger Ran-binding domain-containing protein 2 OS=Homo sapiens OX=9606 GN=ZRANB2 PE=1 SV=2	R.GK(+72.02)AVGPASILK.E	Y	34.06	1111.66	11	-1.1	556.837	2	29.78	715920	16516	136	146	Lac	K2:Lac:77.76
THP1-Enrichment.raw	Q14814	Myocyte-specific enhancer factor 2D OS=Homo sapiens OX=9606 GN=MEF2D PE=1 SV=1	R.ASPGLLPVANGNSLNK(+72.02)VIPAK.S	Y	43.65	2131.2	21	-0.5	711.407	3	52.94	715500	32068	230	250	Lac	K16:Lac:33.54
THP1-Enrichment.raw	Q8WW12	PEST proteolytic signal-containing nuclear protein OS=Homo sapiens OX=9606 GN=PCNP PE=1 SV=2	K.KASAISIK(+72.02)LGSSKPK.E	Y	53.5	1585.94	15	-0.6	529.654	3	14.83	710480	6488	82	96	Lac	K8:Lac:38.19
THP1-Enrichment.raw	P62263	40S ribosomal protein S14 OS=Homo sapiens OX=9606 GN=RPS14 PE=1 SV=3	R.TK(+72.02)TPGPGAQSALR.A	Y	39.69	1354.72	13	-1.6	678.366	2	16.46	684710	7597	105	117	Lac	K2:Lac:1000.00
THP1-Enrichment.raw	Q8WXF1	Paraspeckle component 1 OS=Homo sapiens OX=9606 GN=PSPC1 PE=1 SV=1	R.GSQGGNFEGPNK(+72.02)R.R	Y	68.36	1418.65	13	-1.1	710.333	2	13.35	683700	5395	508	520	Lac	K12:Lac:1000.00
THP1-Enrichment.raw	P38159	RNA-binding motif protein X chromosome OS=Homo sapiens OX=9606 GN=RBMX PE=1 SV=3	R.GPLPVK(+72.02)R.G	Y	31.49	837.507	7	-1.3	419.76	2	17.23	682090	8124	145	151	Lac	K6:Lac:1000.00
THP1-Enrichment.raw	Q13330	Metastasis-associated protein MTA1 OS=Homo sapiens OX=9606 GN=MTA1 PE=1 SV=2	R.NLLLNGK(+72.02)SYPTK.V	Y	49.1	1418.78	12	-0.6	710.395	2	33.55	648510	19080	620	631	Lac	K7:Lac:38.19
THP1-Enrichment.raw	O75533	Splicing factor 3B subunit 1 OS=Homo sapiens OX=9606 GN=SF3B1 PE=1 SV=3	R.GGDSIGETPTPGASK(+72.02)R.K	Y	72.31	1600.77	16	-1.1	801.391	2	18.66	643280	9138	319	334	Lac	K15:Lac:1000.00
THP1-Enrichment.raw	O15355	Protein phosphatase 1G OS=Homo sapiens OX=9606 GN=PPM1G PE=1 SV=1	R.ETPSQENGPTAK(+72.02)AYTGFSSNSER.G	Y	73.11	2529.13	23	-0.8	844.048	3	30.33	641150	16916	198	220	Lac	K12:Lac:1000.00
THP1-Enrichment.raw	Q9H2P0	Activity-dependent neuroprotector homeobox protein OS=Homo sapiens OX=9606 GN=ADNP PE=1 SV=1	K.ADIPVK(+72.02)SSPQAAVPYKK.D	Y	69.67	1870.02	17	-0.7	624.347	3	27.18	635840	14769	601	617	Lac	K6:Lac:68.81
THP1-Enrichment.raw	P53999	Activated RNA polymerase II transcriptional coactivator p15 OS=Homo sapiens OX=9606 GN=SUB1 PE=1 SV=3	R.ALSSSK(+72.02)QSSSSRDDNMFQIGK.M	Y	57.9	2344.1	21	0.2	782.373	3	26.79	624420	14482	48	68	Lac	K6:Lac:57.60
THP1-Enrichment.raw	Q13330	Metastasis-associated protein MTA1 OS=Homo sapiens OX=9606 GN=MTA1 PE=1 SV=2	K.VAPVINNGSPTILGK(+72.02)R.S	Y	74.94	1706.97	16	-0.9	854.49	2	38.63	622250	22642	568	583	Lac	K15:Lac:1000.00
THP1-Enrichment.raw	P19338	Nucleolin OS=Homo sapiens OX=9606 GN=NCL PE=1 SV=3	K.KTVTPAK(+72.02)AVTTPGKK.G	Y	57.26	1597.94	15	-2	533.653	3	11.43	617850	3949	96	110	Lac	K7:Lac:69.64
THP1-Enrichment.raw	P37108	Signal recognition particle 14 kDa protein OS=Homo sapiens OX=9606 GN=SRP14 PE=1 SV=2	T.K(+72.02)PIPK(+72.02)K(+72.02)GTVEGFEPADNK.C	Y	29.93	2170.12	18	4.1	724.382	3	25.4	612070	13593	38	55	Lac	K1:Lac:46.89;K5:Lac:54.18;K6:Lac:63.99
THP1-Enrichment.raw	P35269	General transcription factor IIF subunit 1 OS=Homo sapiens OX=9606 GN=GTF2F1 PE=1 SV=2	R.AAASK(+72.02)LEQGKR.V	Y	60.59	1229.67	11	-2	410.897	3	10.5	610100	3220	403	413	Lac	K5:Lac:56.99
THP1-Enrichment.raw	Q8WXF1	Paraspeckle component 1 OS=Homo sapiens OX=9606 GN=PSPC1 PE=1 SV=1	R.IEK(+72.02)NPAR.L	Y	32.42	898.487	7	-1.5	450.25	2	11.15	608000	3724	12	18	Lac	K3:Lac:1000.00
THP1-Enrichment.raw	P28838	Cytosol aminopeptidase OS=Homo sapiens OX=9606 GN=LAP3 PE=1 SV=3	R.QVVDC(+57.02)QLADVNNIGK(+72.02)YR.S	Y	77.35	2063.01	17	-1.2	688.677	3	42.06	596430	24905	441	457	Carbamidomethylation; Lac	C5:Carbamidomethylation:1000.00;K15:Lac:1000.00
THP1-Enrichment.raw	O94776	Metastasis-associated protein MTA2 OS=Homo sapiens OX=9606 GN=MTA2 PE=1 SV=1	R.GLGGIMVK(+72.02)R.A	Y	48.3	1001.57	9	-0.9	501.791	2	28.77	595280	15881	552	560	Lac	K8:Lac:1000.00
THP1-Enrichment.raw	Q9NTX5	Ethylmalonyl-CoA decarboxylase OS=Homo sapiens OX=9606 GN=ECHDC1 PE=1 SV=2	K.SLLK(+72.02)TASLSGR.T	Y	32.97	1203.68	11	-1.4	602.847	2	29.61	592000	16412	10	20	Lac	K4:Lac:1000.00
THP1-Enrichment.raw	Q9NXG2	THUMP domain-containing protein 1 OS=Homo sapiens OX=9606 GN=THUMPD1 PE=1 SV=2	M.A(+42.01)APAQQTTQPGGGK(+72.02)R.K	Y	59.59	1580.79	15	-0.2	791.403	2	17.84	586270	8554	2	16	Acetylation (Protein N-term); Lac	A1:Acetylation (Protein N-term):1000.00;K14:Lac:1000.00
THP1-Enrichment.raw	Q13573	SNW domain-containing protein 1 OS=Homo sapiens OX=9606 GN=SNW1 PE=1 SV=1	R.AADK(+72.02)LAPAQYIR.Y	Y	51.01	1387.75	12	-0.3	694.88	2	34.99	580340	20100	167	178	Lac	K4:Lac:1000.00
THP1-Enrichment.raw	Q96I25	Splicing factor 45 OS=Homo sapiens OX=9606 GN=RBM17 PE=1 SV=1	K.NFK(+72.02)LLQSQLQVK.K	Y	53.62	1516.86	12	-2.9	759.436	2	45.09	580080	26988	22	33	Lac	K3:Lac:77.76
THP1-Enrichment.raw	O43660	Pleiotropic regulator 1 OS=Homo sapiens OX=9606 GN=PLRG1 PE=1 SV=1	K.VYREDDTATEETHPVSWKPEIIK(+72.02)R.K	Y	92.96	2970.47	24	-0.5	743.625	4	29.72	574920	16542	488	511	Lac	K23:Lac:56.99
THP1-Enrichment.raw	Q8WUA2	Peptidyl-prolyl cis-trans isomerase-like 4 OS=Homo sapiens OX=9606 GN=PPIL4 PE=1 SV=1	K.SK(+72.02)YQTDLYER.E	Y	38.63	1373.65	10	-0.1	687.83	2	22.52	572670	11642	459	468	Lac	K2:Lac:1000.00
THP1-Enrichment.raw	Q9BQ61	Telomerase RNA component interacting RNase OS=Homo sapiens OX=9606 GN=TRIR PE=1 SV=1	R.GGNK(+72.02)LALK.T	Y	33.18	871.513	8	-1.1	436.763	2	16.07	570690	7370	121	128	Lac	K4:Lac:61.37
THP1-Enrichment.raw	P09661	U2 small nuclear ribonucleoprotein A' OS=Homo sapiens OX=9606 GN=SNRPA1 PE=1 SV=2	R.SK(+72.02)TFNPGAGLPTDK.K	Y	61.44	1503.76	14	0.1	752.886	2	31.23	567180	17460	178	191	Lac	K2:Lac:85.25
THP1-Enrichment.raw	O60869	Endothelial differentiation-related factor 1 OS=Homo sapiens OX=9606 GN=EDF1 PE=1 SV=1	K.SK(+72.02)QAILAAQR.R	Y	47.01	1156.66	10	-0.9	579.335	2	19.15	549720	9510	24	33	Lac	K2:Lac:1000.00
THP1-Enrichment.raw	Q9H3P2	Negative elongation factor A OS=Homo sapiens OX=9606 GN=NELFA PE=1 SV=3	R.EASRPPEEPSAPSPTLPAQFK(+72.02)QR.A	Y	82.84	2591.3	23	-0.6	864.773	3	35.92	536670	20710	351	373	Lac	K21:Lac:1000.00
THP1-Enrichment.raw	Q14978	Nucleolar and coiled-body phosphoprotein 1 OS=Homo sapiens OX=9606 GN=NOLC1 PE=1 SV=2	K.AAVVVSK(+72.02)SGSLKK.R	Y	57.16	1344.8	13	-0.5	449.273	3	14.4	535080	6158	573	585	Lac	K7:Lac:30.64
THP1-Enrichment.raw	P26640	Valine--tRNA ligase OS=Homo sapiens OX=9606 GN=VARS1 PE=1 SV=4	R.RAASGYPVK(+72.02)VPLEVQEADEAK.L	Y	70.99	2328.2	21	-1.8	777.071	3	37.17	513410	21571	1222	1242	Lac	K9:Lac:83.60
THP1-Enrichment.raw	Q9H2P0	Activity-dependent neuroprotector homeobox protein OS=Homo sapiens OX=9606 GN=ADNP PE=1 SV=1	R.YSLQSANASSLSSGQLK(+72.02)SPSLSQSQASR.V	Y	69.86	2940.44	28	-0.1	981.155	3	40.83	510130	24009	392	419	Lac	K17:Lac:1000.00
THP1-Enrichment.raw	Q96KB5	Lymphokine-activated killer T-cell-originated protein kinase OS=Homo sapiens OX=9606 GN=PBK PE=1 SV=3	K.TPSK(+72.02)LSEK.K	Y	41.09	960.513	8	-0.3	481.264	2	11.82	509270	4229	9	16	Lac	K4:Lac:59.30
THP1-Enrichment.raw	Q99459	Cell division cycle 5-like protein OS=Homo sapiens OX=9606 GN=CDC5L PE=1 SV=2	R.SK(+72.02)LVLPAPQISDAELQEVVK.V	Y	61.64	2235.24	20	-0.6	1118.62	2	62.03	508380	38372	293	312	Lac	K2:Lac:142.28
THP1-Enrichment.raw	P12270	Nucleoprotein TPR OS=Homo sapiens OX=9606 GN=TPR PE=1 SV=3	R.QITLK(+72.02)TTPASGER.G	Y	26.78	1472.78	13	-0.9	737.398	2	23.84	502500	12638	1644	1656	Lac	K5:Lac:1000.00
THP1-Enrichment.raw	P78347	General transcription factor II-I OS=Homo sapiens OX=9606 GN=GTF2I PE=1 SV=2	R.TNTPVK(+72.02)EDWNVR.I	Y	55.65	1529.75	12	-1.2	765.88	2	29.07	502390	16058	556	567	Lac	K6:Lac:1000.00
THP1-Enrichment.raw	P19338	Nucleolin OS=Homo sapiens OX=9606 GN=NCL PE=1 SV=3	R.SISLYYTGEK(+72.02)GQNQDYR.G	Y	81.76	2092.97	17	-2.3	1047.49	2	36.2	498730	20897	458	474	Lac	K10:Lac:1000.00
THP1-Enrichment.raw	Q13247	Serine/arginine-rich splicing factor 6 OS=Homo sapiens OX=9606 GN=SRSF6 PE=1 SV=2	R.DK(+72.02)YGPPVR.T	Y	21.64	1002.51	8	-0.3	502.264	2	19.94	497410	9910	100	107	Lac	K2:Lac:1000.00
THP1-Enrichment.raw	P78347	General transcription factor II-I OS=Homo sapiens OX=9606 GN=GTF2I PE=1 SV=2	K.INTK(+72.02)ALQSPK.R	Y	52.8	1170.66	10	0.2	586.338	2	17.25	493990	8135	661	670	Lac	K4:Lac:72.73
THP1-Enrichment.raw	O75533	Splicing factor 3B subunit 1 OS=Homo sapiens OX=9606 GN=SF3B1 PE=1 SV=3	K.K(+72.02)LSSWDQAETPGHTPSLR.W	Y	68	2081.02	18	-0.5	694.68	3	29.86	484180	16582	214	231	Lac	K1:Lac:1000.00
THP1-Enrichment.raw	O95218	Zinc finger Ran-binding domain-containing protein 2 OS=Homo sapiens OX=9606 GN=ZRANB2 PE=1 SV=2	K.AGGTEIGK(+72.02)TLAEK.S	Y	48.37	1345.71	13	0.3	673.862	2	22.56	477450	11707	47	59	Lac	K8:Lac:38.33
THP1-Enrichment.raw	P56211	cAMP-regulated phosphoprotein 19 OS=Homo sapiens OX=9606 GN=ARPP19 PE=1 SV=2	R.KPSLVASK(+72.02)LAG	Y	21.37	1141.67	11	-0.4	571.842	2	27.55	474460	14994	102	112	Lac	K8:Lac:27.66
THP1-Enrichment.raw	Q9BUH6	Protein PAXX OS=Homo sapiens OX=9606 GN=PAXX PE=1 SV=2	K.SK(+72.02)KPAGGVDFDET	Y	56.2	1421.67	13	-0.5	711.841	2	21.73	473280	11138	192	204	Lac	K2:Lac:33.98
THP1-Enrichment.raw	Q96AE4	Far upstream element-binding protein 1 OS=Homo sapiens OX=9606 GN=FUBP1 PE=1 SV=3	R.QIAAK(+72.02)IGGDAGTSLNSNDYGYGGQK.R	Y	66.18	2556.21	25	-1.3	853.076	3	38.59	471720	22565	40	64	Lac	K5:Lac:57.57
THP1-Enrichment.raw	P63261	Actin cytoplasmic 2 OS=Homo sapiens OX=9606 GN=ACTG1 PE=1 SV=1	K.IK(+72.02)IIAPPER.K	N	30.95	1107.67	9	-1.8	554.839	2	30.77	468660	17185	327	335	Lac	K2:Lac:1000.00
THP1-Enrichment.raw	P60709	Actin cytoplasmic 1 OS=Homo sapiens OX=9606 GN=ACTB PE=1 SV=1	K.IK(+72.02)IIAPPER.K	N	30.95	1107.67	9	-1.8	554.839	2	30.77	468660	17185	327	335	Lac	K2:Lac:1000.00
THP1-Enrichment.raw	P68032	Actin alpha cardiac muscle 1 OS=Homo sapiens OX=9606 GN=ACTC1 PE=1 SV=1	K.IK(+72.02)IIAPPER.K	N	30.95	1107.67	9	-1.8	554.839	2	30.77	468660	17185	329	337	Lac	K2:Lac:1000.00
THP1-Enrichment.raw	Q562R1	Beta-actin-like protein 2 OS=Homo sapiens OX=9606 GN=ACTBL2 PE=1 SV=2	K.IK(+72.02)IIAPPER.K	N	30.95	1107.67	9	-1.8	554.839	2	30.77	468660	17185	328	336	Lac	K2:Lac:1000.00
THP1-Enrichment.raw	O75940	Survival of motor neuron-related-splicing factor 30 OS=Homo sapiens OX=9606 GN=SMNDC1 PE=1 SV=1	K.VK(+72.02)WQQFNNR.A	Y	38.99	1290.65	9	-1	646.33	2	25.24	466110	13471	176	184	Lac	K2:Lac:1000.00
THP1-Enrichment.raw	O94776	Metastasis-associated protein MTA2 OS=Homo sapiens OX=9606 GN=MTA2 PE=1 SV=1	R.GLGGIM(+15.99)VK(+72.02)R.A	Y	20.61	1017.56	9	-1.4	509.789	2	25.18	466100	13141	552	560	Oxidation (M); Lac	M6:Oxidation (M):1000.00;K8:Lac:1000.00
THP1-Enrichment.raw	Q9UQE7	Structural maintenance of chromosomes protein 3 OS=Homo sapiens OX=9606 GN=SMC3 PE=1 SV=2	K.K(+72.02)DQYFLDKK.M	Y	49.4	1255.64	9	0.1	419.556	3	16.95	462490	7974	106	114	Lac	K1:Lac:89.55
THP1-Enrichment.raw	P22061	Protein-L-isoaspartate(D-aspartate) O-methyltransferase OS=Homo sapiens OX=9606 GN=PCMT1 PE=1 SV=4	M.A(+42.01)WK(+72.02)SGGASHSELIHNLR.K	Y	57.67	1975.99	17	-0.9	659.669	3	34.94	462110	20081	2	18	Acetylation (Protein N-term); Lac	A1:Acetylation (Protein N-term):1000.00;K3:Lac:1000.00
THP1-Enrichment.raw	Q15233	Non-POU domain-containing octamer-binding protein OS=Homo sapiens OX=9606 GN=NONO PE=1 SV=4	M(+42.01)QSNK(+72.02)TFNLEK.Q	Y	60.66	1452.69	11	-1.1	727.352	2	43.33	448580	25765	1	11	Acetylation (Protein N-term); Lac	M1:Acetylation (Protein N-term):1000.00;K5:Lac:69.64
THP1-Enrichment.raw	O43768	Alpha-endosulfine OS=Homo sapiens OX=9606 GN=ENSA PE=1 SV=1	R.KSSLVTSK(+72.02)LAGGQVE	Y	38.51	1574.85	15	-1.3	788.432	2	30.8	446700	17228	107	121	Lac	K8:Lac:25.93
THP1-Enrichment.raw	P11940	Polyadenylate-binding protein 1 OS=Homo sapiens OX=9606 GN=PABPC1 PE=1 SV=2	R.TVPQYK(+72.02)YAAGVR.N	Y	55.71	1423.75	12	-1	712.88	2	26.31	444170	14171	507	518	Lac	K6:Lac:1000.00
THP1-Enrichment.raw	Q5QNW6	Histone H2B type 2-F OS=Homo sapiens OX=9606 GN=H2BC18 PE=1 SV=3	D.PAK(+72.02)SAPAPK.K	N	41.76	937.523	9	-1.7	469.768	2	10.85	443900	3510	4	12	Lac	K3:Lac:138.59
THP1-Enrichment.raw	Q93079	Histone H2B type 1-H OS=Homo sapiens OX=9606 GN=H2BC9 PE=1 SV=3	D.PAK(+72.02)SAPAPK.K	N	41.76	937.523	9	-1.7	469.768	2	10.85	443900	3510	4	12	Lac	K3:Lac:138.59
THP1-Enrichment.raw	P57053	Histone H2B type F-S OS=Homo sapiens OX=9606 GN=H2BC12L PE=1 SV=2	E.PAK(+72.02)SAPAPK.K	N	41.76	937.523	9	-1.7	469.768	2	10.85	443900	3510	4	12	Lac	K3:Lac:138.59
THP1-Enrichment.raw	O60814	Histone H2B type 1-K OS=Homo sapiens OX=9606 GN=H2BC12 PE=1 SV=3	E.PAK(+72.02)SAPAPK.K	N	41.76	937.523	9	-1.7	469.768	2	10.85	443900	3510	4	12	Lac	K3:Lac:138.59
THP1-Enrichment.raw	P62807	Histone H2B type 1-C/E/F/G/I OS=Homo sapiens OX=9606 GN=H2BC4 PE=1 SV=4	E.PAK(+72.02)SAPAPK.K	N	41.76	937.523	9	-1.7	469.768	2	10.85	443900	3510	4	12	Lac	K3:Lac:138.59
THP1-Enrichment.raw	P23527	Histone H2B type 1-O OS=Homo sapiens OX=9606 GN=H2BC17 PE=1 SV=3	D.PAK(+72.02)SAPAPK.K	N	41.76	937.523	9	-1.7	469.768	2	10.85	443900	3510	4	12	Lac	K3:Lac:138.59
THP1-Enrichment.raw	P06899	Histone H2B type 1-J OS=Homo sapiens OX=9606 GN=H2BC11 PE=1 SV=3	E.PAK(+72.02)SAPAPK.K	N	41.76	937.523	9	-1.7	469.768	2	10.85	443900	3510	4	12	Lac	K3:Lac:138.59
THP1-Enrichment.raw	Q16778	Histone H2B type 2-E OS=Homo sapiens OX=9606 GN=H2BC21 PE=1 SV=3	E.PAK(+72.02)SAPAPK.K	N	41.76	937.523	9	-1.7	469.768	2	10.85	443900	3510	4	12	Lac	K3:Lac:138.59
THP1-Enrichment.raw	Q9UKL0	REST corepressor 1 OS=Homo sapiens OX=9606 GN=RCOR1 PE=1 SV=2	R.LPEVIQK(+72.02)C(+57.02)NAR.W	Y	51.17	1398.73	11	-1.4	700.371	2	27.25	443210	14744	375	385	Lac; Carbamidomethylation	K7:Lac:1000.00;C8:Carbamidomethylation:1000.00
THP1-Enrichment.raw	Q86V81	THO complex subunit 4 OS=Homo sapiens OX=9606 GN=ALYREF PE=1 SV=3	K.QLPDK(+72.02)WQHDLFDSGFGGGAGVETGGK.L	Y	56.98	2774.29	26	-0.2	925.771	3	54.72	441380	33284	82	107	Lac	K5:Lac:109.58
THP1-Enrichment.raw	O75362	Zinc finger protein 217 OS=Homo sapiens OX=9606 GN=ZNF217 PE=1 SV=1	K.SAFPAQSK(+72.02)SLPSAK.G	Y	62.52	1489.78	14	-0.4	745.896	2	27.82	439800	15158	778	791	Lac	K8:Lac:37.35
THP1-Enrichment.raw	Q8WW12	PEST proteolytic signal-containing nuclear protein OS=Homo sapiens OX=9606 GN=PCNP PE=1 SV=2	R.NIK(+72.02)SHLGNVHDQDN	Y	40.48	1661.78	14	-0.8	554.932	3	15.1	438500	6652	165	178	Lac	K3:Lac:1000.00
THP1-Enrichment.raw	Q13428	Treacle protein OS=Homo sapiens OX=9606 GN=TCOF1 PE=1 SV=3	K.IPQTK(+72.02)AC(+57.02)PK.K	Y	52.19	1113.59	9	-0.4	557.8	2	12.53	437120	4764	638	646	Lac; Carbamidomethylation	K5:Lac:46.31;C7:Carbamidomethylation:1000.00
THP1-Enrichment.raw	O15042	U2 snRNP-associated SURP motif-containing protein OS=Homo sapiens OX=9606 GN=U2SURP PE=1 SV=2	M.A(+42.01)DKTPGGSQK(+72.02)ASSK.T	Y	40.51	1474.73	14	-1.3	738.37	2	11.17	434350	3725	2	15	Acetylation (Protein N-term); Lac	A1:Acetylation (Protein N-term):1000.00;K10:Lac:40.19
THP1-Enrichment.raw	Q14978	Nucleolar and coiled-body phosphoprotein 1 OS=Homo sapiens OX=9606 GN=NOLC1 PE=1 SV=2	K.ATAK(+72.02)AALSLPAK.Q	Y	61.67	1212.71	12	-0.3	607.361	2	27.94	432900	15285	449	460	Lac	K4:Lac:64.00
THP1-Enrichment.raw	Q15233	Non-POU domain-containing octamer-binding protein OS=Homo sapiens OX=9606 GN=NONO PE=1 SV=4	R.QQEGFK(+72.02)GTFPDAR.E	Y	68.21	1551.73	13	-0.3	776.873	2	31.12	430390	17399	366	378	Lac	K6:Lac:1000.00
THP1-Enrichment.raw	Q7L014	Probable ATP-dependent RNA helicase DDX46 OS=Homo sapiens OX=9606 GN=DDX46 PE=1 SV=2	K.SGPTVTK(+72.02)VVTVVTTK.K	Y	59.96	1587.91	15	-0.3	794.961	2	41.41	429490	24386	257	271	Lac	K7:Lac:36.20
THP1-Enrichment.raw	P19338	Nucleolin OS=Homo sapiens OX=9606 GN=NCL PE=1 SV=3	R.TLLAK(+72.02)NLPYK.V	Y	42.91	1231.72	10	-2.3	616.865	2	36.61	424550	21169	394	403	Lac	K5:Lac:35.03
THP1-Enrichment.raw	P78344	Eukaryotic translation initiation factor 4 gamma 2 OS=Homo sapiens OX=9606 GN=EIF4G2 PE=1 SV=1	R.GAPQHYPK(+72.02)TAGNSEFLGK.T	Y	76.4	1972.96	18	-1	658.661	3	21.85	419530	11230	24	41	Lac	K8:Lac:85.84
THP1-Enrichment.raw	Q99661	Kinesin-like protein KIF2C OS=Homo sapiens OX=9606 GN=KIF2C PE=1 SV=2	R.SVNSK(+72.02)IPAPK.E	Y	50.47	1111.62	10	-0.2	556.819	2	18.99	415180	9368	95	104	Lac	K5:Lac:45.16
THP1-Enrichment.raw	Q7L014	Probable ATP-dependent RNA helicase DDX46 OS=Homo sapiens OX=9606 GN=DDX46 PE=1 SV=2	R.LQNSYQPTNK(+72.02)GR.Y	Y	67.78	1476.73	12	-0.9	739.373	2	13.95	410640	5890	1016	1027	Lac	K10:Lac:1000.00
THP1-Enrichment.raw	P52597	Heterogeneous nuclear ribonucleoprotein F OS=Homo sapiens OX=9606 GN=HNRNPF PE=1 SV=3	R.SYSDPPLK(+72.02)FMSVQRPGPYDRPGTAR.R	Y	42.17	2893.42	25	-0.8	724.361	4	39.61	409980	23262	193	217	Lac	K8:Lac:1000.00
THP1-Enrichment.raw	Q71DI3	Histone H3.2 OS=Homo sapiens OX=9606 GN=H3C15 PE=1 SV=3	R.YQK(+72.02)STELLIR.K	N	46.24	1321.72	10	-0.7	661.869	2	33.05	408260	18766	55	64	Lac	K3:Lac:1000.00
THP1-Enrichment.raw	P68431	Histone H3.1 OS=Homo sapiens OX=9606 GN=H3C1 PE=1 SV=2	R.YQK(+72.02)STELLIR.K	N	46.24	1321.72	10	-0.7	661.869	2	33.05	408260	18766	55	64	Lac	K3:Lac:1000.00
THP1-Enrichment.raw	Q5TEC6	Histone H3-7 OS=Homo sapiens OX=9606 GN=H3-7 PE=1 SV=1	R.YQK(+72.02)STELLIR.K	N	46.24	1321.72	10	-0.7	661.869	2	33.05	408260	18766	55	64	Lac	K3:Lac:1000.00
THP1-Enrichment.raw	Q9UK76	Jupiter microtubule associated homolog 1 OS=Homo sapiens OX=9606 GN=JPT1 PE=1 SV=3	K.SAGAK(+72.02)SSGGREDLESSGLQR.R	Y	56.61	2062.99	20	-1.5	688.669	3	15.07	404080	6647	65	84	Lac	K5:Lac:1000.00
THP1-Enrichment.raw	Q00688	Peptidyl-prolyl cis-trans isomerase FKBP3 OS=Homo sapiens OX=9606 GN=FKBP3 PE=1 SV=1	K.DIIK(+72.02)FLQEHGSDSFLAEHK.L	Y	20.95	2285.13	19	-7.6	572.286	4	29.25	391420	16139	24	42	Lac	K4:Lac:24.79
THP1-Enrichment.raw	Q13422	DNA-binding protein Ikaros OS=Homo sapiens OX=9606 GN=IKZF1 PE=1 SV=1	K.AK(+72.02)LVPSER.E	Y	25.04	970.545	8	-0.8	486.279	2	15.87	389490	7235	379	386	Lac	K2:Lac:1000.00
THP1-Enrichment.raw	P52298	Nuclear cap-binding protein subunit 2 OS=Homo sapiens OX=9606 GN=NCBP2 PE=1 SV=1	R.GGYGK(+72.02)LAQNQ	Y	35.97	1106.54	10	-1.1	554.274	2	22.01	387290	11389	147	156	Lac	K5:Lac:1000.00
THP1-Enrichment.raw	Q14687	Genetic suppressor element 1 OS=Homo sapiens OX=9606 GN=GSE1 PE=1 SV=3	K.AAEPGK(+72.02)LEQVRPQELSR.V	Y	48.1	1979.04	17	-0.9	660.688	3	27.81	386190	15172	946	962	Lac	K6:Lac:1000.00
THP1-Enrichment.raw	P31949	Protein S100-A11 OS=Homo sapiens OX=9606 GN=S100A11 PE=1 SV=2	K.NQK(+72.02)DPGVLDR.M	Y	47.15	1212.61	10	-2.2	607.311	2	18.15	377630	8800	53	62	Lac	K3:Lac:1000.00
THP1-Enrichment.raw	P48444	Coatomer subunit delta OS=Homo sapiens OX=9606 GN=ARCN1 PE=1 SV=1	K.VAPAPARPSGPSK(+72.02)ALK.L	Y	22.57	1617.92	16	-1.4	540.313	3	15.48	373050	6958	212	227	Lac	K13:Lac:29.32
THP1-Enrichment.raw	P19338	Nucleolin OS=Homo sapiens OX=9606 GN=NCL PE=1 SV=3	K.KGATPGK(+72.02)ALVATPGK.K	Y	52.09	1466.85	15	-1.5	489.955	3	16.51	370130	7654	110	124	Lac	K7:Lac:26.50
THP1-Enrichment.raw	Q9BTA9	WW domain-containing adapter protein with coiled-coil OS=Homo sapiens OX=9606 GN=WAC PE=1 SV=3	R.RGDSQPYQALK(+72.02)YSSK.S	Y	67.79	1798.88	15	-0.4	600.635	3	20.33	368770	10227	19	33	Lac	K11:Lac:31.27
THP1-Enrichment.raw	P13796	Plastin-2 OS=Homo sapiens OX=9606 GN=LCP1 PE=1 SV=6	K.STDVAK(+72.02)TFR.K	Y	35.33	1095.56	9	-0.4	548.785	2	19.07	363430	9342	83	91	Lac	K6:Lac:1000.00
THP1-Enrichment.raw	P62140	Serine/threonine-protein phosphatase PP1-beta catalytic subunit OS=Homo sapiens OX=9606 GN=PPP1CB PE=1 SV=3	K.AK(+72.02)YQYGGLNSGRPVTPPR.T	Y	46.65	2032.05	18	-0.7	678.356	3	24.16	355540	12728	302	319	Lac	K2:Lac:1000.00
THP1-Enrichment.raw	Q14978	Nucleolar and coiled-body phosphoprotein 1 OS=Homo sapiens OX=9606 GN=NOLC1 PE=1 SV=2	K.QPVGGGQK(+72.02)LLTR.K	Y	57.72	1324.75	12	-0.2	663.38	2	22.58	354650	11677	408	419	Lac	K8:Lac:1000.00
THP1-Enrichment.raw	Q01518	Adenylyl cyclase-associated protein 1 OS=Homo sapiens OX=9606 GN=CAP1 PE=1 SV=5	K.NPALK(+72.02)AQSGPVR.S	Y	62.4	1308.71	12	-1.2	655.364	2	17.45	354480	8302	283	294	Lac	K5:Lac:1000.00
THP1-Enrichment.raw	Q9BT78	COP9 signalosome complex subunit 4 OS=Homo sapiens OX=9606 GN=COPS4 PE=1 SV=1	R.QDLAQLMNSSGSHK(+72.02)DLAGK.Y	Y	31.33	2071	19	0	691.341	3	34.25	354010	19576	7	25	Lac	K14:Lac:29.96
THP1-Enrichment.raw	P20290	Transcription factor BTF3 OS=Homo sapiens OX=9606 GN=BTF3 PE=1 SV=1	K.LAK(+72.02)LQAQVR.I	N	37.36	1097.66	9	-0.8	549.835	2	20.51	352440	10349	55	63	Lac	K3:Lac:1000.00
THP1-Enrichment.raw	Q96K17	Transcription factor BTF3 homolog 4 OS=Homo sapiens OX=9606 GN=BTF3L4 PE=1 SV=1	K.LAK(+72.02)LQAQVR.I	N	37.36	1097.66	9	-0.8	549.835	2	20.51	352440	10349	6	14	Lac	K3:Lac:1000.00
THP1-Enrichment.raw	Q14814	Myocyte-specific enhancer factor 2D OS=Homo sapiens OX=9606 GN=MEF2D PE=1 SV=1	R.GDFGPTLGLLRPAPEPEAEGSAVK(+72.02)R.M	Y	47.76	2635.36	25	-0.8	879.46	3	47.87	352190	28683	488	512	Lac	K24:Lac:1000.00
THP1-Enrichment.raw	Q9UKY7	Protein CDV3 homolog OS=Homo sapiens OX=9606 GN=CDV3 PE=1 SV=1	R.KTPQGPPEIYSDTQFPSLQSTAK(+72.02)HVESR.K	Y	73.78	3199.58	28	-1.1	800.901	4	39.73	336540	23337	181	208	Lac	K23:Lac:80.12
THP1-Enrichment.raw	Q9UKL0	REST corepressor 1 OS=Homo sapiens OX=9606 GN=RCOR1 PE=1 SV=2	R.QIQNIK(+72.02)QTNSALK.E	Y	57.73	1556.85	13	-1	779.433	2	22.04	336500	11390	351	363	Lac	K6:Lac:51.17
THP1-Enrichment.raw	Q9NXG2	THUMP domain-containing protein 1 OS=Homo sapiens OX=9606 GN=THUMPD1 PE=1 SV=2	R.KGK(+72.02)AQYVLAK.R	Y	21.36	1176.69	10	-1.3	589.35	2	13.27	335210	5420	17	26	Lac	K3:Lac:22.85
THP1-Enrichment.raw	P78344	Eukaryotic translation initiation factor 4 gamma 2 OS=Homo sapiens OX=9606 GN=EIF4G2 PE=1 SV=1	K.TPGQNAQK(+72.02)WIPAR.S	Y	52.05	1537.8	13	0.1	769.907	2	30.19	330180	16783	42	54	Lac	K8:Lac:1000.00
THP1-Enrichment.raw	Q93009	Ubiquitin carboxyl-terminal hydrolase 7 OS=Homo sapiens OX=9606 GN=USP7 PE=1 SV=2	R.YTYLEK(+72.02)AIK.I	Y	55.67	1199.64	9	-1.1	600.828	2	32.45	329580	18338	1091	1099	Lac	K6:Lac:24.24
THP1-Enrichment.raw	Q14814	Myocyte-specific enhancer factor 2D OS=Homo sapiens OX=9606 GN=MEF2D PE=1 SV=1	K.VIPAK(+72.02)SPPPPTHSTQLGAPSR.K	Y	32.06	2209.19	21	-1	737.402	3	24.64	327170	13027	246	266	Lac	K5:Lac:1000.00
THP1-Enrichment.raw	Q9UKY7	Protein CDV3 homolog OS=Homo sapiens OX=9606 GN=CDV3 PE=1 SV=1	R.SLDNFFAK(+72.02)R.D	Y	21.69	1168.59	9	-2.1	585.3	2	40.49	325440	23861	8	16	Lac	K8:Lac:1000.00
THP1-Enrichment.raw	P51397	Death-associated protein 1 OS=Homo sapiens OX=9606 GN=DAP PE=1 SV=3	K.AGHPPAVK(+72.02)AGGMR.I	Y	37.76	1319.68	13	-1.2	440.899	3	12.11	321230	4489	13	25	Lac	K8:Lac:1000.00
THP1-Enrichment.raw	P42167	Lamina-associated polypeptide 2 isoforms beta/gamma OS=Homo sapiens OX=9606 GN=TMPO PE=1 SV=2	K.TPVTLK(+72.02)QR.R	Y	42.2	1013.59	8	-2	507.8	2	15.67	316290	7056	208	215	Lac	K6:Lac:1000.00
THP1-Enrichment.raw	P51610	Host cell factor 1 OS=Homo sapiens OX=9606 GN=HCFC1 PE=1 SV=2	K.IATGHGQQGVTQVVLK(+72.02)GAPGQPGTILR.T	Y	76.95	2754.51	27	-1.3	919.177	3	41.22	312760	24332	821	847	Lac	K16:Lac:1000.00
THP1-Enrichment.raw	Q9H814	Phosphorylated adapter RNA export protein OS=Homo sapiens OX=9606 GN=PHAX PE=1 SV=1	R.QK(+72.02)C(+57.02)FNPPPKPEPFQFGQSSQKPPVAGGK.K	Y	46.26	3153.57	28	-0.5	789.399	4	33.48	302940	19091	85	112	Lac; Carbamidomethylation	K2:Lac:34.75;C3:Carbamidomethylation:1000.00
THP1-Enrichment.raw	O00193	Small acidic protein OS=Homo sapiens OX=9606 GN=SMAP PE=1 SV=1	R.TGEEDKKINEELESQYQQSMDSK(+72.02)LSGR.Y	Y	89.87	3200.48	27	-0.6	801.126	4	39.82	302420	23415	69	95	Lac	K23:Lac:73.72
THP1-Enrichment.raw	P09429	High mobility group protein B1 OS=Homo sapiens OX=9606 GN=HMGB1 PE=1 SV=3	R.WK(+72.02)TMSAK.E	N	31.34	922.458	7	-1	462.236	2	15.46	301450	6921	49	55	Lac	K2:Lac:29.96
THP1-Enrichment.raw	P26583	High mobility group protein B2 OS=Homo sapiens OX=9606 GN=HMGB2 PE=1 SV=2	R.WK(+72.02)TMSAK.E	N	31.34	922.458	7	-1	462.236	2	15.46	301450	6921	49	55	Lac	K2:Lac:29.96
THP1-Enrichment.raw	P08238	Heat shock protein HSP 90-beta OS=Homo sapiens OX=9606 GN=HSP90AB1 PE=1 SV=4	R.IM(+15.99)K(+72.02)AQALR.D	N	24.49	1017.56	8	-1.2	509.789	2	16.13	301410	7418	605	612	Oxidation (M); Lac	M2:Oxidation (M):1000.00;K3:Lac:1000.00
THP1-Enrichment.raw	P07900	Heat shock protein HSP 90-alpha OS=Homo sapiens OX=9606 GN=HSP90AA1 PE=1 SV=5	R.IM(+15.99)K(+72.02)AQALR.D	N	24.49	1017.56	8	-1.2	509.789	2	16.13	301410	7418	613	620	Oxidation (M); Lac	M2:Oxidation (M):1000.00;K3:Lac:1000.00
THP1-Enrichment.raw	Q8WWQ0	PH-interacting protein OS=Homo sapiens OX=9606 GN=PHIP PE=1 SV=2	K.TFITK(+72.02)ANASAIPGK.T	Y	53.98	1489.81	14	-1.1	745.913	2	33.61	299920	19142	1529	1542	Lac	K5:Lac:31.37
THP1-Enrichment.raw	Q9H2P0	Activity-dependent neuroprotector homeobox protein OS=Homo sapiens OX=9606 GN=ADNP PE=1 SV=1	K.NSSYGK(+72.02)VEGFWSK.D	Y	60.26	1559.73	13	-0.9	780.869	2	39.71	299860	23332	1030	1042	Lac	K6:Lac:50.34
THP1-Enrichment.raw	P45973	Chromobox protein homolog 5 OS=Homo sapiens OX=9606 GN=CBX5 PE=1 SV=1	R.K(+72.02)SNFSNSADDIK.S	Y	52.83	1396.65	12	-0.8	699.33	2	16.46	296900	7670	91	102	Lac	K1:Lac:83.73
THP1-Enrichment.raw	Q8N1G2	Cap-specific mRNA (nucleoside-2'-O-)-methyltransferase 1 OS=Homo sapiens OX=9606 GN=CMTR1 PE=1 SV=1	R.EGEGLGK(+72.02)YSQGR.K	Y	57.05	1351.64	12	-1	676.825	2	18.4	296450	8994	102	113	Lac	K7:Lac:1000.00
THP1-Enrichment.raw	P62266	40S ribosomal protein S23 OS=Homo sapiens OX=9606 GN=RPS23 PE=1 SV=3	K.ANPFGGASHAK(+72.02)GIVLEK.V	Y	41.17	1766.93	17	-1.3	589.984	3	31.64	296290	17808	38	54	Lac	K11:Lac:30.57
THP1-Enrichment.raw	Q9NVP1	ATP-dependent RNA helicase DDX18 OS=Homo sapiens OX=9606 GN=DDX18 PE=1 SV=2	R.GGGGGFGYQK(+72.02)TK.K	Y	64.65	1227.59	12	-1.1	614.801	2	15.37	294910	6885	636	647	Lac	K10:Lac:22.85
THP1-Enrichment.raw	Q7Z417	FMR1-interacting protein NUFIP2 OS=Homo sapiens OX=9606 GN=NUFIP2 PE=1 SV=1	K.ANTFGK(+72.02)AGIK.T	Y	29.84	1077.58	10	-1.9	539.797	2	19.25	294430	9583	141	150	Lac	K6:Lac:38.26
THP1-Enrichment.raw	O60315	Zinc finger E-box-binding homeobox 2 OS=Homo sapiens OX=9606 GN=ZEB2 PE=1 SV=1	K.AEEISK(+72.02)LK.G	Y	27.37	988.544	8	-0.2	495.279	2	17.18	291880	8168	480	487	Lac	K6:Lac:25.66
THP1-Enrichment.raw	Q13123	Protein Red OS=Homo sapiens OX=9606 GN=IK PE=1 SV=3	K.SYYAK(+72.02)LR.Q	Y	30.41	971.508	7	-2	486.76	2	20.14	291780	10077	79	85	Lac	K5:Lac:1000.00
THP1-Enrichment.raw	Q9Y618	Nuclear receptor corepressor 2 OS=Homo sapiens OX=9606 GN=NCOR2 PE=1 SV=3	R.GSITHGTPADVLYK(+72.02)GTITR.I	Y	53.67	2058.07	19	-1.8	687.031	3	37.06	290860	21512	1227	1245	Lac	K14:Lac:1000.00
THP1-Enrichment.raw	P09874	Poly [ADP-ribose] polymerase 1 OS=Homo sapiens OX=9606 GN=PARP1 PE=1 SV=4	K.NFTK(+72.02)YPK.K	Y	39.21	968.497	7	-0.5	485.255	2	16.58	290240	7707	630	636	Lac	K4:Lac:38.16
THP1-Enrichment.raw	Q9P258	Protein RCC2 OS=Homo sapiens OX=9606 GN=RCC2 PE=1 SV=2	R.AARPATAGK(+72.02)AGGAAVVITEPEHTK.E	Y	82.16	2374.26	24	-5.2	594.569	4	19.69	287230	9823	69	92	Lac	K9:Lac:135.15
THP1-Enrichment.raw	Q9Y232	Chromodomain Y-like protein OS=Homo sapiens OX=9606 GN=CDYL PE=1 SV=2	K.NSQLFAASQK(+72.02)FR.K	Y	62.24	1467.75	12	-0.3	734.88	2	35.96	286460	20774	163	174	Lac	K10:Lac:1000.00
THP1-Enrichment.raw	Q8WXI9	Transcriptional repressor p66-beta OS=Homo sapiens OX=9606 GN=GATAD2B PE=1 SV=1	R.LQQQAALSPTTAPAVSSVSK(+72.02)QETIMR.H	Y	87.57	2813.46	26	-0.3	938.827	3	45.24	284900	27082	479	504	Lac	K20:Lac:1000.00
THP1-Enrichment.raw	Q9NTI5	Sister chromatid cohesion protein PDS5 homolog B OS=Homo sapiens OX=9606 GN=PDS5B PE=1 SV=1	K.TTNVLGAVNKPLSSAGK(+72.02)QSQTK.S	Y	65.55	2300.23	22	-0.7	767.751	3	26.28	282410	14148	1127	1148	Lac	K17:Lac:25.58
THP1-Enrichment.raw	Q9H2P0	Activity-dependent neuroprotector homeobox protein OS=Homo sapiens OX=9606 GN=ADNP PE=1 SV=1	K.VQEK(+72.02)ADIPVK.S	Y	48.76	1197.66	10	-1.5	599.837	2	21.05	280100	10669	597	606	Lac	K4:Lac:57.71
THP1-Enrichment.raw	P55854	Small ubiquitin-related modifier 3 OS=Homo sapiens OX=9606 GN=SUMO3 PE=1 SV=2	K.EGVK(+72.02)TENDHINLK.V	Y	44.4	1567.78	13	-0.6	523.602	3	17.23	279820	8204	8	20	Lac	K4:Lac:42.99
THP1-Enrichment.raw	Q96I25	Splicing factor 45 OS=Homo sapiens OX=9606 GN=RBM17 PE=1 SV=1	R.SQSSK(+72.02)AAIPPPVYEEQDRPR.S	Y	56.13	2326.16	20	-1.3	776.391	3	27.25	278590	14874	202	221	Lac	K5:Lac:1000.00
THP1-Enrichment.raw	O75362	Zinc finger protein 217 OS=Homo sapiens OX=9606 GN=ZNF217 PE=1 SV=1	K.APLTSGIDSSTLAPSNLK(+72.02)SHRPQQNVGVQGAATR.Q	Y	62.35	3529.82	34	1.6	883.465	4	36	277990	20759	802	835	Lac	K18:Lac:1000.00
THP1-Enrichment.raw	Q9Y5U2	Protein TSSC4 OS=Homo sapiens OX=9606 GN=TSSC4 PE=1 SV=3	R.VLGK(+72.02)VGEPGR.G	Y	41.85	1082.61	10	-0.8	542.311	2	18.91	276980	9303	231	240	Lac	K4:Lac:1000.00
THP1-Enrichment.raw	P61978	Heterogeneous nuclear ribonucleoprotein K OS=Homo sapiens OX=9606 GN=HNRNPK PE=1 SV=1	K.QYSGK(+72.02)FF	Y	32.94	947.439	7	-1.8	948.444	1	45.06	275470	26962	457	463	Lac	K5:Lac:1000.00
THP1-Enrichment.raw	Q5QNW6	Histone H2B type 2-F OS=Homo sapiens OX=9606 GN=H2BC18 PE=1 SV=3	M.P(+42.01)DPAK(+72.02)SAPAPK.K	N	51.43	1191.61	11	-0.6	596.814	2	22.83	271680	11872	2	12	Acetylation (Protein N-term); Lac	P1:Acetylation (Protein N-term):1000.00;K5:Lac:34.81
THP1-Enrichment.raw	Q93079	Histone H2B type 1-H OS=Homo sapiens OX=9606 GN=H2BC9 PE=1 SV=3	M.P(+42.01)DPAK(+72.02)SAPAPK.K	N	51.43	1191.61	11	-0.6	596.814	2	22.83	271680	11872	2	12	Acetylation (Protein N-term); Lac	P1:Acetylation (Protein N-term):1000.00;K5:Lac:34.81
THP1-Enrichment.raw	P23527	Histone H2B type 1-O OS=Homo sapiens OX=9606 GN=H2BC17 PE=1 SV=3	M.P(+42.01)DPAK(+72.02)SAPAPK.K	N	51.43	1191.61	11	-0.6	596.814	2	22.83	271680	11872	2	12	Acetylation (Protein N-term); Lac	P1:Acetylation (Protein N-term):1000.00;K5:Lac:34.81
THP1-Enrichment.raw	Q09666	Neuroblast differentiation-associated protein AHNAK OS=Homo sapiens OX=9606 GN=AHNAK PE=1 SV=2	K.LPK(+72.02)FNFSGSK.V	Y	50.21	1195.62	10	-0.9	598.818	2	35.86	271260	20699	3354	3363	Lac	K3:Lac:46.13
THP1-Enrichment.raw	Q7Z4V5	Hepatoma-derived growth factor-related protein 2 OS=Homo sapiens OX=9606 GN=HDGFL2 PE=1 SV=1	K.IEAVQK(+72.02)VNK.A	Y	43.9	1099.62	9	-0.5	550.819	2	14.96	270630	6571	555	563	Lac	K6:Lac:32.69
THP1-Enrichment.raw	P09661	U2 small nuclear ribonucleoprotein A' OS=Homo sapiens OX=9606 GN=SNRPA1 PE=1 SV=2	R.SK(+72.02)TFNPGAGLPTDKK.K	Y	56.96	1631.85	15	-1.4	544.957	3	23	270430	11994	178	192	Lac	K2:Lac:96.14
THP1-Enrichment.raw	O75376	Nuclear receptor corepressor 1 OS=Homo sapiens OX=9606 GN=NCOR1 PE=1 SV=2	R.EYYEK(+72.02)QFPEIR.K	N	61.41	1572.75	11	-1.3	787.379	2	40.98	270240	24144	340	350	Lac	K5:Lac:1000.00
THP1-Enrichment.raw	Q9Y618	Nuclear receptor corepressor 2 OS=Homo sapiens OX=9606 GN=NCOR2 PE=1 SV=3	R.EYYEK(+72.02)QFPEIR.K	N	61.41	1572.75	11	-1.3	787.379	2	40.98	270240	24144	331	341	Lac	K5:Lac:1000.00
THP1-Enrichment.raw	O00151	PDZ and LIM domain protein 1 OS=Homo sapiens OX=9606 GN=PDLIM1 PE=1 SV=4	K.APVTK(+72.02)VAASIGNAQK.L	Y	70.06	1525.85	15	-0.7	763.93	2	27.61	268970	15082	242	256	Lac	K5:Lac:64.45
THP1-Enrichment.raw	O75533	Splicing factor 3B subunit 1 OS=Homo sapiens OX=9606 GN=SF3B1 PE=1 SV=3	K.IAK(+72.02)THEDIEAQIR.E	Y	64.73	1594.83	13	-0.8	532.617	3	20.54	267320	10369	4	16	Lac	K3:Lac:1000.00
THP1-Enrichment.raw	O15042	U2 snRNP-associated SURP motif-containing protein OS=Homo sapiens OX=9606 GN=U2SURP PE=1 SV=2	R.FADQK(+72.02)NPPNQSSNERPPSLLVIETK.K	Y	58.42	2880.46	25	1	961.162	3	39.78	264000	23334	164	188	Lac	K5:Lac:68.03
THP1-Enrichment.raw	P52272	Heterogeneous nuclear ribonucleoprotein M OS=Homo sapiens OX=9606 GN=HNRNPM PE=1 SV=3	K.RGEIIAK(+72.02)QGGGGGGGSVPGIER.M	Y	75.4	2123.11	22	-1.3	708.709	3	25.77	262080	13809	382	403	Lac	K7:Lac:1000.00
THP1-Enrichment.raw	O95785	Protein Wiz OS=Homo sapiens OX=9606 GN=WIZ PE=1 SV=2	R.QNINK(+72.02)FER.R	Y	38.55	1119.57	8	-0.1	560.791	2	17.78	262080	8597	1530	1537	Lac	K5:Lac:1000.00
THP1-Enrichment.raw	P17096	High mobility group protein HMG-I/HMG-Y OS=Homo sapiens OX=9606 GN=HMGA1 PE=1 SV=3	R.K(+72.02)QPPVSPGTALVGSQKEPSEVPTPK.R	Y	44.11	2629.4	25	-1	877.472	3	33.44	259180	19037	31	55	Lac	K1:Lac:46.00
THP1-Enrichment.raw	Q02880	DNA topoisomerase 2-beta OS=Homo sapiens OX=9606 GN=TOP2B PE=1 SV=3	K.QTDKVPSK(+72.02)TVAAK.K	Y	40.27	1443.79	13	-1.4	482.271	3	12.38	249250	4683	1483	1495	Lac	K8:Lac:52.86
THP1-Enrichment.raw	P42167	Lamina-associated polypeptide 2 isoforms beta/gamma OS=Homo sapiens OX=9606 GN=TMPO PE=1 SV=2	R.K(+72.02)RVETSEHFR.I	Y	61.46	1359.69	10	-1.4	454.236	3	10.74	247340	3428	260	269	Lac	K1:Lac:1000.00
THP1-Enrichment.raw	P68104	Elongation factor 1-alpha 1 OS=Homo sapiens OX=9606 GN=EEF1A1 PE=1 SV=1	R.QTVAVGVIK(+72.02)AVDKK.A	Y	39.95	1526.9	14	-1.5	509.974	3	28.4	246300	15572	431	444	Lac	K9:Lac:28.70
THP1-Enrichment.raw	Q29RF7	Sister chromatid cohesion protein PDS5 homolog A OS=Homo sapiens OX=9606 GN=PDS5A PE=1 SV=1	R.IISVTPVK(+72.02)NIDPVK.N	Y	56.74	1593.93	14	0.2	797.975	2	45.18	245080	27029	1204	1217	Lac	K8:Lac:36.87
THP1-Enrichment.raw	P08397	Porphobilinogen deaminase OS=Homo sapiens OX=9606 GN=HMBS PE=1 SV=2	K.ILDTALSK(+72.02)IGEK.S	Y	34.37	1358.77	12	-1	680.389	2	41.48	243630	24460	63	74	Lac	K8:Lac:25.70
THP1-Enrichment.raw	O15144	Actin-related protein 2/3 complex subunit 2 OS=Homo sapiens OX=9606 GN=ARPC2 PE=1 SV=1	K.TITGK(+72.02)TFSSR	Y	44.61	1168.61	10	-0.9	585.311	2	19	243200	9381	291	300	Lac	K5:Lac:1000.00
THP1-Enrichment.raw	P46013	Proliferation marker protein Ki-67 OS=Homo sapiens OX=9606 GN=MKI67 PE=1 SV=2	K.ITK(+72.02)MPC(+57.02)QSLQPEPINTPTHTK.Q	Y	41.47	2492.24	21	-1.6	831.753	3	31.51	242590	17692	1002	1022	Lac; Carbamidomethylation	K3:Lac:51.92;C6:Carbamidomethylation:1000.00
THP1-Enrichment.raw	Q9UBW7	Zinc finger MYM-type protein 2 OS=Homo sapiens OX=9606 GN=ZMYM2 PE=1 SV=1	K.YGK(+72.02)LTTC(+57.02)TGC(+57.02)R.T	Y	45.39	1387.62	11	0.9	694.819	2	17.06	242510	8000	530	540	Lac; Carbamidomethylation	K3:Lac:1000.00;C7:Carbamidomethylation:1000.00;C10:Carbamidomethylation:1000.00
THP1-Enrichment.raw	Q6KC79	Nipped-B-like protein OS=Homo sapiens OX=9606 GN=NIPBL PE=1 SV=2	K.YSPSESAK(+72.02)VYDK.A	Y	61.69	1444.67	12	-1.3	723.342	2	18.89	236240	9290	2567	2578	Lac	K8:Lac:33.81
THP1-Enrichment.raw	Q92541	RNA polymerase-associated protein RTF1 homolog OS=Homo sapiens OX=9606 GN=RTF1 PE=1 SV=4	K.ALAITSK(+72.02)APPAK.D	Y	55.69	1238.72	12	-1.5	620.368	2	24.8	232520	13203	679	690	Lac	K7:Lac:30.64
THP1-Enrichment.raw	Q14202	Zinc finger MYM-type protein 3 OS=Homo sapiens OX=9606 GN=ZMYM3 PE=1 SV=2	R.TPEENGNLGK(+72.02)IPVK.T	Y	26.92	1566.83	14	-1.3	784.419	2	28.77	232180	15931	795	808	Lac	K10:Lac:28.70
THP1-Enrichment.raw	P26038	Moesin OS=Homo sapiens OX=9606 GN=MSN PE=1 SV=3	M.PK(+72.02)TISVR.V	Y	22.05	871.513	7	-1.1	436.763	2	14.72	228160	6426	2	8	Lac	K2:Lac:1000.00
THP1-Enrichment.raw	Q8WXI9	Transcriptional repressor p66-beta OS=Homo sapiens OX=9606 GN=GATAD2B PE=1 SV=1	S.QAAAK(+72.02)LALR.K	N	39.92	1012.6	9	-0.4	507.308	2	21.48	226780	10983	349	357	Lac	K5:Lac:1000.00
THP1-Enrichment.raw	Q86YP4	Transcriptional repressor p66-alpha OS=Homo sapiens OX=9606 GN=GATAD2A PE=1 SV=1	R.QAAAK(+72.02)LALR.K	N	39.92	1012.6	9	-0.4	507.308	2	21.48	226780	10983	345	353	Lac	K5:Lac:1000.00
THP1-Enrichment.raw	P09874	Poly [ADP-ribose] polymerase 1 OS=Homo sapiens OX=9606 GN=PARP1 PE=1 SV=4	K.TAEAGGVTGK(+72.02)GQDGIGSK.A	Y	87.95	1703.83	18	-1.7	852.922	2	16.98	224860	7984	88	105	Lac	K10:Lac:49.35
THP1-Enrichment.raw	P46777	60S ribosomal protein L5 OS=Homo sapiens OX=9606 GN=RPL5 PE=1 SV=3	R.EGK(+72.02)TDYYAR.K	Y	46.99	1173.53	9	-0.2	587.772	2	15.85	223110	7187	25	33	Lac	K3:Lac:1000.00
THP1-Enrichment.raw	Q05D32	CTD small phosphatase-like protein 2 OS=Homo sapiens OX=9606 GN=CTDSPL2 PE=1 SV=2	R.AGEKPNK(+72.02)QISR.V	Y	53.18	1298.69	11	-1.6	433.905	3	10.27	222610	3052	89	99	Lac	K7:Lac:49.37
THP1-Enrichment.raw	Q96G46	tRNA-dihydrouridine(47) synthase [NAD(P)(+)]-like OS=Homo sapiens OX=9606 GN=DUS3L PE=1 SV=2	R.GQNK(+72.02)GRPHVKPTNYDK.N	Y	62.77	1909.98	16	-1.5	478.5	4	8.96	220140	2169	105	120	Lac	K4:Lac:53.33
THP1-Enrichment.raw	Q9Y6E2	eIF5-mimic protein 1 OS=Homo sapiens OX=9606 GN=BZW2 PE=1 SV=1	M(+42.01)NK(+72.02)HQKPVLTGQR.F	Y	36.18	1649.87	13	-0.4	550.963	3	15.45	218690	6956	1	13	Acetylation (Protein N-term); Lac	M1:Acetylation (Protein N-term):1000.00;K3:Lac:40.63
THP1-Enrichment.raw	O94906	Pre-mRNA-processing factor 6 OS=Homo sapiens OX=9606 GN=PRPF6 PE=1 SV=1	R.YEK(+72.02)LTPVPDSFFAK.H	Y	42.78	1712.87	14	-3.9	857.437	2	53.74	218240	32725	176	189	Lac	K3:Lac:41.98
THP1-Enrichment.raw	Q9NYF8	Bcl-2-associated transcription factor 1 OS=Homo sapiens OX=9606 GN=BCLAF1 PE=1 SV=2	K.SVLADQGK(+72.02)SFATASHR.N	Y	66.87	1745.87	16	-1.9	582.963	3	23.79	209860	12519	414	429	Lac	K8:Lac:1000.00
THP1-Enrichment.raw	Q8N1G2	Cap-specific mRNA (nucleoside-2'-O-)-methyltransferase 1 OS=Homo sapiens OX=9606 GN=CMTR1 PE=1 SV=1	K.DIVEASSQK(+72.02)GR.R	Y	54.46	1260.63	11	-0.4	631.322	2	17.41	207290	8291	115	125	Lac	K9:Lac:1000.00
THP1-Enrichment.raw	Q9BQ61	Telomerase RNA component interacting RNase OS=Homo sapiens OX=9606 GN=TRIR PE=1 SV=1	K.TEDEVLTSK(+72.02)GDAWAK.Y	Y	73.8	1720.82	15	-0.7	861.414	2	37.01	201060	21432	138	152	Lac	K9:Lac:30.57
THP1-Enrichment.raw	P04406	Glyceraldehyde-3-phosphate dehydrogenase OS=Homo sapiens OX=9606 GN=GAPDH PE=1 SV=3	K.AVGK(+72.02)VIPELNGK.L	Y	41.53	1295.74	12	-0.4	648.88	2	34.23	199800	19606	216	227	Lac	K4:Lac:49.35
THP1-Enrichment.raw	P50914	60S ribosomal protein L14 OS=Homo sapiens OX=9606 GN=RPL14 PE=1 SV=4	K.APAQK(+72.02)APAPK.A	Y	58.9	1049.59	10	-1.1	525.8	2	11.11	196750	3707	200	209	Lac	K5:Lac:100.21
THP1-Enrichment.raw	Q9NVM6	DnaJ homolog subfamily C member 17 OS=Homo sapiens OX=9606 GN=DNAJC17 PE=1 SV=1	K.VK(+72.02)LDLEAR.E	Y	22.18	1014.57	8	0.2	508.293	2	27.07	196630	14727	96	103	Lac	K2:Lac:1000.00
THP1-Enrichment.raw	P51397	Death-associated protein 1 OS=Homo sapiens OX=9606 GN=DAP PE=1 SV=3	K.LETK(+72.02)AGHPPAVK.A	Y	26.83	1318.72	12	-0.8	440.582	3	12.79	195390	4982	9	20	Lac	K4:Lac:29.57
THP1-Enrichment.raw	P23588	Eukaryotic translation initiation factor 4B OS=Homo sapiens OX=9606 GN=EIF4B PE=1 SV=2	R.DDRGPPQRPK(+72.02)LNLKPR.S	Y	48.68	1958.08	16	-1.3	490.527	4	16.02	194750	7345	324	339	Lac	K10:Lac:87.62
THP1-Enrichment.raw	Q14966	Zinc finger protein 638 OS=Homo sapiens OX=9606 GN=ZNF638 PE=1 SV=2	K.SFPK(+72.02)SVPR.D	Y	32.96	988.534	8	-1.6	495.274	2	21.79	194240	11186	1416	1423	Lac	K4:Lac:1000.00
THP1-Enrichment.raw	Q9H0C8	Integrin-linked kinase-associated serine/threonine phosphatase 2C OS=Homo sapiens OX=9606 GN=ILKAP PE=1 SV=1	R.IQK(+72.02)AGGNVR.D	Y	28.47	1013.56	9	-1.8	507.787	2	11.27	193050	3833	271	279	Lac	K3:Lac:1000.00
THP1-Enrichment.raw	Q7L014	Probable ATP-dependent RNA helicase DDX46 OS=Homo sapiens OX=9606 GN=DDX46 PE=1 SV=2	K.SGPTVTK(+72.02)VVTVVTTKK.A	Y	38.09	1716	16	-0.9	573.008	3	33.29	189690	18898	257	272	Lac	K7:Lac:49.35
THP1-Enrichment.raw	Q8IU81	Interferon regulatory factor 2-binding protein 1 OS=Homo sapiens OX=9606 GN=IRF2BP1 PE=1 SV=1	R.EPGK(+72.02)ALASSGFK.Y	Y	52.91	1262.65	12	0.3	632.333	2	24.4	188680	12997	303	314	Lac	K4:Lac:49.35
THP1-Enrichment.raw	Q9UBW8	COP9 signalosome complex subunit 7a OS=Homo sapiens OX=9606 GN=COPS7A PE=1 SV=1	R.GSAK(+72.02)IWSK.S	Y	29.86	947.508	8	-1.2	474.76	2	17.64	184140	8460	266	273	Lac	K4:Lac:33.81
THP1-Enrichment.raw	Q15269	Periodic tryptophan protein 2 homolog OS=Homo sapiens OX=9606 GN=PWP2 PE=1 SV=2	K.ELDK(+72.02)ITAK.H	Y	29.29	988.544	8	-1.6	495.279	2	18.45	182100	9043	593	600	Lac	K4:Lac:34.30
THP1-Enrichment.raw	Q14978	Nucleolar and coiled-body phosphoprotein 1 OS=Homo sapiens OX=9606 GN=NOLC1 PE=1 SV=2	K.IK(+72.02)LQTPNTFPK.R	Y	22.89	1357.76	11	-1.4	679.887	2	33.99	180390	19360	603	613	Lac	K2:Lac:58.98
THP1-Enrichment.raw	Q9Y2S6	Translation machinery-associated protein 7 OS=Homo sapiens OX=9606 GN=TMA7 PE=1 SV=1	K.AAGK(+72.02)GPLATGGIK.K	Y	27.91	1211.69	13	-1.4	606.85	2	21.48	179470	11026	47	59	Lac	K4:Lac:29.63
THP1-Enrichment.raw	P23193	Transcription elongation factor A protein 1 OS=Homo sapiens OX=9606 GN=TCEA1 PE=1 SV=2	K.NLTK(+72.02)EAIR.E	Y	29.48	1015.57	8	-0.8	508.79	2	18.04	177340	8696	239	246	Lac	K4:Lac:1000.00
THP1-Enrichment.raw	P36873	Serine/threonine-protein phosphatase PP1-gamma catalytic subunit OS=Homo sapiens OX=9606 GN=PPP1CC PE=1 SV=1	R.GMITK(+72.02)QAK.K	Y	34.07	947.511	8	-1.3	474.762	2	12.89	176390	5065	315	322	Lac	K5:Lac:22.34
THP1-Enrichment.raw	Q9UBW7	Zinc finger MYM-type protein 2 OS=Homo sapiens OX=9606 GN=ZMYM2 PE=1 SV=1	K.YAK(+72.02)SQSLGIIC(+57.02)HFC(+57.02)K.R	Y	62.05	1882.91	15	0.2	628.643	3	36.77	176080	21275	574	588	Lac; Carbamidomethylation	K3:Lac:129.85;C11:Carbamidomethylation:1000.00;C14:Carbamidomethylation:1000.00
THP1-Enrichment.raw	P09429	High mobility group protein B1 OS=Homo sapiens OX=9606 GN=HMGB1 PE=1 SV=3	K.YEK(+72.02)DIAAYR.A	N	40.49	1199.58	9	-1.2	600.798	2	24.85	175170	13225	155	163	Lac	K3:Lac:1000.00
THP1-Enrichment.raw	P26583	High mobility group protein B2 OS=Homo sapiens OX=9606 GN=HMGB2 PE=1 SV=2	K.YEK(+72.02)DIAAYR.A	N	40.49	1199.58	9	-1.2	600.798	2	24.85	175170	13225	155	163	Lac	K3:Lac:1000.00
THP1-Enrichment.raw	Q9UPW0	Forkhead box protein J3 OS=Homo sapiens OX=9606 GN=FOXJ3 PE=1 SV=2	R.AAIQK(+72.02)SDATQNAHGTGISK.K	Y	25.78	1968.99	19	-0.6	657.336	3	14.21	171980	6063	37	55	Lac	K5:Lac:21.61
THP1-Enrichment.raw	Q9Y232	Chromodomain Y-like protein OS=Homo sapiens OX=9606 GN=CDYL PE=1 SV=2	K.DHESK(+72.02)NSQLFAASQK.F	Y	69.32	1760.83	15	-0.8	587.951	3	18.97	171370	9348	158	172	Lac	K5:Lac:85.70
THP1-Enrichment.raw	Q9NRY2	SOSS complex subunit C OS=Homo sapiens OX=9606 GN=INIP PE=1 SV=1	M.A(+42.01)ANSSGQGFQNK(+72.02)NR.V	Y	64.11	1591.73	14	-0.6	796.874	2	19.44	170390	9632	2	15	Acetylation (Protein N-term); Lac	A1:Acetylation (Protein N-term):1000.00;K12:Lac:1000.00
THP1-Enrichment.raw	Q9Y314	Nitric oxide synthase-interacting protein OS=Homo sapiens OX=9606 GN=NOSIP PE=1 SV=1	R.HGK(+72.02)NC(+57.02)TAGAVYTYHEK.K	Y	75.35	1906.86	16	-1	636.628	3	12.06	169280	4431	4	19	Lac; Carbamidomethylation	K3:Lac:137.95;C5:Carbamidomethylation:1000.00
THP1-Enrichment.raw	Q9P2J5	Leucine--tRNA ligase cytoplasmic OS=Homo sapiens OX=9606 GN=LARS1 PE=1 SV=2	K.LPDNK(+72.02)VIASELGSMPELKK.Y	Y	61.19	2140.14	19	-1.3	714.388	3	47.68	168440	28500	966	984	Lac	K5:Lac:98.05
THP1-Enrichment.raw	Q86XP3	ATP-dependent RNA helicase DDX42 OS=Homo sapiens OX=9606 GN=DDX42 PE=1 SV=1	K.K(+72.02)IIDPLPPIDHSEIDYPPFEK.N	Y	39.6	2534.29	21	-1.7	845.771	3	58.91	165160	36221	195	215	Lac	K1:Lac:40.53
THP1-Enrichment.raw	Q9P2N5	RNA-binding protein 27 OS=Homo sapiens OX=9606 GN=RBM27 PE=1 SV=2	K.TPSK(+72.02)LC(+57.02)SGSK.S	Y	48.51	1135.55	10	-1.1	568.784	2	11.89	164910	4298	796	805	Lac; Carbamidomethylation	K4:Lac:57.71;C6:Carbamidomethylation:1000.00
THP1-Enrichment.raw	Q9NVM6	DnaJ homolog subfamily C member 17 OS=Homo sapiens OX=9606 GN=DNAJC17 PE=1 SV=1	R.SHSGLSK(+72.02)GSVLSER.D	Y	49.47	1514.77	14	-1.1	505.93	3	18.45	164350	9034	258	271	Lac	K7:Lac:1000.00
THP1-Enrichment.raw	Q86YP4	Transcriptional repressor p66-alpha OS=Homo sapiens OX=9606 GN=GATAD2A PE=1 SV=1	R.LLQQGTAPAQAK(+72.02)AEPTAAPHPVLK.Q	Y	59.55	2508.37	24	-1.3	837.13	3	30.12	164010	16810	476	499	Lac	K12:Lac:54.40
THP1-Enrichment.raw	Q15652	Probable JmjC domain-containing histone demethylation protein 2C OS=Homo sapiens OX=9606 GN=JMJD1C PE=1 SV=2	K.LK(+72.02)LQSNSNTGIPR.S	Y	39.01	1498.81	13	0.4	750.413	2	24.49	163890	12968	1684	1696	Lac	K2:Lac:1000.00
THP1-Enrichment.raw	P42167	Lamina-associated polypeptide 2 isoforms beta/gamma OS=Homo sapiens OX=9606 GN=TMPO PE=1 SV=2	R.NRPPLPAGTNSK(+72.02)GPPDFSSDEEREPTPVLGSGAAAAGR.S	N	75.7	3873.89	38	-1.7	969.478	4	38.31	163180	22303	49	86	Lac	K12:Lac:1000.00
THP1-Enrichment.raw	P42166	Lamina-associated polypeptide 2 isoform alpha OS=Homo sapiens OX=9606 GN=TMPO PE=1 SV=2	R.NRPPLPAGTNSK(+72.02)GPPDFSSDEEREPTPVLGSGAAAAGR.S	N	75.7	3873.89	38	-1.7	969.478	4	38.31	163180	22303	49	86	Lac	K12:Lac:1000.00
THP1-Enrichment.raw	Q99439	Calponin-2 OS=Homo sapiens OX=9606 GN=CNN2 PE=1 SV=4	M.S(+42.01)STQFNK(+72.02)GPSYGLSAEVK.N	Y	63.24	2012.97	18	-1.4	1007.49	2	47.63	159940	28478	2	19	Acetylation (Protein N-term); Lac	S1:Acetylation (Protein N-term):1000.00;K7:Lac:81.27
THP1-Enrichment.raw	P28340	DNA polymerase delta catalytic subunit OS=Homo sapiens OX=9606 GN=POLD1 PE=1 SV=2	K.TVLTGK(+72.02)VGGLLAFAK.R	Y	56.55	1545.91	15	-0.5	773.963	2	60.32	159480	37191	993	1007	Lac	K6:Lac:39.73
THP1-Enrichment.raw	Q9UBB9	Tuftelin-interacting protein 11 OS=Homo sapiens OX=9606 GN=TFIP11 PE=1 SV=1	K.TGGNFKPSQK(+72.02)GFAGGTK.S	Y	43.91	1752.88	17	-0.4	585.3	3	15.37	156620	6931	121	137	Lac	K10:Lac:25.70
THP1-Enrichment.raw	Q92766	Ras-responsive element-binding protein 1 OS=Homo sapiens OX=9606 GN=RREB1 PE=1 SV=3	K.GSVEAASNAHLLQSK(+72.02)SGTQPHAATR.L	Y	20.98	2589.29	25	-1.5	648.329	4	18.57	156610	9115	552	576	Lac	K15:Lac:1000.00
THP1-Enrichment.raw	Q9NYF8	Bcl-2-associated transcription factor 1 OS=Homo sapiens OX=9606 GN=BCLAF1 PE=1 SV=2	K.VSLK(+72.02)GNR.E	Y	28.34	844.477	7	-0.3	423.245	2	12.67	156440	4890	442	448	Lac	K4:Lac:1000.00
THP1-Enrichment.raw	O75376	Nuclear receptor corepressor 1 OS=Homo sapiens OX=9606 GN=NCOR1 PE=1 SV=2	R.GTPTSK(+72.02)ISVESIPSLR.G	Y	67.81	1742.94	16	-0.1	872.478	2	45.41	155500	27197	1147	1162	Lac	K6:Lac:1000.00
THP1-Enrichment.raw	A8MW92	PHD finger protein 20-like protein 1 OS=Homo sapiens OX=9606 GN=PHF20L1 PE=1 SV=2	R.LNK(+72.02)ITGLLASK.A	Y	37.49	1228.74	11	-1.1	615.376	2	40.59	155230	23929	278	288	Lac	K3:Lac:58.70
THP1-Enrichment.raw	Q9BQ61	Telomerase RNA component interacting RNase OS=Homo sapiens OX=9606 GN=TRIR PE=1 SV=1	K.YK(+72.02)AHQC(+57.02)GDDDKTRPLVK	Y	72.67	2102.02	17	-1.3	526.512	4	10.81	152710	3467	160	176	Lac; Carbamidomethylation	K2:Lac:95.39;C6:Carbamidomethylation:1000.00
THP1-Enrichment.raw	Q8IV63	Inactive serine/threonine-protein kinase VRK3 OS=Homo sapiens OX=9606 GN=VRK3 PE=1 SV=2	K.VK(+72.02)WSSTVTSPR.L	Y	32.28	1318.69	11	-0.2	660.351	2	24.61	150950	13083	63	73	Lac	K2:Lac:1000.00
THP1-Enrichment.raw	O15511	Actin-related protein 2/3 complex subunit 5 OS=Homo sapiens OX=9606 GN=ARPC5 PE=1 SV=3	M.S(+42.01)K(+72.02)NTVSSAR.F	Y	22.38	1062.53	9	-0.4	532.272	2	14.72	150920	6392	2	10	Acetylation (Protein N-term); Lac	S1:Acetylation (Protein N-term):1000.00;K2:Lac:1000.00
THP1-Enrichment.raw	Q92541	RNA polymerase-associated protein RTF1 homolog OS=Homo sapiens OX=9606 GN=RTF1 PE=1 SV=4	R.TK(+72.02)NISAISYINQR.N	Y	54.63	1578.84	13	0.1	790.426	2	35.88	150820	20691	554	566	Lac	K2:Lac:1000.00
THP1-Enrichment.raw	Q92797	Symplekin OS=Homo sapiens OX=9606 GN=SYMPK PE=1 SV=2	K.TESVLIK(+72.02)R.R	Y	26.67	1016.59	8	-0.8	509.3	2	20.81	149810	10521	484	491	Lac	K7:Lac:1000.00
THP1-Enrichment.raw	Q92620	Pre-mRNA-splicing factor ATP-dependent RNA helicase PRP16 OS=Homo sapiens OX=9606 GN=DHX38 PE=1 SV=2	K.SAASEQHVFK(+72.02)APAPR.P	Y	31.11	1666.84	15	-1.6	556.621	3	17.69	149210	8553	31	45	Lac	K10:Lac:1000.00
THP1-Enrichment.raw	Q86XP3	ATP-dependent RNA helicase DDX42 OS=Homo sapiens OX=9606 GN=DDX42 PE=1 SV=1	K.LPQQSHSAFGATSSSSGFGK(+72.02)SAPPQLPSFYK.I	Y	78.5	3267.58	31	-0.8	1090.2	3	46.92	148900	27982	31	61	Lac	K20:Lac:88.25
THP1-Enrichment.raw	Q99439	Calponin-2 OS=Homo sapiens OX=9606 GN=CNN2 PE=1 SV=4	K.GPSYGLSAEVK(+72.02)NR.L	Y	36.7	1448.73	13	-2.6	725.368	2	25.85	147370	13938	9	21	Lac	K11:Lac:1000.00
THP1-Enrichment.raw	P29084	Transcription initiation factor IIE subunit beta OS=Homo sapiens OX=9606 GN=GTF2E2 PE=1 SV=1	R.ALSTPVVEK(+72.02)R.S	Y	32.7	1170.66	10	0.2	586.338	2	22.88	143240	11950	16	25	Lac	K9:Lac:1000.00
THP1-Enrichment.raw	P09651	Heterogeneous nuclear ribonucleoprotein A1 OS=Homo sapiens OX=9606 GN=HNRNPA1 PE=1 SV=5	R.SSGPYGGGGQYFAK(+72.02)PR.N	Y	73.74	1699.8	16	-1	850.904	2	30.07	142340	16753	337	352	Lac	K14:Lac:1000.00
THP1-Enrichment.raw	Q13428	Treacle protein OS=Homo sapiens OX=9606 GN=TCOF1 PE=1 SV=3	K.TQAK(+72.02)ANPAAAR.A	Y	56.75	1169.62	11	-1.3	585.814	2	11.2	141370	3752	788	798	Lac	K4:Lac:1000.00
THP1-Enrichment.raw	O75376	Nuclear receptor corepressor 1 OS=Homo sapiens OX=9606 GN=NCOR1 PE=1 SV=2	K.GHVIYEGK(+72.02)SGHILSYDNIK.N	Y	64.12	2201.11	19	-1.8	734.71	3	29.49	138980	16366	1208	1226	Lac	K8:Lac:41.45
THP1-Enrichment.raw	Q06830	Peroxiredoxin-1 OS=Homo sapiens OX=9606 GN=PRDX1 PE=1 SV=1	K.SK(+72.02)EYFSK.Q	N	29.3	959.46	7	0.5	480.738	2	14.69	138940	6377	191	197	Lac	K2:Lac:79.02
THP1-Enrichment.raw	P32119	Peroxiredoxin-2 OS=Homo sapiens OX=9606 GN=PRDX2 PE=1 SV=5	D.SK(+72.02)EYFSK.H	N	29.3	959.46	7	0.5	480.738	2	14.69	138940	6377	190	196	Lac	K2:Lac:79.02
THP1-Enrichment.raw	P14866	Heterogeneous nuclear ribonucleoprotein L OS=Homo sapiens OX=9606 GN=HNRNPL PE=1 SV=2	R.LK(+72.02)TDNAGDQHGGGGGGGGGAGAAGGGGGGENYDDPHK.T	Y	93.55	3293.4	37	-1.4	824.355	4	12.38	136950	4706	61	97	Lac	K2:Lac:86.93
THP1-Enrichment.raw	Q92917	G-patch domain and KOW motifs-containing protein OS=Homo sapiens OX=9606 GN=GPKOW PE=1 SV=2	K.HLPDRQDGPAAK(+72.02)SEK.A	Y	42.02	1719.85	15	-1.1	574.291	3	11.11	136570	3688	335	349	Lac	K12:Lac:22.34
THP1-Enrichment.raw	Q16666	Gamma-interferon-inducible protein 16 OS=Homo sapiens OX=9606 GN=IFI16 PE=1 SV=3	K.TVAK(+72.02)C(+57.02)QVTPR.R	Y	26.73	1230.64	10	-1	616.326	2	14.03	136230	5922	187	196	Lac; Carbamidomethylation	K4:Lac:1000.00;C5:Carbamidomethylation:1000.00
THP1-Enrichment.raw	Q14498	RNA-binding protein 39 OS=Homo sapiens OX=9606 GN=RBM39 PE=1 SV=2	R.SPYSGPK(+72.02)FNSAIR.G	Y	53.91	1494.75	13	-3.2	748.378	2	29.97	133570	16691	97	109	Lac	K7:Lac:1000.00
THP1-Enrichment.raw	Q13573	SNW domain-containing protein 1 OS=Homo sapiens OX=9606 GN=SNW1 PE=1 SV=1	R.VALEK(+72.02)SVSQK.V	Y	39.94	1159.64	10	-0.5	580.829	2	17.35	133130	8248	149	158	Lac	K5:Lac:24.47
THP1-Enrichment.raw	O75376	Nuclear receptor corepressor 1 OS=Homo sapiens OX=9606 GN=NCOR1 PE=1 SV=2	K.LQTYQPEVVK(+72.02)ANQAENDPTR.Q	Y	64.19	2372.16	20	-1.8	791.726	3	32.62	129180	18486	1989	2008	Lac	K10:Lac:1000.00
THP1-Enrichment.raw	O95433	Activator of 90 kDa heat shock protein ATPase homolog 1 OS=Homo sapiens OX=9606 GN=AHSA1 PE=1 SV=1	K.AKPAPSK(+72.02)TQARPVGVK.I	Y	56.49	1705.98	16	-1.3	569.668	3	11.15	128300	3697	188	203	Lac	K7:Lac:46.57
THP1-Enrichment.raw	O75376	Nuclear receptor corepressor 1 OS=Homo sapiens OX=9606 GN=NCOR1 PE=1 SV=2	R.TAHEISLK(+72.02)R.S	Y	51.33	1125.61	9	-1.7	376.211	3	13.12	127940	5271	1237	1245	Lac	K8:Lac:1000.00
THP1-Enrichment.raw	O75164	Lysine-specific demethylase 4A OS=Homo sapiens OX=9606 GN=KDM4A PE=1 SV=2	R.AQGQTGVLTVHSYAK(+72.02)GDGR.V	Y	82.65	2016	19	-0.4	673.008	3	21.73	126340	11179	535	553	Lac	K15:Lac:1000.00
THP1-Enrichment.raw	Q14980	Nuclear mitotic apparatus protein 1 OS=Homo sapiens OX=9606 GN=NUMA1 PE=1 SV=2	K.ALSK(+72.02)ASPNTR.S	Y	22.08	1115.59	10	-0.6	558.804	2	12.42	126320	4701	2072	2081	Lac	K4:Lac:1000.00
THP1-Enrichment.raw	P09874	Poly [ADP-ribose] polymerase 1 OS=Homo sapiens OX=9606 GN=PARP1 PE=1 SV=4	K.GQVKEEGINK(+72.02)SEKR.M	Y	66.95	1672.87	14	-0.8	558.632	3	9.71	126150	2668	509	522	Lac	K10:Lac:28.36
THP1-Enrichment.raw	P42224	Signal transducer and activator of transcription 1-alpha/beta OS=Homo sapiens OX=9606 GN=STAT1 PE=1 SV=2	K.SDQK(+72.02)QEQLLLK.K	Y	46.71	1400.75	11	-0.5	701.382	2	28.22	125820	15530	190	200	Lac	K4:Lac:44.72
THP1-Enrichment.raw	Q9NW82	WD repeat-containing protein 70 OS=Homo sapiens OX=9606 GN=WDR70 PE=1 SV=1	R.VGTHGGTLSSYIVK(+72.02)NIALDKTDDSNPR.E	Y	32.44	2929.48	27	-1.1	733.376	4	41.48	125500	24517	577	603	Lac	K14:Lac:30.10
THP1-Enrichment.raw	Q14978	Nucleolar and coiled-body phosphoprotein 1 OS=Homo sapiens OX=9606 GN=NOLC1 PE=1 SV=2	K.AVVSK(+72.02)ATTKPPPAKK.A	Y	52.32	1593.95	15	-1.1	532.322	3	10.93	124730	3575	343	357	Lac	K5:Lac:25.70
THP1-Enrichment.raw	Q9H6Z4	Ran-binding protein 3 OS=Homo sapiens OX=9606 GN=RANBP3 PE=1 SV=1	A.D(+42.01)LANEEK(+72.02)PAIAPPVFVFQK(+72.02)DK.G	Y	33.9	2541.3	21	7.5	848.114	3	66.42	124670	41430	3	23	Acetylation (Protein N-term); Lac	D1:Acetylation (Protein N-term):1000.00;K7:Lac:49.05;K19:Lac:12.81
THP1-Enrichment.raw	Q8NDX5	Polyhomeotic-like protein 3 OS=Homo sapiens OX=9606 GN=PHC3 PE=1 SV=1	R.SQK(+72.02)LGVLSSSQNGPPK.S	Y	62.48	1697.89	16	0.1	849.955	2	27.04	123200	14635	220	235	Lac	K3:Lac:82.05
THP1-Enrichment.raw	Q9H2P0	Activity-dependent neuroprotector homeobox protein OS=Homo sapiens OX=9606 GN=ADNP PE=1 SV=1	K.AGEK(+72.02)SLNGAVPLGSNAR.E	Y	55.44	1711.89	17	-2.1	856.948	2	30.17	120360	16843	200	216	Lac	K4:Lac:1000.00
THP1-Enrichment.raw	Q8IWS0	PHD finger protein 6 OS=Homo sapiens OX=9606 GN=PHF6 PE=1 SV=1	R.KTNFK(+72.02)GLSEDTR.S	Y	29.8	1466.74	12	-1.4	489.919	3	16.33	120300	7542	169	180	Lac	K5:Lac:42.89
THP1-Enrichment.raw	Q13151	Heterogeneous nuclear ribonucleoprotein A0 OS=Homo sapiens OX=9606 GN=HNRNPA0 PE=1 SV=1	K.AVPK(+72.02)EDIYSGGGGGGSR.S	Y	60.66	1677.8	17	-2.8	839.903	2	23.16	118950	12057	173	189	Lac	K4:Lac:1000.00
THP1-Enrichment.raw	Q8WUB8	PHD finger protein 10 OS=Homo sapiens OX=9606 GN=PHF10 PE=1 SV=3	R.SVLSK(+72.02)SVPGYK.P	Y	32.48	1235.68	11	-0.5	618.845	2	29.44	116930	16348	361	371	Lac	K5:Lac:21.23
THP1-Enrichment.raw	Q99590	Protein SCAF11 OS=Homo sapiens OX=9606 GN=SCAF11 PE=1 SV=2	R.SSFAYK(+72.02)DQNENR.W	Y	58.63	1529.67	12	-1.1	765.844	2	17.12	115880	8078	1085	1096	Lac	K6:Lac:1000.00
THP1-Enrichment.raw	Q13243	Serine/arginine-rich splicing factor 5 OS=Homo sapiens OX=9606 GN=SRSF5 PE=1 SV=1	R.FFK(+72.02)GYGR.I	Y	21.41	945.471	7	-1.2	473.742	2	23.07	115750	12068	23	29	Lac	K3:Lac:1000.00
THP1-Enrichment.raw	P06400	Retinoblastoma-associated protein OS=Homo sapiens OX=9606 GN=RB1 PE=1 SV=2	R.IAK(+72.02)QLENDTR.I	Y	43.45	1258.65	10	-1.3	630.332	2	15.82	115180	7195	263	272	Lac	K3:Lac:1000.00
THP1-Enrichment.raw	Q9H0H5	Rac GTPase-activating protein 1 OS=Homo sapiens OX=9606 GN=RACGAP1 PE=1 SV=1	R.STLTK(+72.02)NTPR.F	Y	32.11	1088.58	9	-0.1	545.298	2	12.82	114440	5034	600	608	Lac	K5:Lac:1000.00
THP1-Enrichment.raw	P19338	Nucleolin OS=Homo sapiens OX=9606 GN=NCL PE=1 SV=3	R.ETGSSK(+72.02)GFGFVDFNSEEDAK.A	Y	49.91	2221.97	20	-0.2	1111.99	2	49.45	114300	29736	605	624	Lac	K6:Lac:58.78
THP1-Enrichment.raw	P51965	Ubiquitin-conjugating enzyme E2 E1 OS=Homo sapiens OX=9606 GN=UBE2E1 PE=1 SV=1	K.ESK(+72.02)VSMSK.N	Y	35.32	966.469	8	-1.2	484.241	2	11.85	112170	4302	33	40	Lac	K3:Lac:44.27
THP1-Enrichment.raw	Q5VT52	Regulation of nuclear pre-mRNA domain-containing protein 2 OS=Homo sapiens OX=9606 GN=RPRD2 PE=1 SV=1	K.SSK(+72.02)LSDTTEYQPILSSYSHR.A	Y	38.74	2370.13	20	-1.1	791.051	3	39.2	110270	22984	860	879	Lac	K3:Lac:1000.00
THP1-Enrichment.raw	P49792	E3 SUMO-protein ligase RanBP2 OS=Homo sapiens OX=9606 GN=RANBP2 PE=1 SV=2	K.ASK(+72.02)FGNTEQGFK.F	Y	48.7	1384.66	12	-1.4	693.337	2	21.71	110210	11146	1849	1860	Lac	K3:Lac:58.98
THP1-Enrichment.raw	Q15652	Probable JmjC domain-containing histone demethylation protein 2C OS=Homo sapiens OX=9606 GN=JMJD1C PE=1 SV=2	K.SK(+72.02)ATYVNSQATGER.R	Y	60.49	1582.76	14	-1.2	792.386	2	15.07	106700	6668	658	671	Lac	K2:Lac:1000.00
THP1-Enrichment.raw	O75376	Nuclear receptor corepressor 1 OS=Homo sapiens OX=9606 GN=NCOR1 PE=1 SV=2	K.SGHILSYDNIK(+72.02)NAR.E	Y	70.59	1658.84	14	-1.3	553.952	3	25.49	105930	13687	1216	1229	Lac	K11:Lac:1000.00
THP1-Enrichment.raw	Q13428	Treacle protein OS=Homo sapiens OX=9606 GN=TCOF1 PE=1 SV=3	K.GTISAPGK(+72.02)VVTAAAQAK.Q	Y	43.04	1640.91	17	-2.3	821.46	2	32.35	105220	18271	804	820	Lac	K8:Lac:22.83
THP1-Enrichment.raw	O43813	Glutathione S-transferase LANCL1 OS=Homo sapiens OX=9606 GN=LANCL1 PE=1 SV=1	K.MNNEK(+72.02)QAEDC(+57.02)ITR.L	Y	67.15	1679.72	13	-1.5	840.868	2	17.27	103570	8140	124	136	Lac; Carbamidomethylation	K5:Lac:1000.00;C10:Carbamidomethylation:1000.00
THP1-Enrichment.raw	Q9P0W2	SWI/SNF-related matrix-associated actin-dependent regulator of chromatin subfamily E member 1-related OS=Homo sapiens OX=9606 GN=HMG20B PE=1 SV=1	K.QPGAAAAPAGGK(+72.02)APGQHGGFVVTVK.Q	Y	42.16	2344.23	25	-0.8	782.416	3	27.59	102150	15081	7	31	Lac	K12:Lac:34.43
THP1-Enrichment.raw	Q8IWI9	MAX gene-associated protein OS=Homo sapiens OX=9606 GN=MGA PE=1 SV=4	K.TVQNLSK(+72.02)VQHQK.L	Y	29.23	1480.8	12	-0.8	494.607	3	12	101260	4379	2097	2108	Lac	K7:Lac:24.47
THP1-Enrichment.raw	Q96KQ7	Histone-lysine N-methyltransferase EHMT2 OS=Homo sapiens OX=9606 GN=EHMT2 PE=1 SV=3	K.VTSDLAK(+72.02)R.R	Y	24	960.524	8	-1.6	481.269	2	12.93	101240	5124	220	227	Lac	K7:Lac:1000.00
THP1-Enrichment.raw	Q92945	Far upstream element-binding protein 2 OS=Homo sapiens OX=9606 GN=KHSRP PE=1 SV=4	R.QIAAK(+72.02)IGGDAATTVNNSTPDFGFGGQKR.Q	Y	29.52	2892.44	28	-1.5	965.151	3	43.79	100210	26050	83	110	Lac	K5:Lac:20.11
THP1-Enrichment.raw	Q86VM9	Zinc finger CCCH domain-containing protein 18 OS=Homo sapiens OX=9606 GN=ZC3H18 PE=1 SV=2	K.VTSVPGK(+72.02)ASDPGAASTK.S	Y	32.79	1643.84	17	-0.6	822.925	2	17.69	100110	8505	902	918	Lac	K7:Lac:32.22
THP1-Enrichment.raw	Q8N8R7	ARL14 effector protein OS=Homo sapiens OX=9606 GN=ARL14EP PE=1 SV=1	R.LTK(+72.02)NATAGSDR.Q	Y	33.91	1204.6	11	-0.3	603.309	2	11.54	98190	4057	175	185	Lac	K3:Lac:1000.00
THP1-Enrichment.raw	P42224	Signal transducer and activator of transcription 1-alpha/beta OS=Homo sapiens OX=9606 GN=STAT1 PE=1 SV=2	K.SDQK(+72.02)QEQLLLKK.M	Y	22.5	1528.85	12	-0.8	510.622	3	18.8	97569	9250	190	201	Lac	K4:Lac:20.85
THP1-Enrichment.raw	P78347	General transcription factor II-I OS=Homo sapiens OX=9606 GN=GTF2I PE=1 SV=2	R.EDLQLDKPASGVK(+72.02)EEWYAR.I	Y	68.24	2305.12	19	0	769.381	3	42.09	96976	24922	444	462	Lac	K13:Lac:41.57
THP1-Enrichment.raw	P23193	Transcription elongation factor A protein 1 OS=Homo sapiens OX=9606 GN=TCEA1 PE=1 SV=2	R.EHQMAK(+72.02)TGGTQTDLFTC(+57.02)GK.C	Y	22.9	2180.98	19	-0.7	728.001	3	25.29	95575	13563	247	265	Lac; Carbamidomethylation	K6:Lac:25.00;C17:Carbamidomethylation:1000.00
THP1-Enrichment.raw	P82979	SAP domain-containing ribonucleoprotein OS=Homo sapiens OX=9606 GN=SARNP PE=1 SV=3	K.VVK(+72.02)ITSEIPQTER.M	Y	55.86	1570.86	13	-0.9	786.435	2	32.47	94676	18388	90	102	Lac	K3:Lac:1000.00
THP1-Enrichment.raw	P55081	Microfibrillar-associated protein 1 OS=Homo sapiens OX=9606 GN=MFAP1 PE=1 SV=2	R.TK(+72.02)YTHLVDQDTTSFDSAWGQESAQNTK.F	Y	30.85	3129.42	27	-1.2	1044.14	3	41.61	93700	24598	389	415	Lac	K2:Lac:38.37
THP1-Enrichment.raw	P06748	Nucleophosmin OS=Homo sapiens OX=9606 GN=NPM1 PE=1 SV=2	K.AK(+72.02)MQASIEK.G	Y	36.44	1076.55	9	-1.6	539.283	2	13.78	92881	5720	249	257	Lac	K2:Lac:35.29
THP1-Enrichment.raw	Q92922	SWI/SNF complex subunit SMARCC1 OS=Homo sapiens OX=9606 GN=SMARCC1 PE=1 SV=3	K.KGQASLYGK(+72.02)R.R	Y	35.32	1178.64	10	-1.8	393.887	3	11.2	92744	3779	346	355	Lac	K9:Lac:29.57
THP1-Enrichment.raw	Q9Y618	Nuclear receptor corepressor 2 OS=Homo sapiens OX=9606 GN=NCOR2 PE=1 SV=3	R.SSSGPPHETAAPK(+72.02)R.T	Y	67.82	1492.73	14	-2.3	498.582	3	10.43	91200	3150	1296	1309	Lac	K13:Lac:1000.00
THP1-Enrichment.raw	Q96PN7	Transcriptional-regulating factor 1 OS=Homo sapiens OX=9606 GN=TRERF1 PE=1 SV=1	R.IHGGTNQVTK(+72.02)AR.G	Y	51.48	1352.72	12	-1.4	451.912	3	9.83	90714	2798	1036	1047	Lac	K10:Lac:1000.00
THP1-Enrichment.raw	Q8IY37	Probable ATP-dependent RNA helicase DHX37 OS=Homo sapiens OX=9606 GN=DHX37 PE=1 SV=1	R.LFYTTSK(+72.02)LGTGNR.M	Y	24.14	1528.79	13	-1.8	765.4	2	34.17	88768	19551	112	124	Lac	K7:Lac:1000.00
THP1-Enrichment.raw	Q15554	Telomeric repeat-binding factor 2 OS=Homo sapiens OX=9606 GN=TERF2 PE=1 SV=3	K.GK(+72.02)WNSSNGVEEK.E	Y	47.41	1405.65	12	0.2	703.831	2	15.29	88696	6844	451	462	Lac	K2:Lac:84.36
THP1-Enrichment.raw	Q92945	Far upstream element-binding protein 2 OS=Homo sapiens OX=9606 GN=KHSRP PE=1 SV=4	K.IGGDAATTVNNSTPDFGFGGQK(+72.02)R.Q	Y	63.99	2381.12	23	-0.4	794.715	3	41.9	86131	24805	88	110	Lac	K22:Lac:1000.00
THP1-Enrichment.raw	Q13123	Protein Red OS=Homo sapiens OX=9606 GN=IK PE=1 SV=3	R.AAPTSAPPSK(+72.02)SR.H	Y	32.78	1240.64	12	-0.9	621.327	2	12	85542	4362	45	56	Lac	K10:Lac:1000.00
THP1-Enrichment.raw	Q9NR30	Nucleolar RNA helicase 2 OS=Homo sapiens OX=9606 GN=DDX21 PE=1 SV=5	K.VTK(+72.02)NEEPSEEEIDAPKPK.K	Y	76.3	2111.03	18	-1.2	704.682	3	18.96	84444	9361	114	131	Lac	K3:Lac:61.26
THP1-Enrichment.raw	Q8IY47	Kelch repeat and BTB domain-containing protein 2 OS=Homo sapiens OX=9606 GN=KBTBD2 PE=1 SV=2	K.TSK(+72.02)LQTAFR.T	Y	38.91	1122.6	9	-0.5	562.309	2	23.88	83284	12604	337	345	Lac	K3:Lac:1000.00
THP1-Enrichment.raw	Q9Y2W1	Thyroid hormone receptor-associated protein 3 OS=Homo sapiens OX=9606 GN=THRAP3 PE=1 SV=2	K.K(+72.02)YYLHDDR.E	Y	22.82	1180.55	8	-1.3	394.524	3	13.31	82013	5423	879	886	Lac	K1:Lac:1000.00
THP1-Enrichment.raw	Q92618	Zinc finger protein 516 OS=Homo sapiens OX=9606 GN=ZNF516 PE=1 SV=1	R.EYVLVSQEK(+72.02)R.K	Y	44.38	1321.69	10	-0.8	661.851	2	25.25	80170	13502	455	464	Lac	K9:Lac:1000.00
THP1-Enrichment.raw	O75376	Nuclear receptor corepressor 1 OS=Homo sapiens OX=9606 GN=NCOR1 PE=1 SV=2	R.QQESAK(+72.02)SATLPYIK.Q	Y	64.8	1634.85	14	0	818.433	2	32.9	79429	18671	1093	1106	Lac	K6:Lac:47.82
THP1-Enrichment.raw	Q9UNZ5	Leydig cell tumor 10 kDa protein homolog OS=Homo sapiens OX=9606 GN=C19orf53 PE=1 SV=1	K.LALLK(+72.02)APAK.K	Y	38.18	995.638	9	-0.8	498.826	2	30.55	78468	17115	77	85	Lac	K5:Lac:22.99
THP1-Enrichment.raw	Q92618	Zinc finger protein 516 OS=Homo sapiens OX=9606 GN=ZNF516 PE=1 SV=1	K.AAVQC(+57.02)SFC(+57.02)K(+72.02)SQFER.K	Y	69.56	1788.79	14	-1.2	895.402	2	31.43	77300	17641	172	185	Carbamidomethylation; Lac	C5:Carbamidomethylation:1000.00;C8:Carbamidomethylation:1000.00;K9:Lac:1000.00
THP1-Enrichment.raw	Q9Y657	Spindlin-1 OS=Homo sapiens OX=9606 GN=SPIN1 PE=1 SV=3	K.TPFGK(+72.02)TPGQR.S	Y	24.16	1159.6	10	-1.1	580.806	2	17.37	75689	8248	3	12	Lac	K5:Lac:1000.00
THP1-Enrichment.raw	Q68DK7	Male-specific lethal 1 homolog OS=Homo sapiens OX=9606 GN=MSL1 PE=1 SV=3	R.SAVFK(+72.02)AAAAPAGGNPEQR.L	Y	61.61	1812.91	18	0.1	907.463	2	27	73220	14684	5	22	Lac	K5:Lac:1000.00
THP1-Enrichment.raw	Q07666	KH domain-containing RNA-binding signal transduction-associated protein 1 OS=Homo sapiens OX=9606 GN=KHDRBS1 PE=1 SV=1	K.APPARPVK(+72.02)GAYR.E	Y	44.87	1353.75	12	-0.3	452.258	3	12.46	72768	4718	425	436	Lac	K8:Lac:1000.00
THP1-Enrichment.raw	Q15637	Splicing factor 1 OS=Homo sapiens OX=9606 GN=SF1 PE=1 SV=4	K.FQRPGDPQSAQDK(+72.02)AR.M	Y	27.76	1771.86	15	0	591.627	3	13.56	72446	5575	294	308	Lac	K13:Lac:1000.00
THP1-Enrichment.raw	P29692	Elongation factor 1-delta OS=Homo sapiens OX=9606 GN=EEF1D PE=1 SV=5	R.ENIQK(+72.02)SLAGSSGPGASSGTSGDHGELVVR.I	Y	40.79	2868.38	29	-0.7	957.135	3	31.54	70611	17731	55	83	Lac	K5:Lac:1000.00
THP1-Enrichment.raw	O43290	U4/U6.U5 tri-snRNP-associated protein 1 OS=Homo sapiens OX=9606 GN=SART1 PE=1 SV=1	K.APNK(+72.02)SLPSAVYC(+57.02)IEDK.M	Y	42.41	1862.91	16	0.2	932.462	2	41.52	69781	24501	663	678	Lac; Carbamidomethylation	K4:Lac:27.62;C12:Carbamidomethylation:1000.00
THP1-Enrichment.raw	O60869	Endothelial differentiation-related factor 1 OS=Homo sapiens OX=9606 GN=EDF1 PE=1 SV=1	K.WAAGQNK(+72.02)QHSITK.N	Y	52.68	1539.78	13	-0.5	770.896	2	12.6	66593	4867	44	56	Lac	K7:Lac:38.00
THP1-Enrichment.raw	Q14498	RNA-binding protein 39 OS=Homo sapiens OX=9606 GN=RBM39 PE=1 SV=2	R.GK(+72.02)IGLPHSIK.L	Y	21.25	1120.66	10	-1.7	561.337	2	20.47	65967	10321	110	119	Lac	K2:Lac:49.35
THP1-Enrichment.raw	O43665	Regulator of G-protein signaling 10 OS=Homo sapiens OX=9606 GN=RGS10 PE=1 SV=3	K.RTEEEEEDLPDAQTAAK(+72.02)R.A	Y	69.93	2159	18	-0.8	720.673	3	18.87	65893	9294	157	174	Lac	K17:Lac:1000.00
THP1-Enrichment.raw	Q8WWQ0	PH-interacting protein OS=Homo sapiens OX=9606 GN=PHIP PE=1 SV=2	K.ASTLSK(+72.02)SSAVIEQGDC(+57.02)K.N	Y	68.88	1851.89	17	-0.3	926.951	2	26.4	63325	14245	1597	1613	Lac; Carbamidomethylation	K6:Lac:67.73;C16:Carbamidomethylation:1000.00
THP1-Enrichment.raw	O75376	Nuclear receptor corepressor 1 OS=Homo sapiens OX=9606 GN=NCOR1 PE=1 SV=2	K.SATLPYIK(+72.02)QEEFSPR.S	Y	58.96	1836.93	15	-1	919.469	2	45.29	63222	27101	1099	1113	Lac	K8:Lac:1000.00
THP1-Enrichment.raw	O95365	Zinc finger and BTB domain-containing protein 7A OS=Homo sapiens OX=9606 GN=ZBTB7A PE=1 SV=1	K.AFQK(+72.02)C(+57.02)PIC(+57.02)EK.V	Y	24.64	1351.63	10	-0.3	676.82	2	20.9	60338	10593	380	389	Lac; Carbamidomethylation	K4:Lac:23.15;C5:Carbamidomethylation:1000.00;C8:Carbamidomethylation:1000.00
THP1-Enrichment.raw	Q5QNW6	Histone H2B type 2-F OS=Homo sapiens OX=9606 GN=H2BC18 PE=1 SV=3	K.VLK(+72.02)QVHPDTGISSK.A	N	40.77	1579.86	14	-0.3	527.626	3	17.43	60008	8320	45	58	Lac	K3:Lac:28.17
THP1-Enrichment.raw	Q93079	Histone H2B type 1-H OS=Homo sapiens OX=9606 GN=H2BC9 PE=1 SV=3	K.VLK(+72.02)QVHPDTGISSK.A	N	40.77	1579.86	14	-0.3	527.626	3	17.43	60008	8320	45	58	Lac	K3:Lac:28.17
THP1-Enrichment.raw	P57053	Histone H2B type F-S OS=Homo sapiens OX=9606 GN=H2BC12L PE=1 SV=2	K.VLK(+72.02)QVHPDTGISSK.A	N	40.77	1579.86	14	-0.3	527.626	3	17.43	60008	8320	45	58	Lac	K3:Lac:28.17
THP1-Enrichment.raw	O60814	Histone H2B type 1-K OS=Homo sapiens OX=9606 GN=H2BC12 PE=1 SV=3	K.VLK(+72.02)QVHPDTGISSK.A	N	40.77	1579.86	14	-0.3	527.626	3	17.43	60008	8320	45	58	Lac	K3:Lac:28.17
THP1-Enrichment.raw	P62807	Histone H2B type 1-C/E/F/G/I OS=Homo sapiens OX=9606 GN=H2BC4 PE=1 SV=4	K.VLK(+72.02)QVHPDTGISSK.A	N	40.77	1579.86	14	-0.3	527.626	3	17.43	60008	8320	45	58	Lac	K3:Lac:28.17
THP1-Enrichment.raw	Q99877	Histone H2B type 1-N OS=Homo sapiens OX=9606 GN=H2BC15 PE=1 SV=3	K.VLK(+72.02)QVHPDTGISSK.A	N	40.77	1579.86	14	-0.3	527.626	3	17.43	60008	8320	45	58	Lac	K3:Lac:28.17
THP1-Enrichment.raw	P23527	Histone H2B type 1-O OS=Homo sapiens OX=9606 GN=H2BC17 PE=1 SV=3	K.VLK(+72.02)QVHPDTGISSK.A	N	40.77	1579.86	14	-0.3	527.626	3	17.43	60008	8320	45	58	Lac	K3:Lac:28.17
THP1-Enrichment.raw	P06899	Histone H2B type 1-J OS=Homo sapiens OX=9606 GN=H2BC11 PE=1 SV=3	K.VLK(+72.02)QVHPDTGISSK.A	N	40.77	1579.86	14	-0.3	527.626	3	17.43	60008	8320	45	58	Lac	K3:Lac:28.17
THP1-Enrichment.raw	Q16778	Histone H2B type 2-E OS=Homo sapiens OX=9606 GN=H2BC21 PE=1 SV=3	K.VLK(+72.02)QVHPDTGISSK.A	N	40.77	1579.86	14	-0.3	527.626	3	17.43	60008	8320	45	58	Lac	K3:Lac:28.17
THP1-Enrichment.raw	P58876	Histone H2B type 1-D OS=Homo sapiens OX=9606 GN=H2BC5 PE=1 SV=2	K.VLK(+72.02)QVHPDTGISSK.A	N	40.77	1579.86	14	-0.3	527.626	3	17.43	60008	8320	45	58	Lac	K3:Lac:28.17
THP1-Enrichment.raw	P33778	Histone H2B type 1-B OS=Homo sapiens OX=9606 GN=H2BC3 PE=1 SV=2	K.VLK(+72.02)QVHPDTGISSK.A	N	40.77	1579.86	14	-0.3	527.626	3	17.43	60008	8320	45	58	Lac	K3:Lac:28.17
THP1-Enrichment.raw	Q99879	Histone H2B type 1-M OS=Homo sapiens OX=9606 GN=H2BC14 PE=1 SV=3	K.VLK(+72.02)QVHPDTGISSK.A	N	40.77	1579.86	14	-0.3	527.626	3	17.43	60008	8320	45	58	Lac	K3:Lac:28.17
THP1-Enrichment.raw	Q6NUJ5	PWWP domain-containing protein 2B OS=Homo sapiens OX=9606 GN=PWWP2B PE=1 SV=3	K.GEVVK(+72.02)IPSR.V	Y	21.25	1055.6	9	-2.3	528.805	2	22.27	59453	11554	264	272	Lac	K5:Lac:1000.00
THP1-Enrichment.raw	P49585	Choline-phosphate cytidylyltransferase A OS=Homo sapiens OX=9606 GN=PCYT1A PE=1 SV=2	M(+42.01)DAQC(+57.02)SAK(+72.02)VNAR.K	Y	55.41	1463.65	12	-1.3	732.831	2	27.38	58753	14935	1	12	Acetylation (Protein N-term); Carbamidomethylation; Lac	M1:Acetylation (Protein N-term):1000.00;C5:Carbamidomethylation:1000.00;K8:Lac:1000.00
THP1-Enrichment.raw	Q96CT7	Coiled-coil domain-containing protein 124 OS=Homo sapiens OX=9606 GN=CCDC124 PE=1 SV=1	R.VATSSK(+72.02)VTR.A	Y	32.28	1019.56	9	-1.2	510.787	2	11.14	58075	3681	89	97	Lac	K6:Lac:1000.00
THP1-Enrichment.raw	Q5VT52	Regulation of nuclear pre-mRNA domain-containing protein 2 OS=Homo sapiens OX=9606 GN=RPRD2 PE=1 SV=1	M.A(+42.01)AGGGGGSSK(+72.02)ASSSSASSAGALESSLDRK.F	Y	59.2	2653.24	29	-0.3	885.421	3	31.7	57869	17842	2	30	Acetylation (Protein N-term); Lac	A1:Acetylation (Protein N-term):1000.00;K10:Lac:98.42
THP1-Enrichment.raw	P29692	Elongation factor 1-delta OS=Homo sapiens OX=9606 GN=EEF1D PE=1 SV=5	R.ARENIQK(+72.02)SLAGSSGPGASSGTSGDHGELVVR.I	Y	72.04	3095.52	31	-0.8	774.888	4	25.22	56003	13434	53	83	Lac	K7:Lac:1000.00
THP1-Enrichment.raw	Q9Y618	Nuclear receptor corepressor 2 OS=Homo sapiens OX=9606 GN=NCOR2 PE=1 SV=3	R.GREDSLPK(+72.02)GHVIYEGK.K	Y	54.52	1855.94	16	-0.8	619.654	3	18.79	55513	9246	1258	1273	Lac	K8:Lac:78.17
THP1-Enrichment.raw	O75676	Ribosomal protein S6 kinase alpha-4 OS=Homo sapiens OX=9606 GN=RPS6KA4 PE=1 SV=1	K.SVENAPLAK(+72.02)R.R	Y	35.72	1155.62	10	-1.4	578.819	2	16.8	54227	7907	721	730	Lac	K9:Lac:1000.00
THP1-Enrichment.raw	P40692	DNA mismatch repair protein Mlh1 OS=Homo sapiens OX=9606 GN=MLH1 PE=1 SV=1	K.TADGK(+72.02)C(+57.02)AYR.A	Y	44.01	1112.49	9	-0.6	557.253	2	11.58	53508	4019	119	127	Lac; Carbamidomethylation	K5:Lac:1000.00;C6:Carbamidomethylation:1000.00
THP1-Enrichment.raw	Q9H3P2	Negative elongation factor A OS=Homo sapiens OX=9606 GN=NELFA PE=1 SV=3	R.SAGVPFHAK(+72.02)GR.G	Y	44.15	1197.63	11	-0.4	599.82	2	14.42	51170	6192	192	202	Lac	K9:Lac:1000.00
THP1-Enrichment.raw	Q9UNZ2	NSFL1 cofactor p47 OS=Homo sapiens OX=9606 GN=NSFL1C PE=1 SV=2	R.LGAAPEEESAYVAGEK(+72.02)R.Q	Y	47.73	1847.89	17	-1.9	924.951	2	28.52	51053	15743	157	173	Lac	K16:Lac:1000.00
THP1-Enrichment.raw	Q9UBW7	Zinc finger MYM-type protein 2 OS=Homo sapiens OX=9606 GN=ZMYM2 PE=1 SV=1	R.NQK(+72.02)QPGVDSLSPVASLPK.Q	Y	29.29	1936.03	18	-1.4	969.019	2	41.72	50963	24675	295	312	Lac	K3:Lac:36.52
THP1-Enrichment.raw	Q99733	Nucleosome assembly protein 1-like 4 OS=Homo sapiens OX=9606 GN=NAP1L4 PE=1 SV=1	K.SK(+72.02)VVVTEK.A	Y	25.64	960.549	8	0.1	481.282	2	13.01	49325	5124	139	146	Lac	K2:Lac:71.79
THP1-Enrichment.raw	Q9UKL0	REST corepressor 1 OS=Homo sapiens OX=9606 GN=RCOR1 PE=1 SV=2	K.SVVQVK(+72.02)NFFVNYR.R	Y	58.77	1670.88	13	-1.1	836.445	2	54.89	48945	33417	416	428	Lac	K6:Lac:1000.00
THP1-Enrichment.raw	P54577	Tyrosine--tRNA ligase cytoplasmic OS=Homo sapiens OX=9606 GN=YARS1 PE=1 SV=4	K.GPAK(+72.02)NSEPEEVIPSR.L	Y	63.36	1680.83	15	-1	841.422	2	24.45	47675	12966	353	367	Lac	K4:Lac:1000.00
THP1-Enrichment.raw	O00273	DNA fragmentation factor subunit alpha OS=Homo sapiens OX=9606 GN=DFFA PE=1 SV=1	R.SISASK(+72.02)ASPPGDLQNPK.R	Y	42.35	1767.9	17	-0.4	884.957	2	24.54	47039	13039	308	324	Lac	K6:Lac:37.53
THP1-Enrichment.raw	O60664	Perilipin-3 OS=Homo sapiens OX=9606 GN=PLIN3 PE=1 SV=3	K.TVC(+57.02)DAAEK(+72.02)GVR.T	Y	40.68	1276.61	11	0.1	639.311	2	14.87	44269	6533	58	68	Carbamidomethylation; Lac	C3:Carbamidomethylation:1000.00;K8:Lac:1000.00
THP1-Enrichment.raw	Q15366	Poly(rC)-binding protein 2 OS=Homo sapiens OX=9606 GN=PCBP2 PE=1 SV=1	R.QGAK(+72.02)INEIR.Q	Y	23.72	1099.6	9	-1.2	550.806	2	16.2	41603	7430	306	314	Lac	K4:Lac:1000.00
THP1-Enrichment.raw	P62753	40S ribosomal protein S6 OS=Homo sapiens OX=9606 GN=RPS6 PE=1 SV=1	R.LLLSK(+72.02)GHSC(+57.02)YRPR.R	Y	26.57	1657.87	13	-2.9	553.63	3	16.06	41411	7348	75	87	Lac; Carbamidomethylation	K5:Lac:1000.00;C9:Carbamidomethylation:1000.00
THP1-Enrichment.raw	Q9Y2W1	Thyroid hormone receptor-associated protein 3 OS=Homo sapiens OX=9606 GN=THRAP3 PE=1 SV=2	K.SSSK(+72.02)DSRPSQAAGDNQGDEAK.E	Y	36.42	2205.97	21	-0.7	736.331	3	10.05	36428	2899	182	202	Lac	K4:Lac:23.24
THP1-Enrichment.raw	O15042	U2 snRNP-associated SURP motif-containing protein OS=Homo sapiens OX=9606 GN=U2SURP PE=1 SV=2	R.GK(+72.02)IYKPSSR.F	Y	25.56	1106.61	9	-0.5	554.311	2	10.68	34913	3308	155	163	Lac	K2:Lac:68.31
THP1-Enrichment.raw	Q96KQ7	Histone-lysine N-methyltransferase EHMT2 OS=Homo sapiens OX=9606 GN=EHMT2 PE=1 SV=3	R.K(+72.02)LNSGGGLSEELGSAR.R	Y	39.51	1645.83	16	0.9	823.922	2	28.65	32790	15755	229	244	Lac	K1:Lac:1000.00
THP1-Enrichment.raw	Q8NEL9	Phospholipase DDHD1 OS=Homo sapiens OX=9606 GN=DDHD1 PE=1 SV=2	R.TVTQK(+72.02)LGFSK.A	Y	21.38	1179.65	10	-2	590.831	2	30.12	32303	16814	371	380	Lac	K5:Lac:22.36
THP1-Enrichment.raw	P23528	Cofilin-1 OS=Homo sapiens OX=9606 GN=CFL1 PE=1 SV=3	K.HELQANC(+57.02)YEEVK(+72.02)DR.C	Y	43.81	1861.83	14	-2.2	621.615	3	19.4	31370	9726	133	146	Carbamidomethylation; Lac	C7:Carbamidomethylation:1000.00;K12:Lac:1000.00
THP1-Enrichment.raw	O75376	Nuclear receptor corepressor 1 OS=Homo sapiens OX=9606 GN=NCOR1 PE=1 SV=2	R.ATTESFEDGLK(+72.02)YPK.Q	Y	25.82	1656.79	14	-1.8	829.4	2	35.01	29443	20148	1303	1316	Lac	K11:Lac:22.45
THP1-Enrichment.raw	P38159	RNA-binding motif protein X chromosome OS=Homo sapiens OX=9606 GN=RBMX PE=1 SV=3	R.DDGYSTK(+72.02)DSYSSR.D	Y	77.15	1551.63	13	-1.2	776.823	2	17.9	28901	8627	211	223	Lac	K7:Lac:1000.00
THP1-Enrichment.raw	P61326	Protein mago nashi homolog OS=Homo sapiens OX=9606 GN=MAGOH PE=1 SV=1	R.YANNSNYK(+72.02)NDVMIR.K	Y	70.55	1772.82	14	-0.8	887.414	2	29.86	26037	16623	34	47	Lac	K8:Lac:1000.00
THP1-Enrichment.raw	Q96A72	Protein mago nashi homolog 2 OS=Homo sapiens OX=9606 GN=MAGOHB PE=1 SV=1	R.YANNSNYK(+72.02)NDVMIR.K	Y	70.55	1772.82	14	-0.8	887.414	2	29.86	26037	16623	36	49	Lac	K8:Lac:1000.00
THP1-Enrichment.raw	Q8NE71	ATP-binding cassette sub-family F member 1 OS=Homo sapiens OX=9606 GN=ABCF1 PE=1 SV=2	R.INK(+72.02)AVSEEQQPALK.G	Y	21.82	1625.86	14	-1.1	813.938	2	22.22	18674	11509	161	174	Lac	K3:Lac:30.57
THP1-Enrichment.raw	O75554	WW domain-binding protein 4 OS=Homo sapiens OX=9606 GN=WBP4 PE=1 SV=1	K.K(+72.02)SNPYGEWQEIK.Q	Y	26.32	1549.74	12	1.6	775.879	2	33.2	11585	18860	290	301	Lac	K1:Lac:30.68
THP1-Enrichment.raw	P29590	Protein PML OS=Homo sapiens OX=9606 GN=PML PE=1 SV=3	R.KVIK(+72.02)MESEEGKEAR.L	Y	41.21	1704.87	14	1.4	569.299	3	11.13	7217.6	3697	487	500	Lac	K4:Lac:22.45
THP1-Enrichment.raw	P68104	Elongation factor 1-alpha 1 OS=Homo sapiens OX=9606 GN=EEF1A1 PE=1 SV=1	K.SGDAAIVDMVPGK(+72.02)PMC(+57.02)VESFSDYPPLGR.F	Y	44.69	3066.41	28	-4	767.608	4	44.16	0	26347	396	423	Lac; Carbamidomethylation	K13:Lac:1000.00;C16:Carbamidomethylation:1000.00
THP1-Enrichment.raw	P19338	Nucleolin OS=Homo sapiens OX=9606 GN=NCL PE=1 SV=3	K.K(+72.02)VAVATPAKK.A	Y	42.96	1083.67	10	-1.7	362.228	3	10.54	0	3248	71	80	Lac	K1:Lac:28.38
THP1-Enrichment.raw	P04406	Glyceraldehyde-3-phosphate dehydrogenase OS=Homo sapiens OX=9606 GN=GAPDH PE=1 SV=3	K.TVDGPSGK(+72.02)LWR.D	Y	28.32	1286.66	11	-1.3	644.337	2	31.3	0	17577	187	197	Lac	K8:Lac:1000.00
THP1-Enrichment.raw	P09429	High mobility group protein B1 OS=Homo sapiens OX=9606 GN=HMGB1 PE=1 SV=3	R.GK(+72.02)MSSYAFFVQTC(+57.02)R.E	N	53.45	1752.8	14	-1.5	877.404	2	46.83	0	27915	11	24	Lac; Carbamidomethylation	K2:Lac:1000.00;C13:Carbamidomethylation:1000.00
THP1-Enrichment.raw	P62937	Peptidyl-prolyl cis-trans isomerase A OS=Homo sapiens OX=9606 GN=PPIA PE=1 SV=2	K.HVVFGK(+72.02)VK.E	Y	24.96	984.576	8	0.8	493.295	2	14.44	0	6196	126	133	Lac	K6:Lac:20.41
THP1-Enrichment.raw	P52272	Heterogeneous nuclear ribonucleoprotein M OS=Homo sapiens OX=9606 GN=HNRNPM PE=1 SV=3	R.GEIIAK(+72.02)QGGGGGGGSVPGIER.M	Y	55.69	1967.01	21	-3.1	984.508	2	32.77	0	18571	383	403	Lac	K6:Lac:1000.00
THP1-Enrichment.raw	Q13838	Spliceosome RNA helicase DDX39B OS=Homo sapiens OX=9606 GN=DDX39B PE=1 SV=1	K.DVK(+72.02)GSYVSIHSSGFR.D	Y	57.62	1709.84	15	-0.6	570.953	3	30.63	0	17146	34	48	Lac	K3:Lac:1000.00
THP1-Enrichment.raw	Q92841	Probable ATP-dependent RNA helicase DDX17 OS=Homo sapiens OX=9606 GN=DDX17 PE=1 SV=2	K.K(+72.02)FGNPGER.L	Y	38.38	975.477	8	-0.4	488.746	2	12.83	0	5006	109	116	Lac	K1:Lac:1000.00
THP1-Enrichment.raw	P26583	High mobility group protein B2 OS=Homo sapiens OX=9606 GN=HMGB2 PE=1 SV=2	R.GK(+72.02)MSSYAFFVQTC(+57.02)R.E	N	53.45	1752.8	14	-1.5	877.404	2	46.83	0	27915	11	24	Lac; Carbamidomethylation	K2:Lac:1000.00;C13:Carbamidomethylation:1000.00
THP1-Enrichment.raw	P10412	Histone H1.4 OS=Homo sapiens OX=9606 GN=H1-4 PE=1 SV=2	K.GTLVQTK(+72.02)GTGASGSFK.L	N	40.38	1609.83	16	-0.7	805.922	2	23.83	0	12570	91	106	Lac	K7:Lac:27.52
THP1-Enrichment.raw	P16403	Histone H1.2 OS=Homo sapiens OX=9606 GN=H1-2 PE=1 SV=2	K.GTLVQTK(+72.02)GTGASGSFK.L	N	40.38	1609.83	16	-0.7	805.922	2	23.83	0	12570	91	106	Lac	K7:Lac:27.52
THP1-Enrichment.raw	P16402	Histone H1.3 OS=Homo sapiens OX=9606 GN=H1-3 PE=1 SV=2	K.GTLVQTK(+72.02)GTGASGSFK.L	N	40.38	1609.83	16	-0.7	805.922	2	23.83	0	12570	92	107	Lac	K7:Lac:27.52
THP1-Enrichment.raw	O75362	Zinc finger protein 217 OS=Homo sapiens OX=9606 GN=ZNF217 PE=1 SV=1	R.FFDGAK(+72.02)DVTGSPPAK.Q	Y	58.2	1607.78	15	-0.6	804.898	2	33.2	0	18870	560	574	Lac	K6:Lac:34.08
THP1-Enrichment.raw	Q9Y618	Nuclear receptor corepressor 2 OS=Homo sapiens OX=9606 GN=NCOR2 PE=1 SV=3	K.TVSQC(+57.02)K(+72.02)NFYFNYK.K	Y	29.71	1769.81	13	-1.6	885.91	2	37.49	0	21803	645	657	Carbamidomethylation; Lac	C5:Carbamidomethylation:1000.00;K6:Lac:34.75
THP1-Enrichment.raw	P16401	Histone H1.5 OS=Homo sapiens OX=9606 GN=H1-5 PE=1 SV=3	K.GTLVQTK(+72.02)GTGASGSFK.L	N	40.38	1609.83	16	-0.7	805.922	2	23.83	0	12570	94	109	Lac	K7:Lac:27.52
THP1-Enrichment.raw	P53999	Activated RNA polymerase II transcriptional coactivator p15 OS=Homo sapiens OX=9606 GN=SUB1 PE=1 SV=3	K.K(+72.02)QVAPEKPVK.K	Y	20.47	1194.7	10	-1.8	399.239	3	11.04	0	3625	29	38	Lac	K1:Lac:24.55
THP1-Enrichment.raw	P85037	Forkhead box protein K1 OS=Homo sapiens OX=9606 GN=FOXK1 PE=1 SV=1	R.TADK(+72.02)GWQNSIR.H	Y	46.93	1346.66	11	0.9	674.337	2	22.97	0	11996	344	354	Lac	K4:Lac:1000.00
THP1-Enrichment.raw	P62266	40S ribosomal protein S23 OS=Homo sapiens OX=9606 GN=RPS23 PE=1 SV=3	K.AHLGTALK(+72.02)ANPFGGASHAK.G	Y	52.06	1919	19	-1.2	480.757	4	23.1	0	12081	30	48	Lac	K8:Lac:36.40
THP1-Enrichment.raw	Q7LBC6	Lysine-specific demethylase 3B OS=Homo sapiens OX=9606 GN=KDM3B PE=1 SV=2	R.GPWK(+72.02)GGNASGEPGLDQR.A	Y	51.54	1796.84	17	-0.5	899.429	2	26.87	0	14570	322	338	Lac	K4:Lac:1000.00
THP1-Enrichment.raw	Q96T37	RNA-binding protein 15 OS=Homo sapiens OX=9606 GN=RBM15 PE=1 SV=2	R.SLHLDK(+72.02)SSSR.G	Y	37.29	1200.61	10	-0.9	401.21	3	13.2	0	5295	97	106	Lac	K6:Lac:1000.00
THP1-Enrichment.raw	Q7L1Q6	eIF5-mimic protein 2 OS=Homo sapiens OX=9606 GN=BZW1 PE=1 SV=1	M(+42.01)NNQK(+72.02)QQKPTLSGQR.F	Y	52.39	1870.93	15	-0.9	936.472	2	17.91	0	8639	1	15	Acetylation (Protein N-term); Lac	M1:Acetylation (Protein N-term):1000.00;K5:Lac:28.36
THP1-Enrichment.raw	Q5UIP0	Telomere-associated protein RIF1 OS=Homo sapiens OX=9606 GN=RIF1 PE=1 SV=2	K.LK(+72.02)LESSSLK.V	Y	31.22	1075.61	9	-1	538.813	2	21.86	0	11261	1026	1034	Lac	K2:Lac:32.20
THP1-Enrichment.raw	Q7Z5K2	Wings apart-like protein homolog OS=Homo sapiens OX=9606 GN=WAPL PE=1 SV=1	R.FGK(+72.02)TYSR.K	Y	32.43	929.461	7	-1.7	465.737	2	13.95	0	5850	5	11	Lac	K3:Lac:1000.00
THP1-Enrichment.raw	P49756	RNA-binding protein 25 OS=Homo sapiens OX=9606 GN=RBM25 PE=1 SV=3	R.K(+72.02)LVPLDYGEDDKNATK.G	Y	72.19	1876.94	16	-0.9	626.654	3	29.6	0	16437	711	726	Lac	K1:Lac:116.72
THP1-Enrichment.raw	Q9UK76	Jupiter microtubule associated homolog 1 OS=Homo sapiens OX=9606 GN=JPT1 PE=1 SV=3	K.NK(+72.02)MASNIFGTPEENQASWAK.S	Y	31.29	2294.06	20	-0.7	1148.04	2	45.14	0	27005	45	64	Lac	K2:Lac:33.41
THP1-Enrichment.raw	Q8NI27	THO complex subunit 2 OS=Homo sapiens OX=9606 GN=THOC2 PE=1 SV=2	K.AVNK(+72.02)ASSTTPK.G	Y	27.75	1174.62	11	-0.5	588.317	2	10.76	0	3410	1240	1250	Lac	K4:Lac:20.76
THP1-Enrichment.raw	Q9NRL2	Bromodomain adjacent to zinc finger domain protein 1A OS=Homo sapiens OX=9606 GN=BAZ1A PE=1 SV=2	R.GK(+72.02)LSSSFSSR.G	Y	23.37	1126.56	10	-0.2	564.288	2	18.14	0	8799	1276	1285	Lac	K2:Lac:1000.00
THP1-Enrichment.raw	O95453	Poly(A)-specific ribonuclease PARN OS=Homo sapiens OX=9606 GN=PARN PE=1 SV=1	R.NNSFTAPSTVGK(+72.02)R.N	Y	23.85	1449.72	13	0.7	725.868	2	21.53	0	11035	555	567	Lac	K12:Lac:1000.00
THP1-Enrichment.raw	Q96PN7	Transcriptional-regulating factor 1 OS=Homo sapiens OX=9606 GN=TRERF1 PE=1 SV=1	R.TQK(+72.02)LTSGVLHK.L	Y	37.48	1282.72	11	-0.9	642.369	2	15.87	0	7227	132	142	Lac	K3:Lac:32.94
THP1-Enrichment.raw	P08579	U2 small nuclear ribonucleoprotein B'' OS=Homo sapiens OX=9606 GN=SNRPB2 PE=1 SV=1	K.AK(+72.02)TVEQTATTTNK.K	Y	30.33	1463.75	13	-0.4	732.88	2	12.09	0	4436	110	122	Lac	K2:Lac:71.87
THP1-Enrichment.raw	Q9BZE9	Tether containing UBX domain for GLUT4 OS=Homo sapiens OX=9606 GN=ASPSCR1 PE=1 SV=1	R.LGGPPGPTRPLTSSSAK(+72.02)LPK.S	Y	43.84	2032.13	20	-2.1	678.383	3	27.42	0	14940	252	271	Lac	K17:Lac:28.36
THP1-Enrichment.raw	Q8N1G0	Zinc finger protein 687 OS=Homo sapiens OX=9606 GN=ZNF687 PE=1 SV=1	R.GVGK(+72.02)ASALGLGDGEEEAPPSR.S	Y	47.52	2068.01	21	-0.3	1035.01	2	36.11	0	20850	1163	1183	Lac	K4:Lac:1000.00
THP1-Enrichment.raw	Q8ND82	Zinc finger protein 280C OS=Homo sapiens OX=9606 GN=ZNF280C PE=1 SV=1	K.NTSYVLK(+72.02)HPSTSK.V	Y	23.49	1532.78	13	-0.2	511.935	3	13.97	0	5861	168	180	Lac	K7:Lac:28.13
H1299-Enrichment.raw	P57053	Histone H2B type F-S OS=Homo sapiens OX=9606 GN=H2BC12L PE=1 SV=2	M.PEPAK(+72.02)SAPAPK.K	N	58.5	1163.62	11	0.1	582.817	2	12.66	47540000	4613	2	12	Lac	K5:Lac:116.54
H1299-Enrichment.raw	O60814	Histone H2B type 1-K OS=Homo sapiens OX=9606 GN=H2BC12 PE=1 SV=3	M.PEPAK(+72.02)SAPAPK.K	N	58.5	1163.62	11	0.1	582.817	2	12.66	47540000	4613	2	12	Lac	K5:Lac:116.54
H1299-Enrichment.raw	P62807	Histone H2B type 1-C/E/F/G/I OS=Homo sapiens OX=9606 GN=H2BC4 PE=1 SV=4	M.PEPAK(+72.02)SAPAPK.K	N	58.5	1163.62	11	0.1	582.817	2	12.66	47540000	4613	2	12	Lac	K5:Lac:116.54
H1299-Enrichment.raw	P06899	Histone H2B type 1-J OS=Homo sapiens OX=9606 GN=H2BC11 PE=1 SV=3	M.PEPAK(+72.02)SAPAPK.K	N	58.5	1163.62	11	0.1	582.817	2	12.66	47540000	4613	2	12	Lac	K5:Lac:116.54
H1299-Enrichment.raw	Q16778	Histone H2B type 2-E OS=Homo sapiens OX=9606 GN=H2BC21 PE=1 SV=3	M.PEPAK(+72.02)SAPAPK.K	N	58.5	1163.62	11	0.1	582.817	2	12.66	47540000	4613	2	12	Lac	K5:Lac:116.54
H1299-Enrichment.raw	P58876	Histone H2B type 1-D OS=Homo sapiens OX=9606 GN=H2BC5 PE=1 SV=2	M.PEPTK(+72.02)SAPAPK.K	Y	62.83	1193.63	11	-0.9	597.821	2	12.86	8898000	4781	2	12	Lac	K5:Lac:116.54
H1299-Enrichment.raw	Q93079	Histone H2B type 1-H OS=Homo sapiens OX=9606 GN=H2BC9 PE=1 SV=3	M.PDPAK(+72.02)SAPAPK.K	N	58.41	1149.6	11	0.4	575.809	2	13.11	8347000	4973	2	12	Lac	K5:Lac:121.05
H1299-Enrichment.raw	Q5QNW6	Histone H2B type 2-F OS=Homo sapiens OX=9606 GN=H2BC18 PE=1 SV=3	M.PDPAK(+72.02)SAPAPK.K	N	58.41	1149.6	11	0.4	575.809	2	13.11	8347000	4973	2	12	Lac	K5:Lac:121.05
H1299-Enrichment.raw	P23527	Histone H2B type 1-O OS=Homo sapiens OX=9606 GN=H2BC17 PE=1 SV=3	M.PDPAK(+72.02)SAPAPK.K	N	58.41	1149.6	11	0.4	575.809	2	13.11	8347000	4973	2	12	Lac	K5:Lac:121.05
H1299-Enrichment.raw	Q15233	Non-POU domain-containing octamer-binding protein OS=Homo sapiens OX=9606 GN=NONO PE=1 SV=4	R.AAPGAEFAPNK(+72.02)R.R	Y	71.21	1299.66	12	-1.1	650.835	2	20.54	7272900	10305	457	468	Lac	K11:Lac:1000.00
H1299-Enrichment.raw	P07910	Heterogeneous nuclear ribonucleoproteins C1/C2 OS=Homo sapiens OX=9606 GN=HNRNPC PE=1 SV=4	R.AVVPSK(+72.02)R.Q	Y	33.02	827.486	7	-1.2	414.75	2	12.78	5289300	4725	152	158	Lac	K6:Lac:1000.00
H1299-Enrichment.raw	Q99877	Histone H2B type 1-N OS=Homo sapiens OX=9606 GN=H2BC15 PE=1 SV=3	M.PEPSK(+72.02)SAPAPK.K	N	63.8	1179.61	11	-1.1	590.813	2	12.55	5029900	4546	2	12	Lac	K5:Lac:99.63
H1299-Enrichment.raw	P33778	Histone H2B type 1-B OS=Homo sapiens OX=9606 GN=H2BC3 PE=1 SV=2	M.PEPSK(+72.02)SAPAPK.K	N	63.8	1179.61	11	-1.1	590.813	2	12.55	5029900	4546	2	12	Lac	K5:Lac:99.63
H1299-Enrichment.raw	P19338	Nucleolin OS=Homo sapiens OX=9606 GN=NCL PE=1 SV=3	K.TVTPAK(+72.02)AVTTPGKK.G	Y	66.41	1469.85	14	-0.6	735.929	2	13.77	4102600	5517	97	110	Lac	K6:Lac:69.05
H1299-Enrichment.raw	P68431	Histone H3.1 OS=Homo sapiens OX=9606 GN=H3C1 PE=1 SV=2	R.K(+42.01)QLATK(+72.02)AAR.K	N	34.43	1099.63	9	-1.1	550.824	2	14.16	3442500	5751	19	27	Acetylation (Protein N-term); Lac	K1:Acetylation (Protein N-term):1000.00;K6:Lac:1000.00
H1299-Enrichment.raw	Q5TEC6	Histone H3-7 OS=Homo sapiens OX=9606 GN=H3-7 PE=1 SV=1	R.K(+42.01)QLATK(+72.02)AAR.K	N	34.43	1099.63	9	-1.1	550.824	2	14.16	3442500	5751	19	27	Acetylation (Protein N-term); Lac	K1:Acetylation (Protein N-term):1000.00;K6:Lac:1000.00
H1299-Enrichment.raw	Q99880	Histone H2B type 1-L OS=Homo sapiens OX=9606 GN=H2BC13 PE=1 SV=3	M.PELAK(+72.02)SAPAPK.K	Y	61.45	1179.65	11	-0.8	590.832	2	17.79	3061300	8388	2	12	Lac	K5:Lac:113.99
H1299-Enrichment.raw	P14866	Heterogeneous nuclear ribonucleoprotein L OS=Homo sapiens OX=9606 GN=HNRNPL PE=1 SV=2	R.LK(+72.02)TDNAGDQHGGGGGGGGGAGAAGGGGGGENYDDPHKTPASPVVHIR.G	Y	68.95	4351	47	-0.2	871.207	5	18.79	2893900	9123	61	107	Lac	K2:Lac:113.44
H1299-Enrichment.raw	P61978	Heterogeneous nuclear ribonucleoprotein K OS=Homo sapiens OX=9606 GN=HNRNPK PE=1 SV=1	K.DLAGSIIGK(+72.02)GGQR.I	Y	57.71	1342.72	13	-0.5	672.367	2	39.03	2696200	23128	397	409	Lac	K9:Lac:1000.00
H1299-Enrichment.raw	P08670	Vimentin OS=Homo sapiens OX=9606 GN=VIM PE=1 SV=4	R.TLLIK(+72.02)TVETR.D	Y	45.95	1244.73	10	-1	623.374	2	36.67	2583300	21489	441	450	Lac	K5:Lac:1000.00
H1299-Enrichment.raw	P04075	Fructose-bisphosphate aldolase A OS=Homo sapiens OX=9606 GN=ALDOA PE=1 SV=2	K.DGADFAK(+72.02)WR.C	Y	54.61	1136.53	9	-0.8	569.269	2	36.64	2473300	21473	141	149	Lac	K7:Lac:1000.00
H1299-Enrichment.raw	P68431	Histone H3.1 OS=Homo sapiens OX=9606 GN=H3C1 PE=1 SV=2	K.QLATK(+72.02)AAR.K	N	35.48	929.529	8	-0.4	465.772	2	11.35	2277300	3644	20	27	Lac	K5:Lac:1000.00
H1299-Enrichment.raw	Q5TEC6	Histone H3-7 OS=Homo sapiens OX=9606 GN=H3-7 PE=1 SV=1	K.QLATK(+72.02)AAR.K	N	35.48	929.529	8	-0.4	465.772	2	11.35	2277300	3644	20	27	Lac	K5:Lac:1000.00
H1299-Enrichment.raw	P06748	Nucleophosmin OS=Homo sapiens OX=9606 GN=NPM1 PE=1 SV=2	K.LLSISGK(+72.02)R.S	Y	33.35	944.565	8	-1.4	473.289	2	22.7	2228500	11831	135	142	Lac	K7:Lac:1000.00
H1299-Enrichment.raw	P17096	High mobility group protein HMG-I/HMG-Y OS=Homo sapiens OX=9606 GN=HMGA1 PE=1 SV=3	M.S(+42.01)ESSSK(+72.02)SSQPLASK.Q	Y	66.04	1535.73	14	-0.3	768.873	2	19.11	2143100	9374	2	15	Acetylation (Protein N-term); Lac	S1:Acetylation (Protein N-term):1000.00;K6:Lac:71.07
H1299-Enrichment.raw	P62805	Histone H4 OS=Homo sapiens OX=9606 GN=H4C1 PE=1 SV=2	R.G(+42.01)KGGK(+72.02)GLGK.G	Y	35.71	914.518	9	-0.8	458.266	2	11.74	2065200	3938	5	13	Acetylation (Protein N-term); Lac	G1:Acetylation (Protein N-term):1000.00;K5:Lac:73.31
H1299-Enrichment.raw	P07910	Heterogeneous nuclear ribonucleoproteins C1/C2 OS=Homo sapiens OX=9606 GN=HNRNPC PE=1 SV=4	M.A(+42.01)SNVTNK(+72.02)TDPR.S	Y	52.66	1315.64	11	-1	658.825	2	22.6	1993000	11738	2	12	Acetylation (Protein N-term); Lac	A1:Acetylation (Protein N-term):1000.00;K7:Lac:1000.00
H1299-Enrichment.raw	P61326	Protein mago nashi homolog OS=Homo sapiens OX=9606 GN=MAGOH PE=1 SV=1	K.GK(+72.02)FGHEFLEFEFRPDGK.L	Y	80.38	2111.01	17	0.2	704.678	3	45.58	1934600	27313	15	31	Lac	K2:Lac:249.38
H1299-Enrichment.raw	Q96A72	Protein mago nashi homolog 2 OS=Homo sapiens OX=9606 GN=MAGOHB PE=1 SV=1	K.GK(+72.02)FGHEFLEFEFRPDGK.L	Y	80.38	2111.01	17	0.2	704.678	3	45.58	1934600	27313	17	33	Lac	K2:Lac:249.38
H1299-Enrichment.raw	Q13185	Chromobox protein homolog 3 OS=Homo sapiens OX=9606 GN=CBX3 PE=1 SV=4	M.A(+42.01)SNK(+72.02)TTLQK.M	Y	50.75	1103.58	9	-1.1	552.798	2	18.39	1731200	8863	2	10	Acetylation (Protein N-term); Lac	A1:Acetylation (Protein N-term):1000.00;K4:Lac:68.60
H1299-Enrichment.raw	P19338	Nucleolin OS=Homo sapiens OX=9606 GN=NCL PE=1 SV=3	K.AAK(+72.02)VVPVK.A	Y	44.61	882.554	8	-1.8	442.283	2	15.39	1616900	6709	221	228	Lac	K3:Lac:115.97
H1299-Enrichment.raw	P78527	DNA-dependent protein kinase catalytic subunit OS=Homo sapiens OX=9606 GN=PRKDC PE=1 SV=3	R.LLPAELPAK(+72.02)R.V	Y	47.92	1178.7	10	-2.3	590.357	2	34.35	1343700	19995	2900	2909	Lac	K9:Lac:1000.00
H1299-Enrichment.raw	P19338	Nucleolin OS=Homo sapiens OX=9606 GN=NCL PE=1 SV=3	K.TVTPAK(+72.02)AVTTPGK.K	Y	59.88	1341.75	13	-1.1	671.882	2	19.54	1173100	9674	97	109	Lac	K6:Lac:53.63
H1299-Enrichment.raw	Q9H501	ESF1 homolog OS=Homo sapiens OX=9606 GN=ESF1 PE=1 SV=1	R.K(+72.02)EQELTQAIK.K	Y	22.71	1258.68	10	0.1	630.346	2	34.81	966020	20294	800	809	Lac	K1:Lac:63.96
H1299-Enrichment.raw	Q14978	Nucleolar and coiled-body phosphoprotein 1 OS=Homo sapiens OX=9606 GN=NOLC1 PE=1 SV=2	R.ANQVLK(+72.02)FTK.G	Y	63.06	1119.63	9	-0.5	560.821	2	24.44	905210	13070	658	666	Lac	K6:Lac:29.32
H1299-Enrichment.raw	P06748	Nucleophosmin OS=Homo sapiens OX=9606 GN=NPM1 PE=1 SV=2	K.SIRDTPAK(+72.02)NAQK.S	Y	60.24	1399.74	12	-1.1	700.877	2	10.44	826970	2955	195	206	Lac	K8:Lac:87.75
H1299-Enrichment.raw	P21333	Filamin-A OS=Homo sapiens OX=9606 GN=FLNA PE=1 SV=4	G.EGGLSLAIEGPSK(+72.02).A	Y	29.19	1328.68	13	7.5	665.353	2	36.83	742430	21649	1895	1907	Lac	K13:Lac:1000.00
H1299-Enrichment.raw	P19338	Nucleolin OS=Homo sapiens OX=9606 GN=NCL PE=1 SV=3	K.GATPGK(+72.02)ALVATPGKK.G	Y	71.96	1466.85	15	0.1	734.43	2	16.79	701880	7688	111	125	Lac	K6:Lac:63.64
H1299-Enrichment.raw	P17096	High mobility group protein HMG-I/HMG-Y OS=Homo sapiens OX=9606 GN=HMGA1 PE=1 SV=3	R.K(+72.02)QPPVSPGTALVGSQKEPSEVPTPK.R	Y	64.33	2629.4	25	0.1	877.473	3	33.43	698300	19319	31	55	Lac	K1:Lac:63.16
H1299-Enrichment.raw	Q92769	Histone deacetylase 2 OS=Homo sapiens OX=9606 GN=HDAC2 PE=1 SV=2	K.GTK(+72.02)SEQLSNP	Y	40.94	1131.54	10	0.2	566.778	2	17.92	689920	8513	479	488	Lac	K3:Lac:1000.00
H1299-Enrichment.raw	P52597	Heterogeneous nuclear ribonucleoprotein F OS=Homo sapiens OX=9606 GN=HNRNPF PE=1 SV=3	R.YIGIVK(+72.02)QAGLER.M	Y	25.18	1417.79	12	-0.5	709.903	2	37.39	665960	22172	219	230	Lac	K6:Lac:1000.00
H1299-Enrichment.raw	Q00839	Heterogeneous nuclear ribonucleoprotein U OS=Homo sapiens OX=9606 GN=HNRNPU PE=1 SV=6	K.EAAGK(+72.02)SSGPTSLFAVTVAPPGAR.Q	Y	67.23	2242.16	23	1.5	748.395	3	54.11	644040	32502	182	204	Lac	K5:Lac:1000.00
H1299-Enrichment.raw	Q9Y2W1	Thyroid hormone receptor-associated protein 3 OS=Homo sapiens OX=9606 GN=THRAP3 PE=1 SV=2	R.GFVPEK(+72.02)NFR.V	Y	49.95	1164.59	9	-0.9	583.303	2	31.58	632070	17981	514	522	Lac	K6:Lac:1000.00
H1299-Enrichment.raw	Q96AE4	Far upstream element-binding protein 1 OS=Homo sapiens OX=9606 GN=FUBP1 PE=1 SV=3	R.QIAAK(+72.02)IGGDAGTSLNSNDYGYGGQK.R	Y	22.26	2556.21	25	2	853.079	3	38.72	622430	22953	40	64	Lac	K5:Lac:25.10
H1299-Enrichment.raw	Q9C0J8	pre-mRNA 3' end processing protein WDR33 OS=Homo sapiens OX=9606 GN=WDR33 PE=1 SV=2	R.GPHPDFPDDFSRPDDFHPDK(+72.02)R.F	Y	85.74	2565.13	21	0.3	642.29	4	32.85	612640	18926	1004	1024	Lac	K20:Lac:1000.00
H1299-Enrichment.raw	P27694	Replication protein A 70 kDa DNA-binding subunit OS=Homo sapiens OX=9606 GN=RPA1 PE=1 SV=2	K.TFGK(+72.02)AAGPSLSHTSGGTQSK.V	Y	77.38	1989.98	20	-0.8	664.332	3	16.54	607890	7592	164	183	Lac	K4:Lac:107.12
H1299-Enrichment.raw	P42166	Lamina-associated polypeptide 2 isoform alpha OS=Homo sapiens OX=9606 GN=TMPO PE=1 SV=2	R.GQLQK(+72.02)LASER.N	Y	45.53	1200.65	10	-0.7	601.33	2	20.02	559790	10070	265	274	Lac	K5:Lac:1000.00
H1299-Enrichment.raw	Q13547	Histone deacetylase 1 OS=Homo sapiens OX=9606 GN=HDAC1 PE=1 SV=1	R.ISIC(+57.02)SSDK(+72.02)R.I	Y	46.39	1136.55	9	-1.6	569.281	2	15.81	559080	7052	405	413	Carbamidomethylation; Lac	C4:Carbamidomethylation:1000.00;K8:Lac:1000.00
H1299-Enrichment.raw	P38159	RNA-binding motif protein X chromosome OS=Homo sapiens OX=9606 GN=RBMX PE=1 SV=3	R.GPLPVK(+72.02)R.G	Y	35.14	837.507	7	-1	419.76	2	17.26	528050	8004	145	151	Lac	K6:Lac:1000.00
H1299-Enrichment.raw	Q9UQE7	Structural maintenance of chromosomes protein 3 OS=Homo sapiens OX=9606 GN=SMC3 PE=1 SV=2	K.K(+72.02)DQYFLDKK.M	Y	45.83	1255.64	9	-1	419.555	3	16.91	456530	7837	106	114	Lac	K1:Lac:114.20
H1299-Enrichment.raw	Q9NWB6	Arginine and glutamate-rich protein 1 OS=Homo sapiens OX=9606 GN=ARGLU1 PE=1 SV=1	K.SRPK(+72.02)LSFSLK.T	Y	34.8	1233.71	10	0.5	412.243	3	26.27	450330	14356	261	270	Lac	K4:Lac:85.52
H1299-Enrichment.raw	Q13573	SNW domain-containing protein 1 OS=Homo sapiens OX=9606 GN=SNW1 PE=1 SV=1	R.AADK(+72.02)LAPAQYIR.Y	Y	32.29	1387.75	12	0.8	694.881	2	35.12	442550	20545	167	178	Lac	K4:Lac:1000.00
H1299-Enrichment.raw	P42167	Lamina-associated polypeptide 2 isoforms beta/gamma OS=Homo sapiens OX=9606 GN=TMPO PE=1 SV=2	K.YVPK(+72.02)YVPLADVK.S	Y	54.92	1462.81	12	0.1	732.411	2	43.96	414430	26333	390	401	Lac	K4:Lac:52.72
H1299-Enrichment.raw	Q14498	RNA-binding protein 39 OS=Homo sapiens OX=9606 GN=RBM39 PE=1 SV=2	K.IGLPHSIK(+72.02)LSR.R	Y	46.49	1291.76	11	0	431.594	3	30.29	397590	17166	112	122	Lac	K8:Lac:1000.00
H1299-Enrichment.raw	Q9P013	Spliceosome-associated protein CWC15 homolog OS=Homo sapiens OX=9606 GN=CWC15 PE=1 SV=2	R.DLPSHTK(+72.02)IK.Y	Y	38.78	1109.61	9	-0.2	555.811	2	13.65	380280	5432	34	42	Lac	K7:Lac:39.76
H1299-Enrichment.raw	Q86V81	THO complex subunit 4 OS=Homo sapiens OX=9606 GN=ALYREF PE=1 SV=3	K.QLPDK(+72.02)WQHDLFDSGFGGGAGVETGGK.L	Y	58.03	2774.29	26	1	925.773	3	54.93	365120	33156	82	107	Lac	K5:Lac:96.32
H1299-Enrichment.raw	Q08211	ATP-dependent RNA helicase A OS=Homo sapiens OX=9606 GN=DHX9 PE=1 SV=4	R.GANLK(+72.02)DYYSR.K	Y	52.14	1257.6	10	-0.3	629.807	2	25.42	363190	13735	142	151	Lac	K5:Lac:1000.00
H1299-Enrichment.raw	O95785	Protein Wiz OS=Homo sapiens OX=9606 GN=WIZ PE=1 SV=2	R.SYIQGGRPFTK(+72.02)K.F	Y	41.54	1452.77	12	0.9	727.394	2	17.43	352410	8209	1454	1465	Lac	K11:Lac:24.44
H1299-Enrichment.raw	Q9ULW0	Targeting protein for Xklp2 OS=Homo sapiens OX=9606 GN=TPX2 PE=1 SV=2	K.SPAFALK(+72.02)NR.I	Y	49.83	1074.58	9	-0.4	538.298	2	24.34	349140	13053	486	494	Lac	K7:Lac:1000.00
H1299-Enrichment.raw	Q15233	Non-POU domain-containing octamer-binding protein OS=Homo sapiens OX=9606 GN=NONO PE=1 SV=4	R.QQEGFK(+72.02)GTFPDAR.E	Y	53.32	1551.73	13	-0.3	776.873	2	31.14	343470	17678	366	378	Lac	K6:Lac:1000.00
H1299-Enrichment.raw	Q14978	Nucleolar and coiled-body phosphoprotein 1 OS=Homo sapiens OX=9606 GN=NOLC1 PE=1 SV=2	K.AQTK(+72.02)APPKPAR.A	Y	55.55	1235.7	11	0.1	412.907	3	10.04	337630	2635	194	204	Lac	K4:Lac:42.89
H1299-Enrichment.raw	Q8TAQ2	SWI/SNF complex subunit SMARCC2 OS=Homo sapiens OX=9606 GN=SMARCC2 PE=1 SV=1	K.KGPSTPYTK(+72.02)SK.R	Y	60.52	1264.67	11	-0.1	633.34	2	10.42	332940	2931	318	328	Lac	K9:Lac:48.87
H1299-Enrichment.raw	P52926	High mobility group protein HMGI-C OS=Homo sapiens OX=9606 GN=HMGA2 PE=1 SV=1	R.K(+72.02)WPQQVVQK.K	Y	48.56	1211.67	9	-0.3	606.84	2	22.94	321150	12028	82	90	Lac	K1:Lac:54.92
H1299-Enrichment.raw	Q96I25	Splicing factor 45 OS=Homo sapiens OX=9606 GN=RBM17 PE=1 SV=1	K.AALTQAK(+72.02)SQR.T	Y	46.61	1144.62	10	-2.5	573.316	2	12.44	311100	4493	35	44	Lac	K7:Lac:1000.00
H1299-Enrichment.raw	Q09666	Neuroblast differentiation-associated protein AHNAK OS=Homo sapiens OX=9606 GN=AHNAK PE=1 SV=2	K.MPK(+72.02)FSMPGFK.A	Y	56.61	1240.6	10	-1.3	621.306	2	46.92	304660	28228	882	891	Lac	K3:Lac:78.16
H1299-Enrichment.raw	Q9Y2W1	Thyroid hormone receptor-associated protein 3 OS=Homo sapiens OX=9606 GN=THRAP3 PE=1 SV=2	K.FMSK(+72.02)VIGANK.N	Y	46.25	1165.62	10	0.5	583.816	2	25.91	296950	14119	452	461	Lac	K4:Lac:55.13
H1299-Enrichment.raw	Q8NAV1	Pre-mRNA-splicing factor 38A OS=Homo sapiens OX=9606 GN=PRPF38A PE=1 SV=1	V.VDK(+72.02)AMELR.F	Y	32.84	1032.53	8	1.4	517.272	2	20.45	291160	10371	48	55	Lac	K3:Lac:1000.00
H1299-Enrichment.raw	P09661	U2 small nuclear ribonucleoprotein A' OS=Homo sapiens OX=9606 GN=SNRPA1 PE=1 SV=2	R.GAQLAK(+72.02)DIAR.R	Y	40.45	1113.61	10	-0.5	557.814	2	20.68	277890	10506	167	176	Lac	K6:Lac:1000.00
H1299-Enrichment.raw	Q14839	Chromodomain-helicase-DNA-binding protein 4 OS=Homo sapiens OX=9606 GN=CHD4 PE=1 SV=2	K.KVAPLK(+72.02)IK.L	Y	30.36	967.643	8	-0.8	484.828	2	13.49	266770	5336	290	297	Lac	K6:Lac:25.66
H1299-Enrichment.raw	O75533	Splicing factor 3B subunit 1 OS=Homo sapiens OX=9606 GN=SF3B1 PE=1 SV=3	K.K(+72.02)LSSWDQAETPGHTPSLR.W	Y	64.8	2081.02	18	-1	694.679	3	29.91	264360	16885	214	231	Lac	K1:Lac:1000.00
H1299-Enrichment.raw	Q9H444	Charged multivesicular body protein 4b OS=Homo sapiens OX=9606 GN=CHMP4B PE=1 SV=1	M.S(+42.01)VFGK(+72.02)LFGAGGGK.A	Y	43.05	1337.7	13	-0.2	669.856	2	73.74	263450	45779	2	14	Acetylation (Protein N-term); Lac	S1:Acetylation (Protein N-term):1000.00;K5:Lac:58.70
H1299-Enrichment.raw	P51610	Host cell factor 1 OS=Homo sapiens OX=9606 GN=HCFC1 PE=1 SV=2	K.IATGHGQQGVTQVVLK(+72.02)GAPGQPGTILR.T	Y	69.68	2754.51	27	-0.1	919.178	3	41.2	260900	24598	821	847	Lac	K16:Lac:1000.00
H1299-Enrichment.raw	Q13428	Treacle protein OS=Homo sapiens OX=9606 GN=TCOF1 PE=1 SV=3	K.GTISAPGK(+72.02)VVTAAAQAK.Q	Y	56.34	1640.91	17	0.7	821.463	2	32.29	258340	18511	804	820	Lac	K8:Lac:43.00
H1299-Enrichment.raw	Q14978	Nucleolar and coiled-body phosphoprotein 1 OS=Homo sapiens OX=9606 GN=NOLC1 PE=1 SV=2	K.QPVGGGQK(+72.02)LLTR.K	Y	49.52	1324.75	12	-0.8	663.38	2	22.53	254460	11700	408	419	Lac	K8:Lac:1000.00
H1299-Enrichment.raw	P62826	GTP-binding nuclear protein Ran OS=Homo sapiens OX=9606 GN=RAN PE=1 SV=3	K.AK(+72.02)SIVFHR.K	Y	30	1028.58	8	-1.2	515.295	2	15.99	250600	7172	133	140	Lac	K2:Lac:1000.00
H1299-Enrichment.raw	Q9NYF8	Bcl-2-associated transcription factor 1 OS=Homo sapiens OX=9606 GN=BCLAF1 PE=1 SV=2	K.SVLADQGK(+72.02)SFATASHR.N	Y	71.61	1745.87	16	0.1	582.964	3	23.67	244600	12554	414	429	Lac	K8:Lac:1000.00
H1299-Enrichment.raw	Q9H0H5	Rac GTPase-activating protein 1 OS=Homo sapiens OX=9606 GN=RACGAP1 PE=1 SV=1	R.STLTK(+72.02)NTPR.F	Y	34.9	1088.58	9	-1.1	545.298	2	12.78	242470	4787	600	608	Lac	K5:Lac:1000.00
H1299-Enrichment.raw	P78347	General transcription factor II-I OS=Homo sapiens OX=9606 GN=GTF2I PE=1 SV=2	K.RPFLEPK(+72.02)K.H	Y	32.67	1085.62	8	-2.3	543.818	2	14.33	225330	5946	186	193	Lac	K7:Lac:26.02
H1299-Enrichment.raw	P19338	Nucleolin OS=Homo sapiens OX=9606 GN=NCL PE=1 SV=3	K.KVVVSPTK(+72.02)K.V	Y	49.13	1056.65	9	0.7	529.335	2	10.59	222470	3053	63	71	Lac	K8:Lac:26.02
H1299-Enrichment.raw	P05455	Lupus La protein OS=Homo sapiens OX=9606 GN=SSB PE=1 SV=2	K.GK(+72.02)VQFQGK.K	Y	37.19	962.519	8	-0.7	482.266	2	13.49	220660	5337	353	360	Lac	K2:Lac:78.19
H1299-Enrichment.raw	P04075	Fructose-bisphosphate aldolase A OS=Homo sapiens OX=9606 GN=ALDOA PE=1 SV=2	K.KDGADFAK(+72.02)WR.C	Y	44.34	1264.62	10	-0.5	422.547	3	22.44	211340	11701	140	149	Lac	K8:Lac:67.12
H1299-Enrichment.raw	Q14978	Nucleolar and coiled-body phosphoprotein 1 OS=Homo sapiens OX=9606 GN=NOLC1 PE=1 SV=2	K.ATAK(+72.02)AALSLPAK.Q	Y	51.66	1212.71	12	-0.5	607.361	2	27.85	207330	15479	449	460	Lac	K4:Lac:49.35
H1299-Enrichment.raw	P42167	Lamina-associated polypeptide 2 isoforms beta/gamma OS=Homo sapiens OX=9606 GN=TMPO PE=1 SV=2	R.AK(+72.02)TPVTLK.Q	Y	29.38	928.559	8	-0.8	465.286	2	16.84	204120	7856	206	213	Lac	K2:Lac:45.03
H1299-Enrichment.raw	Q01813	ATP-dependent 6-phosphofructokinase platelet type OS=Homo sapiens OX=9606 GN=PFKP PE=1 SV=2	R.NFGTK(+72.02)ISAR.A	Y	38.13	1064.56	9	-0.7	533.288	2	19.97	203100	9998	684	692	Lac	K5:Lac:1000.00
H1299-Enrichment.raw	Q9Y232	Chromodomain Y-like protein OS=Homo sapiens OX=9606 GN=CDYL PE=1 SV=2	K.DHESK(+72.02)NSQLFAASQK.F	Y	74.2	1760.83	15	-1.9	587.95	3	19.03	201570	9331	158	172	Lac	K5:Lac:112.07
H1299-Enrichment.raw	O95785	Protein Wiz OS=Homo sapiens OX=9606 GN=WIZ PE=1 SV=2	R.QNINK(+72.02)FER.R	Y	36.18	1119.57	8	-1.4	560.79	2	17.89	196900	8521	1530	1537	Lac	K5:Lac:1000.00
H1299-Enrichment.raw	P46013	Proliferation marker protein Ki-67 OS=Homo sapiens OX=9606 GN=MKI67 PE=1 SV=2	K.ITK(+72.02)MPC(+57.02)QSLQPEPINTPTHTK.Q	Y	41.69	2492.24	21	-0.1	831.754	3	31.52	191180	17990	1002	1022	Lac; Carbamidomethylation	K3:Lac:41.28;C6:Carbamidomethylation:1000.00
H1299-Enrichment.raw	P13639	Elongation factor 2 OS=Homo sapiens OX=9606 GN=EEF2 PE=1 SV=4	K.FAAK(+72.02)GEGQLGPAER.A	Y	52.88	1501.75	14	1.3	751.885	2	23.44	189070	12412	236	249	Lac	K4:Lac:1000.00
H1299-Enrichment.raw	P19338	Nucleolin OS=Homo sapiens OX=9606 GN=NCL PE=1 SV=3	R.GGK(+72.02)NSTWSGESK.T	Y	49.73	1308.59	12	-0.3	655.304	2	12.32	183300	4400	475	486	Lac	K3:Lac:113.83
H1299-Enrichment.raw	P38432	Coilin OS=Homo sapiens OX=9606 GN=COIL PE=1 SV=1	K.VQAVK(+72.02)DWANQR.C	Y	44.15	1385.71	11	2.7	693.862	2	25.2	179450	13562	205	215	Lac	K5:Lac:1000.00
H1299-Enrichment.raw	O00148	ATP-dependent RNA helicase DDX39A OS=Homo sapiens OX=9606 GN=DDX39A PE=1 SV=2	K.DIK(+72.02)GSYVSIHSSGFR.D	Y	59.91	1723.85	15	1.1	862.935	2	34.01	169020	19774	33	47	Lac	K3:Lac:1000.00
H1299-Enrichment.raw	Q9UKM9	RNA-binding protein Raly OS=Homo sapiens OX=9606 GN=RALY PE=1 SV=1	M.S(+42.01)LK(+72.02)LQASNVTNKNDPK.S	Y	23.5	1869.98	16	-0.1	935.997	2	30.28	167580	17130	2	17	Acetylation (Protein N-term); Lac	S1:Acetylation (Protein N-term):1000.00;K3:Lac:46.57
H1299-Enrichment.raw	P42167	Lamina-associated polypeptide 2 isoforms beta/gamma OS=Homo sapiens OX=9606 GN=TMPO PE=1 SV=2	K.TPVTLK(+72.02)QR.R	Y	40.87	1013.59	8	-1.3	507.8	2	15.64	166380	6927	208	215	Lac	K6:Lac:1000.00
H1299-Enrichment.raw	P37108	Signal recognition particle 14 kDa protein OS=Homo sapiens OX=9606 GN=SRP14 PE=1 SV=2	K.K(+72.02)GTVEGFEPADNK.C	Y	62.62	1462.69	13	0	732.354	2	21.19	163460	10840	43	55	Lac	K1:Lac:112.01
H1299-Enrichment.raw	Q3ZCT1	Zinc finger protein 260 OS=Homo sapiens OX=9606 GN=ZNF260 PE=1 SV=3	S.QK(+72.02)QYLIK.H	Y	29.37	991.57	7	-0.1	496.792	2	18.85	160840	9220	175	181	Lac	K2:Lac:64.28
H1299-Enrichment.raw	Q9NR30	Nucleolar RNA helicase 2 OS=Homo sapiens OX=9606 GN=DDX21 PE=1 SV=5	R.SFSK(+72.02)AFGQ	Y	22.98	942.445	8	1.3	943.453	1	34.6	157890	20095	776	783	Lac	K4:Lac:1000.00
H1299-Enrichment.raw	P21291	Cysteine and glycine-rich protein 1 OS=Homo sapiens OX=9606 GN=CSRP1 PE=1 SV=3	K.FAQK(+72.02)IGGSER.C	Y	44.52	1163.59	10	0.1	582.804	2	15.63	156320	6929	109	118	Lac	K4:Lac:1000.00
H1299-Enrichment.raw	Q92733	Proline-rich protein PRCC OS=Homo sapiens OX=9606 GN=PRCC PE=1 SV=1	K.AAAK(+72.02)SAALQVTK.Q	Y	46.87	1229.7	12	-0.6	615.856	2	18.92	148070	9256	247	258	Lac	K4:Lac:63.44
H1299-Enrichment.raw	Q8WW12	PEST proteolytic signal-containing nuclear protein OS=Homo sapiens OX=9606 GN=PCNP PE=1 SV=2	K.ISK(+72.02)FGFAIGSQTTK.K	Y	49.77	1555.82	14	-0.3	778.919	2	44.22	144720	26587	68	81	Lac	K3:Lac:60.24
H1299-Enrichment.raw	P42167	Lamina-associated polypeptide 2 isoforms beta/gamma OS=Homo sapiens OX=9606 GN=TMPO PE=1 SV=2	R.VTGNFK(+72.02)HASPILPITEFSDIPR.R	Y	45.5	2510.32	22	-1.6	837.778	3	56.26	139270	34119	298	319	Lac	K6:Lac:1000.00
H1299-Enrichment.raw	P78347	General transcription factor II-I OS=Homo sapiens OX=9606 GN=GTF2I PE=1 SV=2	K.INTK(+72.02)ALQSPK.R	Y	49.96	1170.66	10	-1.1	586.337	2	17.26	135930	8098	661	670	Lac	K4:Lac:37.35
H1299-Enrichment.raw	Q9NYF8	Bcl-2-associated transcription factor 1 OS=Homo sapiens OX=9606 GN=BCLAF1 PE=1 SV=2	R.SSFYPDGGDQETAK(+72.02)TGK.F	Y	81.28	1858.82	17	-0.7	930.418	2	23.74	135770	12588	319	335	Lac	K14:Lac:22.45
H1299-Enrichment.raw	Q9Y232	Chromodomain Y-like protein OS=Homo sapiens OX=9606 GN=CDYL PE=1 SV=2	K.SGIK(+72.02)ILVPK.S	Y	25.3	1025.65	9	-0.5	513.831	2	35.96	133190	21130	192	200	Lac	K4:Lac:36.47
H1299-Enrichment.raw	P62805	Histone H4 OS=Homo sapiens OX=9606 GN=H4C1 PE=1 SV=2	R.G(+42.01)KGGKGLGK(+72.02)GGAK.R	Y	50.2	1227.69	13	-1.8	410.238	3	9.65	131080	2425	5	17	Acetylation (Protein N-term); Lac	G1:Acetylation (Protein N-term):1000.00;K9:Lac:25.11
H1299-Enrichment.raw	Q86VM9	Zinc finger CCCH domain-containing protein 18 OS=Homo sapiens OX=9606 GN=ZC3H18 PE=1 SV=2	K.VTSVPGK(+72.02)ASDPGAASTK.S	Y	53.66	1643.84	17	-0.3	822.925	2	17.82	129320	8463	902	918	Lac	K7:Lac:29.98
H1299-Enrichment.raw	A6NHR9	Structural maintenance of chromosomes flexible hinge domain-containing protein 1 OS=Homo sapiens OX=9606 GN=SMCHD1 PE=1 SV=2	R.IITK(+72.02)TDV	Y	28.95	860.486	7	0	861.493	1	29.58	123720	16668	1999	2005	Lac	K4:Lac:1000.00
H1299-Enrichment.raw	P49959	Double-strand break repair protein MRE11 OS=Homo sapiens OX=9606 GN=MRE11 PE=1 SV=3	R.WSSTSSSK(+72.02)IMSQSQVSK.G	Y	38.44	1928.91	17	-1	965.464	2	26.37	118510	14400	666	682	Lac	K8:Lac:31.37
H1299-Enrichment.raw	O14818	Proteasome subunit alpha type-7 OS=Homo sapiens OX=9606 GN=PSMA7 PE=1 SV=1	K.SVAK(+72.02)LQDER.T	Y	44.76	1116.58	9	0.1	559.296	2	14.39	117710	6006	49	57	Lac	K4:Lac:1000.00
H1299-Enrichment.raw	Q14980	Nuclear mitotic apparatus protein 1 OS=Homo sapiens OX=9606 GN=NUMA1 PE=1 SV=2	K.ALSK(+72.02)ASPNTR.S	Y	32.63	1115.59	10	-1.9	558.803	2	12.32	117560	4422	2072	2081	Lac	K4:Lac:1000.00
H1299-Enrichment.raw	P61326	Protein mago nashi homolog OS=Homo sapiens OX=9606 GN=MAGOH PE=1 SV=1	R.YANNSNYK(+72.02)NDVMIR.K	Y	69.87	1772.82	14	-0.6	887.414	2	29.94	116690	16863	34	47	Lac	K8:Lac:1000.00
H1299-Enrichment.raw	Q96A72	Protein mago nashi homolog 2 OS=Homo sapiens OX=9606 GN=MAGOHB PE=1 SV=1	R.YANNSNYK(+72.02)NDVMIR.K	Y	69.87	1772.82	14	-0.6	887.414	2	29.94	116690	16863	36	49	Lac	K8:Lac:1000.00
H1299-Enrichment.raw	Q15233	Non-POU domain-containing octamer-binding protein OS=Homo sapiens OX=9606 GN=NONO PE=1 SV=4	K.TFNLEK(+72.02)QNHTPR.K	Y	61.93	1555.77	12	-0.8	778.894	2	17.27	111470	8102	6	17	Lac	K6:Lac:1000.00
H1299-Enrichment.raw	Q9Y232	Chromodomain Y-like protein OS=Homo sapiens OX=9606 GN=CDYL PE=1 SV=2	K.ALVIGK(+72.02)DHESK.N	Y	48.51	1267.68	11	-1.1	634.845	2	14.76	110370	6244	152	162	Lac	K6:Lac:20.54
H1299-Enrichment.raw	P52272	Heterogeneous nuclear ribonucleoprotein M OS=Homo sapiens OX=9606 GN=HNRNPM PE=1 SV=3	K.RGEIIAK(+72.02)QGGGGGGGSVPGIER.M	Y	62.82	2123.11	22	-0.6	708.71	3	25.59	107760	13882	382	403	Lac	K7:Lac:1000.00
H1299-Enrichment.raw	P30304	M-phase inducer phosphatase 1 OS=Homo sapiens OX=9606 GN=CDC25A PE=1 SV=2	I.K(+72.02)GAVNLHMEEEVEDFLLK(+72.02)KPIVPTDGKR.V	Y	28	3335.74	28	-0.6	834.943	4	43.47	107010	26101	397	424	Lac	K1:Lac:28.23;K18:Lac:0.00
H1299-Enrichment.raw	Q15417	Calponin-3 OS=Homo sapiens OX=9606 GN=CNN3 PE=1 SV=1	M.T(+42.01)HFNK(+72.02)GPSYGLSAEVK.N	Y	65.7	1847.91	16	0.6	924.96	2	37.37	102740	22005	2	17	Acetylation (Protein N-term); Lac	T1:Acetylation (Protein N-term):1000.00;K5:Lac:62.51
H1299-Enrichment.raw	P09661	U2 small nuclear ribonucleoprotein A' OS=Homo sapiens OX=9606 GN=SNRPA1 PE=1 SV=2	R.SK(+72.02)TFNPGAGLPTDKK.K	Y	42.69	1631.85	15	-1.1	544.957	3	22.99	100050	12050	178	192	Lac	K2:Lac:62.17
H1299-Enrichment.raw	O95218	Zinc finger Ran-binding domain-containing protein 2 OS=Homo sapiens OX=9606 GN=ZRANB2 PE=1 SV=2	K.AGGTEIGK(+72.02)TLAEK.S	Y	42.17	1345.71	13	-1.1	673.861	2	22.56	98596	11776	47	59	Lac	K8:Lac:26.93
H1299-Enrichment.raw	Q9H583	HEAT repeat-containing protein 1 OS=Homo sapiens OX=9606 GN=HEATR1 PE=1 SV=3	K.AKPLGTVQQK(+72.02)R.R	Y	31.95	1296.75	11	-1.3	433.257	3	11.06	96686	3422	1171	1181	Lac	K10:Lac:75.74
H1299-Enrichment.raw	P42167	Lamina-associated polypeptide 2 isoforms beta/gamma OS=Homo sapiens OX=9606 GN=TMPO PE=1 SV=2	R.K(+72.02)RVETSEHFR.I	Y	58.36	1359.69	10	1.1	454.238	3	10.59	94979	3108	260	269	Lac	K1:Lac:1000.00
H1299-Enrichment.raw	Q5SW79	Centrosomal protein of 170 kDa OS=Homo sapiens OX=9606 GN=CEP170 PE=1 SV=1	R.K(+72.02)AEEILK.S	Y	26.61	901.512	7	-1.4	451.763	2	26.48	92748	14503	811	817	Lac	K1:Lac:51.01
H1299-Enrichment.raw	Q9UKM9	RNA-binding protein Raly OS=Homo sapiens OX=9606 GN=RALY PE=1 SV=1	M.S(+42.01)LK(+72.02)LQASNVTNK.N	Y	27.91	1415.76	12	1.1	708.889	2	39.52	92635	23540	2	13	Acetylation (Protein N-term); Lac	S1:Acetylation (Protein N-term):1000.00;K3:Lac:60.15
H1299-Enrichment.raw	Q8WWY3	U4/U6 small nuclear ribonucleoprotein Prp31 OS=Homo sapiens OX=9606 GN=PRPF31 PE=1 SV=2	R.ISK(+72.02)TLQR.T	Y	21.41	916.534	7	-1.6	459.274	2	14.16	88586	5811	420	426	Lac	K3:Lac:1000.00
H1299-Enrichment.raw	Q29RF7	Sister chromatid cohesion protein PDS5 homolog A OS=Homo sapiens OX=9606 GN=PDS5A PE=1 SV=1	R.IISVTPVK(+72.02)NIDPVK.N	Y	56.84	1593.93	14	0.4	797.975	2	45.12	80365	27056	1204	1217	Lac	K8:Lac:28.13
H1299-Enrichment.raw	Q9Y2W1	Thyroid hormone receptor-associated protein 3 OS=Homo sapiens OX=9606 GN=THRAP3 PE=1 SV=2	K.EESAASGGAAYTK(+72.02)R.Y	Y	67.47	1468.68	14	-0.3	735.347	2	13.29	78475	5178	334	347	Lac	K13:Lac:1000.00
H1299-Enrichment.raw	P35269	General transcription factor IIF subunit 1 OS=Homo sapiens OX=9606 GN=GTF2F1 PE=1 SV=2	R.AAASK(+72.02)LEQGKR.V	Y	49.48	1229.67	11	-1.6	410.897	3	10.39	78320	2919	403	413	Lac	K5:Lac:39.44
H1299-Enrichment.raw	P42167	Lamina-associated polypeptide 2 isoforms beta/gamma OS=Homo sapiens OX=9606 GN=TMPO PE=1 SV=2	R.AKTPVTLK(+72.02)QR.R	Y	41.02	1212.72	10	-1	607.366	2	12.68	75661	4686	206	215	Lac	K8:Lac:109.28
H1299-Enrichment.raw	Q13428	Treacle protein OS=Homo sapiens OX=9606 GN=TCOF1 PE=1 SV=3	R.K(+72.02)TGPAAAQVQVGK.Q	Y	41.07	1325.73	13	0.3	663.873	2	16.58	74347	7592	458	470	Lac	K1:Lac:57.30
H1299-Enrichment.raw	O15042	U2 snRNP-associated SURP motif-containing protein OS=Homo sapiens OX=9606 GN=U2SURP PE=1 SV=2	M.A(+42.01)DKTPGGSQK(+72.02)ASSK.T	Y	28.78	1474.73	14	0.8	738.371	2	11.02	73718	3407	2	15	Acetylation (Protein N-term); Lac	A1:Acetylation (Protein N-term):1000.00;K10:Lac:24.67
H1299-Enrichment.raw	Q93079	Histone H2B type 1-H OS=Homo sapiens OX=9606 GN=H2BC9 PE=1 SV=3	M.P(+42.01)DPAK(+72.02)SAPAPK.K	N	41.09	1191.61	11	-0.4	596.814	2	22.83	71192	11919	2	12	Acetylation (Protein N-term); Lac	P1:Acetylation (Protein N-term):1000.00;K5:Lac:22.09
H1299-Enrichment.raw	Q5QNW6	Histone H2B type 2-F OS=Homo sapiens OX=9606 GN=H2BC18 PE=1 SV=3	M.P(+42.01)DPAK(+72.02)SAPAPK.K	N	41.09	1191.61	11	-0.4	596.814	2	22.83	71192	11919	2	12	Acetylation (Protein N-term); Lac	P1:Acetylation (Protein N-term):1000.00;K5:Lac:22.09
H1299-Enrichment.raw	P23527	Histone H2B type 1-O OS=Homo sapiens OX=9606 GN=H2BC17 PE=1 SV=3	M.P(+42.01)DPAK(+72.02)SAPAPK.K	N	41.09	1191.61	11	-0.4	596.814	2	22.83	71192	11919	2	12	Acetylation (Protein N-term); Lac	P1:Acetylation (Protein N-term):1000.00;K5:Lac:22.09
H1299-Enrichment.raw	Q13428	Treacle protein OS=Homo sapiens OX=9606 GN=TCOF1 PE=1 SV=3	K.TGPAVAK(+72.02)AQAGK.R	Y	54.27	1169.64	12	-1.4	585.827	2	12.76	71027	4740	394	405	Lac	K7:Lac:32.32
H1299-Enrichment.raw	Q9UJV9	Probable ATP-dependent RNA helicase DDX41 OS=Homo sapiens OX=9606 GN=DDX41 PE=1 SV=2	R.QLLLQK(+72.02)LLQR.R	Y	34.9	1323.82	10	-0.7	662.919	2	58.67	66470	35690	44	53	Lac	K6:Lac:1000.00
H1299-Enrichment.raw	Q96DI7	U5 small nuclear ribonucleoprotein 40 kDa protein OS=Homo sapiens OX=9606 GN=SNRNP40 PE=1 SV=1	R.KGPELPLVPVK(+72.02)R.Q	Y	58.16	1403.85	12	-0.8	468.957	3	33.98	65721	19692	8	19	Lac	K11:Lac:50.96
H1299-Enrichment.raw	O15042	U2 snRNP-associated SURP motif-containing protein OS=Homo sapiens OX=9606 GN=U2SURP PE=1 SV=2	R.FADQK(+72.02)NPPNQSSNERPPSLLVIETK.K	Y	27.14	2880.46	25	2.2	961.163	3	39.55	65407	23591	164	188	Lac	K5:Lac:20.84
H1299-Enrichment.raw	Q15365	Poly(rC)-binding protein 1 OS=Homo sapiens OX=9606 GN=PCBP1 PE=1 SV=2	R.LVVPATQC(+57.02)GSLIGK(+72.02)GGC(+57.02)K.I	Y	83.03	1915.99	18	2.5	959.003	2	38.72	64689	22952	102	119	Carbamidomethylation; Lac	C8:Carbamidomethylation:1000.00;K14:Lac:28.70;C17:Carbamidomethylation:1000.00
H1299-Enrichment.raw	Q9UKV3	Apoptotic chromatin condensation inducer in the nucleus OS=Homo sapiens OX=9606 GN=ACIN1 PE=1 SV=2	R.SISQQK(+72.02)SGVSITIDDPVR.T	Y	55.16	2001.04	18	1	1001.53	2	41.18	59241	24563	981	998	Lac	K6:Lac:1000.00
H1299-Enrichment.raw	P62263	40S ribosomal protein S14 OS=Homo sapiens OX=9606 GN=RPS14 PE=1 SV=3	R.TK(+72.02)TPGPGAQSALR.A	Y	36.41	1354.72	13	0.4	678.368	2	16.42	56750	7501	105	117	Lac	K2:Lac:1000.00
H1299-Enrichment.raw	O75376	Nuclear receptor corepressor 1 OS=Homo sapiens OX=9606 GN=NCOR1 PE=1 SV=2	R.EYYEK(+72.02)QFPEIR.K	Y	44.93	1572.75	11	0.8	787.381	2	40.89	53656	24408	340	350	Lac	K5:Lac:1000.00
H1299-Enrichment.raw	Q9Y618	Nuclear receptor corepressor 2 OS=Homo sapiens OX=9606 GN=NCOR2 PE=1 SV=3	R.EYYEK(+72.02)QFPEIR.K	Y	44.93	1572.75	11	0.8	787.381	2	40.89	53656	24408	331	341	Lac	K5:Lac:1000.00
H1299-Enrichment.raw	P78347	General transcription factor II-I OS=Homo sapiens OX=9606 GN=GTF2I PE=1 SV=2	R.TNTPVK(+72.02)EDWNVR.I	Y	56.76	1529.75	12	0.9	765.882	2	28.98	50949	16264	556	567	Lac	K6:Lac:1000.00
H1299-Enrichment.raw	O00567	Nucleolar protein 56 OS=Homo sapiens OX=9606 GN=NOP56 PE=1 SV=4	K.FSK(+72.02)EEPVSSGPEEAVGK.S	Y	31.11	1847.88	17	-0.5	924.946	2	28.6	48203	15988	562	578	Lac	K3:Lac:26.51
H1299-Enrichment.raw	Q8NI27	THO complex subunit 2 OS=Homo sapiens OX=9606 GN=THOC2 PE=1 SV=2	K.AVNK(+72.02)ASSTTPK.G	Y	33.43	1174.62	11	-1.6	588.316	2	10.56	35378	3080	1240	1250	Lac	K4:Lac:27.25
H1299-Enrichment.raw	P38159	RNA-binding motif protein X chromosome OS=Homo sapiens OX=9606 GN=RBMX PE=1 SV=3	R.DDGYSTK(+72.02)DSYSSR.D	Y	73.48	1551.63	13	0.1	776.823	2	18.01	29690	8598	211	223	Lac	K7:Lac:1000.00
H1299-Enrichment.raw	Q7Z4V5	Hepatoma-derived growth factor-related protein 2 OS=Homo sapiens OX=9606 GN=HDGFL2 PE=1 SV=1	K.QQAKPVK(+72.02)VER.T	Y	42.75	1253.71	10	-0.7	418.91	3	9.65	14079	2398	440	449	Lac	K7:Lac:38.16
H1299-Enrichment.raw	P78347	General transcription factor II-I OS=Homo sapiens OX=9606 GN=GTF2I PE=1 SV=2	R.EFNFEK(+72.02)WNAR.I	Y	54.64	1411.65	10	1.4	706.834	2	44.3	0	26642	348	357	Lac	K6:Lac:1000.00
H1299-Enrichment.raw	P46087	Probable 28S rRNA (cytosine(4447)-C(5))-methyltransferase OS=Homo sapiens OX=9606 GN=NOP2 PE=1 SV=2	K.GADSELSTVPSVTK(+72.02)TQASSSFQDSSQPAGK.A	Y	33.61	3068.44	30	0.1	1023.82	3	42	0	25068	656	685	Lac	K14:Lac:24.34
H1299-Enrichment.raw	P68431	Histone H3.1 OS=Homo sapiens OX=9606 GN=H3C1 PE=1 SV=2	R.K(+72.02)SAPATGGVK.K	N	36.37	986.54	10	-1.6	494.276	2	10.93	0	3321	28	37	Lac	K1:Lac:38.85
H1299-Enrichment.raw	P62140	Serine/threonine-protein phosphatase PP1-beta catalytic subunit OS=Homo sapiens OX=9606 GN=PPP1CB PE=1 SV=3	K.AK(+72.02)YQYGGLNSGRPVTPPR.T	Y	46.57	2032.05	18	0.2	678.357	3	23.97	0	12751	302	319	Lac	K2:Lac:1000.00
H1299-Enrichment.raw	Q5TEC6	Histone H3-7 OS=Homo sapiens OX=9606 GN=H3-7 PE=1 SV=1	R.K(+72.02)SAPATGGVK.K	N	36.37	986.54	10	-1.6	494.276	2	10.93	0	3321	28	37	Lac	K1:Lac:38.85
H1299-Enrichment.raw	Q86V81	THO complex subunit 4 OS=Homo sapiens OX=9606 GN=ALYREF PE=1 SV=3	R.NSK(+72.02)QQLSAEELDAQLDAYNAR.M	Y	31.66	2435.16	21	8.5	1218.6	2	46.58	0	28010	233	253	Lac	K3:Lac:1000.00
H1299-Enrichment.raw	P09661	U2 small nuclear ribonucleoprotein A' OS=Homo sapiens OX=9606 GN=SNRPA1 PE=1 SV=2	R.SK(+72.02)TFNPGAGLPTDK.K	Y	56.53	1503.76	14	-0.7	752.885	2	31.2	0	17756	178	191	Lac	K2:Lac:85.25
H1299-Enrichment.raw	Q07666	KH domain-containing RNA-binding signal transduction-associated protein 1 OS=Homo sapiens OX=9606 GN=KHDRBS1 PE=1 SV=1	K.APPARPVK(+72.02)GAYR.E	Y	37.12	1353.75	12	0.1	677.883	2	12.41	0	4460	425	436	Lac	K8:Lac:1000.00
H1299-Enrichment.raw	Q14247	Src substrate cortactin OS=Homo sapiens OX=9606 GN=CTTN PE=1 SV=2	K.TGFGGK(+72.02)FGVQSER.Q	Y	22.15	1440.7	13	-0.4	721.357	2	31.18	0	17745	267	279	Lac	K6:Lac:1000.00
H1299-Enrichment.raw	Q86XP3	ATP-dependent RNA helicase DDX42 OS=Homo sapiens OX=9606 GN=DDX42 PE=1 SV=1	K.SAPPQLPSFYK(+72.02)IGSK.R	Y	48.55	1690.89	15	0.8	846.454	2	47.53	0	28561	51	65	Lac	K11:Lac:31.27
H1299-Enrichment.raw	Q9P2N5	RNA-binding protein 27 OS=Homo sapiens OX=9606 GN=RBM27 PE=1 SV=2	K.TPSK(+72.02)LC(+57.02)SGSK.S	Y	30.73	1135.55	10	-1.3	568.784	2	11.84	0	4014	796	805	Lac; Carbamidomethylation	K4:Lac:33.98;C6:Carbamidomethylation:1000.00
H1299-Enrichment.raw	Q8N8R7	ARL14 effector protein OS=Homo sapiens OX=9606 GN=ARL14EP PE=1 SV=1	R.LTK(+72.02)NATAGSDR.Q	Y	34.06	1204.6	11	0.8	603.31	2	11.51	0	3761	175	185	Lac	K3:Lac:1000.00
H1299-Enrichment.raw	Q96KQ7	Histone-lysine N-methyltransferase EHMT2 OS=Homo sapiens OX=9606 GN=EHMT2 PE=1 SV=3	R.K(+72.02)LNSGGGLSEELGSAR.R	Y	29.51	1645.83	16	0.1	823.921	2	28.63	0	15990	229	244	Lac	K1:Lac:1000.00
HepG2-Enrichment.raw	Q16778	Histone H2B type 2-E OS=Homo sapiens OX=9606 GN=H2BC21 PE=1 SV=3	M.PEPAK(+72.02)SAPAPK.K	N	57.62	1163.62	11	-0.2	582.816	2	12.74	93877000	4843	2	12	Lac	K5:Lac:110.20
HepG2-Enrichment.raw	P06899	Histone H2B type 1-J OS=Homo sapiens OX=9606 GN=H2BC11 PE=1 SV=3	M.PEPAK(+72.02)SAPAPK.K	N	57.62	1163.62	11	-0.2	582.816	2	12.74	93877000	4843	2	12	Lac	K5:Lac:110.20
HepG2-Enrichment.raw	P62807	Histone H2B type 1-C/E/F/G/I OS=Homo sapiens OX=9606 GN=H2BC4 PE=1 SV=4	M.PEPAK(+72.02)SAPAPK.K	N	57.62	1163.62	11	-0.2	582.816	2	12.74	93877000	4843	2	12	Lac	K5:Lac:110.20
HepG2-Enrichment.raw	P57053	Histone H2B type F-S OS=Homo sapiens OX=9606 GN=H2BC12L PE=1 SV=2	M.PEPAK(+72.02)SAPAPK.K	N	57.62	1163.62	11	-0.2	582.816	2	12.74	93877000	4843	2	12	Lac	K5:Lac:110.20
HepG2-Enrichment.raw	O60814	Histone H2B type 1-K OS=Homo sapiens OX=9606 GN=H2BC12 PE=1 SV=3	M.PEPAK(+72.02)SAPAPK.K	N	57.62	1163.62	11	-0.2	582.816	2	12.74	93877000	4843	2	12	Lac	K5:Lac:110.20
HepG2-Enrichment.raw	P58876	Histone H2B type 1-D OS=Homo sapiens OX=9606 GN=H2BC5 PE=1 SV=2	M.PEPTK(+72.02)SAPAPK.K	Y	59.88	1193.63	11	-0.2	597.822	2	12.96	27185000	5008	2	12	Lac	K5:Lac:123.86
HepG2-Enrichment.raw	P33778	Histone H2B type 1-B OS=Homo sapiens OX=9606 GN=H2BC3 PE=1 SV=2	M.PEPSK(+72.02)SAPAPK.K	N	61.67	1179.61	11	-1.3	590.813	2	12.65	22636000	4761	2	12	Lac	K5:Lac:110.20
HepG2-Enrichment.raw	Q99877	Histone H2B type 1-N OS=Homo sapiens OX=9606 GN=H2BC15 PE=1 SV=3	M.PEPSK(+72.02)SAPAPK.K	N	61.67	1179.61	11	-1.3	590.813	2	12.65	22636000	4761	2	12	Lac	K5:Lac:110.20
HepG2-Enrichment.raw	P23527	Histone H2B type 1-O OS=Homo sapiens OX=9606 GN=H2BC17 PE=1 SV=3	M.PDPAK(+72.02)SAPAPK.K	N	58.19	1149.6	11	-1.1	575.808	2	13.18	22209000	5183	2	12	Lac	K5:Lac:121.05
HepG2-Enrichment.raw	Q5QNW6	Histone H2B type 2-F OS=Homo sapiens OX=9606 GN=H2BC18 PE=1 SV=3	M.PDPAK(+72.02)SAPAPK.K	N	58.19	1149.6	11	-1.1	575.808	2	13.18	22209000	5183	2	12	Lac	K5:Lac:121.05
HepG2-Enrichment.raw	Q93079	Histone H2B type 1-H OS=Homo sapiens OX=9606 GN=H2BC9 PE=1 SV=3	M.PDPAK(+72.02)SAPAPK.K	N	58.19	1149.6	11	-1.1	575.808	2	13.18	22209000	5183	2	12	Lac	K5:Lac:121.05
HepG2-Enrichment.raw	P19338	Nucleolin OS=Homo sapiens OX=9606 GN=NCL PE=1 SV=3	K.TVTPAK(+72.02)AVTTPGKK.G	Y	61.3	1469.85	14	-0.8	735.929	2	13.8	15647000	5615	97	110	Lac	K6:Lac:64.00
HepG2-Enrichment.raw	P14866	Heterogeneous nuclear ribonucleoprotein L OS=Homo sapiens OX=9606 GN=HNRNPL PE=1 SV=2	R.LK(+72.02)TDNAGDQHGGGGGGGGGAGAAGGGGGGENYDDPHKTPASPVVHIR.G	Y	117.6	4351	47	0.2	726.174	6	18.95	15068000	9111	61	107	Lac	K2:Lac:181.07
HepG2-Enrichment.raw	P17096	High mobility group protein HMG-I/HMG-Y OS=Homo sapiens OX=9606 GN=HMGA1 PE=1 SV=3	R.K(+72.02)QPPVSPGTALVGSQKEPSEVPTPK.R	Y	62.15	2629.4	25	-0.2	877.472	3	33.79	14490000	18966	31	55	Lac	K1:Lac:77.79
HepG2-Enrichment.raw	P19338	Nucleolin OS=Homo sapiens OX=9606 GN=NCL PE=1 SV=3	K.KTVTPAK(+72.02)AVTTPGK.K	Y	50.53	1469.85	14	-0.9	490.955	3	13.8	13160000	5465	96	109	Lac	K7:Lac:20.82
HepG2-Enrichment.raw	Q8WW12	PEST proteolytic signal-containing nuclear protein OS=Homo sapiens OX=9606 GN=PCNP PE=1 SV=2	R.SAEEEAADLPTKPTK(+72.02)ISK.F	Y	81.04	1986.02	18	-1.1	994.014	2	24.14	12457000	12518	53	70	Lac	K15:Lac:20.70
HepG2-Enrichment.raw	P62805	Histone H4 OS=Homo sapiens OX=9606 GN=H4C1 PE=1 SV=2	R.G(+42.01)KGGK(+72.02)GLGK.G	Y	35.14	914.518	9	-1.2	458.266	2	11.82	11338000	4188	5	13	Acetylation (Protein N-term); Lac	G1:Acetylation (Protein N-term):1000.00;K5:Lac:78.06
HepG2-Enrichment.raw	P04075	Fructose-bisphosphate aldolase A OS=Homo sapiens OX=9606 GN=ALDOA PE=1 SV=2	K.DGADFAK(+72.02)WR.C	N	55.34	1136.53	9	-0.7	569.269	2	36.78	9689000	21062	141	149	Lac	K7:Lac:1000.00
HepG2-Enrichment.raw	P09972	Fructose-bisphosphate aldolase C OS=Homo sapiens OX=9606 GN=ALDOC PE=1 SV=2	K.DGADFAK(+72.02)WR.C	N	55.34	1136.53	9	-0.7	569.269	2	36.78	9689000	21062	141	149	Lac	K7:Lac:1000.00
HepG2-Enrichment.raw	P61978	Heterogeneous nuclear ribonucleoprotein K OS=Homo sapiens OX=9606 GN=HNRNPK PE=1 SV=1	K.DLAGSIIGK(+72.02)GGQR.I	Y	60.38	1342.72	13	-0.9	672.367	2	39.26	9086700	22762	397	409	Lac	K9:Lac:1000.00
HepG2-Enrichment.raw	Q15233	Non-POU domain-containing octamer-binding protein OS=Homo sapiens OX=9606 GN=NONO PE=1 SV=4	R.AAPGAEFAPNK(+72.02)R.R	Y	72	1299.66	12	-0.6	650.835	2	20.91	8419700	10337	457	468	Lac	K11:Lac:1000.00
HepG2-Enrichment.raw	P19338	Nucleolin OS=Homo sapiens OX=9606 GN=NCL PE=1 SV=3	K.GATPGK(+72.02)ALVATPGKK.G	Y	60.51	1466.85	15	0.1	489.956	3	17.02	8020700	7943	111	125	Lac	K6:Lac:66.10
HepG2-Enrichment.raw	Q99879	Histone H2B type 1-M OS=Homo sapiens OX=9606 GN=H2BC14 PE=1 SV=3	M.PEPVK(+72.02)SAPVPK.K	Y	57.13	1219.68	11	-0.5	610.847	2	19.56	7949700	9505	2	12	Lac	K5:Lac:97.87
HepG2-Enrichment.raw	Q99880	Histone H2B type 1-L OS=Homo sapiens OX=9606 GN=H2BC13 PE=1 SV=3	M.PELAK(+72.02)SAPAPK.K	Y	52.41	1179.65	11	0.4	590.832	2	17.85	7673600	8321	2	12	Lac	K5:Lac:132.53
HepG2-Enrichment.raw	P07910	Heterogeneous nuclear ribonucleoproteins C1/C2 OS=Homo sapiens OX=9606 GN=HNRNPC PE=1 SV=4	R.AVVPSK(+72.02)R.Q	Y	30.23	827.486	7	-0.1	414.75	2	12.84	6815300	4927	152	158	Lac	K6:Lac:1000.00
HepG2-Enrichment.raw	P06748	Nucleophosmin OS=Homo sapiens OX=9606 GN=NPM1 PE=1 SV=2	K.TPK(+72.02)GPSSVEDIK.A	Y	64.35	1328.68	12	-0.7	665.348	2	20.93	6506900	10350	237	248	Lac	K3:Lac:162.16
HepG2-Enrichment.raw	P37108	Signal recognition particle 14 kDa protein OS=Homo sapiens OX=9606 GN=SRP14 PE=1 SV=2	K.K(+72.02)GTVEGFEPADNK.C	Y	59.75	1462.69	13	0	732.354	2	21.61	6309700	10737	43	55	Lac	K1:Lac:69.38
HepG2-Enrichment.raw	P19338	Nucleolin OS=Homo sapiens OX=9606 GN=NCL PE=1 SV=3	K.AAK(+72.02)VVPVK.A	Y	45.08	882.554	8	-0.8	442.284	2	15.45	6131400	6753	221	228	Lac	K3:Lac:127.18
HepG2-Enrichment.raw	P62805	Histone H4 OS=Homo sapiens OX=9606 GN=H4C1 PE=1 SV=2	K.G(+42.01)GKGLGK(+72.02)GGAK.R	Y	25.14	1042.58	11	-0.8	522.295	2	12.53	5525200	4705	7	17	Acetylation (Protein N-term); Lac	G1:Acetylation (Protein N-term):1000.00;K7:Lac:59.30
HepG2-Enrichment.raw	P07910	Heterogeneous nuclear ribonucleoproteins C1/C2 OS=Homo sapiens OX=9606 GN=HNRNPC PE=1 SV=4	M.A(+42.01)SNVTNK(+72.02)TDPR.S	Y	49.15	1315.64	11	0.1	658.826	2	22.88	5454900	11609	2	12	Acetylation (Protein N-term); Lac	A1:Acetylation (Protein N-term):1000.00;K7:Lac:1000.00
HepG2-Enrichment.raw	Q13185	Chromobox protein homolog 3 OS=Homo sapiens OX=9606 GN=CBX3 PE=1 SV=4	M.A(+42.01)SNK(+72.02)TTLQK.M	Y	48.71	1103.58	9	0.1	552.798	2	18.41	5290100	8733	2	10	Acetylation (Protein N-term); Lac	A1:Acetylation (Protein N-term):1000.00;K4:Lac:68.60
HepG2-Enrichment.raw	P17096	High mobility group protein HMG-I/HMG-Y OS=Homo sapiens OX=9606 GN=HMGA1 PE=1 SV=3	R.K(+72.02)QPPVSPGTALVGSQK.E	Y	66.79	1664.91	16	-0.1	555.977	3	29.42	5143800	16094	31	46	Lac	K1:Lac:103.80
HepG2-Enrichment.raw	Q07666	KH domain-containing RNA-binding signal transduction-associated protein 1 OS=Homo sapiens OX=9606 GN=KHDRBS1 PE=1 SV=1	K.APPARPVK(+72.02)GAYR.E	Y	62.97	1353.75	12	0	677.883	2	12.47	5022800	4669	425	436	Lac	K8:Lac:1000.00
HepG2-Enrichment.raw	Q5TEC6	Histone H3-7 OS=Homo sapiens OX=9606 GN=H3-7 PE=1 SV=1	K.QLATK(+72.02)AAR.K	N	34.99	929.529	8	-0.6	465.772	2	11.43	4388600	3889	20	27	Lac	K5:Lac:1000.00
HepG2-Enrichment.raw	Q71DI3	Histone H3.2 OS=Homo sapiens OX=9606 GN=H3C15 PE=1 SV=3	K.QLATK(+72.02)AAR.K	N	34.99	929.529	8	-0.6	465.772	2	11.43	4388600	3889	20	27	Lac	K5:Lac:1000.00
HepG2-Enrichment.raw	P68431	Histone H3.1 OS=Homo sapiens OX=9606 GN=H3C1 PE=1 SV=2	K.QLATK(+72.02)AAR.K	N	34.99	929.529	8	-0.6	465.772	2	11.43	4388600	3889	20	27	Lac	K5:Lac:1000.00
HepG2-Enrichment.raw	P06748	Nucleophosmin OS=Homo sapiens OX=9606 GN=NPM1 PE=1 SV=2	K.LLSISGK(+72.02)R.S	Y	31.95	944.565	8	0	473.29	2	23.04	4384300	11743	135	142	Lac	K7:Lac:1000.00
HepG2-Enrichment.raw	Q8WW12	PEST proteolytic signal-containing nuclear protein OS=Homo sapiens OX=9606 GN=PCNP PE=1 SV=2	K.ISK(+72.02)FGFAIGSQTTK.K	Y	54.88	1555.82	14	-1	778.919	2	44.64	4260300	26303	68	81	Lac	K3:Lac:105.15
HepG2-Enrichment.raw	P00367	Glutamate dehydrogenase 1 mitochondrial OS=Homo sapiens OX=9606 GN=GLUD1 PE=1 SV=2	R.ISGASEK(+72.02)DIVHSGLAYTM(+15.99)ER.S	Y	65.7	2251.08	20	-0.4	751.367	3	37.75	4250500	21873	497	516	Lac; Oxidation (M)	K7:Lac:1000.00;M18:Oxidation (M):1000.00
HepG2-Enrichment.raw	Q15365	Poly(rC)-binding protein 1 OS=Homo sapiens OX=9606 GN=PCBP1 PE=1 SV=2	R.LVVPATQC(+57.02)GSLIGK(+72.02)GGC(+57.02)K.I	Y	89.37	1915.99	18	-1	958.999	2	38.81	4236500	22400	102	119	Carbamidomethylation; Lac	C8:Carbamidomethylation:1000.00;K14:Lac:28.70;C17:Carbamidomethylation:1000.00
HepG2-Enrichment.raw	P17096	High mobility group protein HMG-I/HMG-Y OS=Homo sapiens OX=9606 GN=HMGA1 PE=1 SV=3	M.S(+42.01)ESSSK(+72.02)SSQPLASK.Q	Y	58.49	1535.73	14	0.4	768.873	2	19.18	3779800	9243	2	15	Acetylation (Protein N-term); Lac	S1:Acetylation (Protein N-term):1000.00;K6:Lac:71.07
HepG2-Enrichment.raw	P19338	Nucleolin OS=Homo sapiens OX=9606 GN=NCL PE=1 SV=3	K.TVTPAK(+72.02)AVTTPGK.K	Y	58.42	1341.75	13	0.5	671.883	2	19.7	3695900	9534	97	109	Lac	K6:Lac:70.39
HepG2-Enrichment.raw	P09429	High mobility group protein B1 OS=Homo sapiens OX=9606 GN=HMGB1 PE=1 SV=3	K.TYIPPK(+72.02)GETK.K	Y	51.08	1204.63	10	0.5	603.324	2	17.56	3680600	8303	77	86	Lac	K6:Lac:20.17
HepG2-Enrichment.raw	P27695	DNA-(apurinic or apyrimidinic site) endonuclease OS=Homo sapiens OX=9606 GN=APEX1 PE=1 SV=2	K.K(+72.02)GAVAEDGDELRTEPEAK.K	Y	70.84	1985.95	18	-0.2	662.992	3	17.98	3647500	8464	7	24	Lac	K1:Lac:194.30
HepG2-Enrichment.raw	P52597	Heterogeneous nuclear ribonucleoprotein F OS=Homo sapiens OX=9606 GN=HNRNPF PE=1 SV=3	R.YIGIVK(+72.02)QAGLER.M	Y	54.73	1417.79	12	-0.7	709.903	2	37.53	3512400	21545	219	230	Lac	K6:Lac:1000.00
HepG2-Enrichment.raw	P19338	Nucleolin OS=Homo sapiens OX=9606 GN=NCL PE=1 SV=3	K.K(+72.02)GAAIPAK.G	Y	22.72	826.491	8	-1.7	414.252	2	12.08	3419900	4608	125	132	Lac	K1:Lac:33.89
HepG2-Enrichment.raw	P19338	Nucleolin OS=Homo sapiens OX=9606 GN=NCL PE=1 SV=3	K.GATPGK(+72.02)ALVATPGK.K	Y	66.83	1338.75	14	0.6	670.383	2	24.49	3056000	12736	111	124	Lac	K6:Lac:66.10
HepG2-Enrichment.raw	P06748	Nucleophosmin OS=Homo sapiens OX=9606 GN=NPM1 PE=1 SV=2	K.SIRDTPAK(+72.02)NAQK.S	Y	60.64	1399.74	12	-1.2	467.587	3	10.51	2978400	3138	195	206	Lac	K8:Lac:92.39
HepG2-Enrichment.raw	P09651	Heterogeneous nuclear ribonucleoprotein A1 OS=Homo sapiens OX=9606 GN=HNRNPA1 PE=1 SV=5	M.S(+42.01)K(+72.02)SESPKEPEQLRK.L	Y	52.84	1755.9	14	0	586.307	3	13.57	2839300	5467	2	15	Acetylation (Protein N-term); Lac	S1:Acetylation (Protein N-term):1000.00;K2:Lac:76.17
HepG2-Enrichment.raw	Q13185	Chromobox protein homolog 3 OS=Homo sapiens OX=9606 GN=CBX3 PE=1 SV=4	K.K(+72.02)VEEAEPEEFVVEK.V	Y	71.57	1732.84	14	-0.2	867.427	2	34.54	2641800	19474	21	34	Lac	K1:Lac:99.22
HepG2-Enrichment.raw	P09651	Heterogeneous nuclear ribonucleoprotein A1 OS=Homo sapiens OX=9606 GN=HNRNPA1 PE=1 SV=5	M.S(+42.01)K(+72.02)SESPKEPEQLR.K	Y	53.12	1627.81	13	0.2	814.91	2	18.72	2400000	8932	2	14	Acetylation (Protein N-term); Lac	S1:Acetylation (Protein N-term):1000.00;K2:Lac:94.22
HepG2-Enrichment.raw	P78527	DNA-dependent protein kinase catalytic subunit OS=Homo sapiens OX=9606 GN=PRKDC PE=1 SV=3	R.LLPAELPAK(+72.02)R.V	Y	47.43	1178.7	10	-1.1	590.358	2	34.62	2353800	19633	2900	2909	Lac	K9:Lac:1000.00
HepG2-Enrichment.raw	P19338	Nucleolin OS=Homo sapiens OX=9606 GN=NCL PE=1 SV=3	K.K(+72.02)VAVATPAKK.A	Y	51.85	1083.67	10	-0.7	542.84	2	10.43	2348800	3086	71	80	Lac	K1:Lac:118.11
HepG2-Enrichment.raw	Q9UQE7	Structural maintenance of chromosomes protein 3 OS=Homo sapiens OX=9606 GN=SMC3 PE=1 SV=2	K.K(+72.02)DQYFLDKK.M	Y	51.68	1255.64	9	-0.8	628.829	2	17.11	2348300	7934	106	114	Lac	K1:Lac:130.73
HepG2-Enrichment.raw	O75533	Splicing factor 3B subunit 1 OS=Homo sapiens OX=9606 GN=SF3B1 PE=1 SV=3	K.K(+72.02)LSSWDQAETPGHTPSLR.W	Y	71.17	2081.02	18	-0.4	694.68	3	30.14	2148500	16539	214	231	Lac	K1:Lac:1000.00
HepG2-Enrichment.raw	P05455	Lupus La protein OS=Homo sapiens OX=9606 GN=SSB PE=1 SV=2	K.GK(+72.02)VQFQGK.K	Y	44.47	962.519	8	-0.9	482.266	2	13.57	2131900	5486	353	360	Lac	K2:Lac:72.73
HepG2-Enrichment.raw	Q5TEC6	Histone H3-7 OS=Homo sapiens OX=9606 GN=H3-7 PE=1 SV=1	R.K(+72.02)SAPATGGVK.K	N	44.92	986.54	10	-0.1	494.277	2	10.93	2103100	3497	28	37	Lac	K1:Lac:103.09
HepG2-Enrichment.raw	Q71DI3	Histone H3.2 OS=Homo sapiens OX=9606 GN=H3C15 PE=1 SV=3	R.K(+72.02)SAPATGGVK.K	N	44.92	986.54	10	-0.1	494.277	2	10.93	2103100	3497	28	37	Lac	K1:Lac:103.09
HepG2-Enrichment.raw	P68431	Histone H3.1 OS=Homo sapiens OX=9606 GN=H3C1 PE=1 SV=2	R.K(+72.02)SAPATGGVK.K	N	44.92	986.54	10	-0.1	494.277	2	10.93	2103100	3497	28	37	Lac	K1:Lac:103.09
HepG2-Enrichment.raw	P61604	10 kDa heat shock protein mitochondrial OS=Homo sapiens OX=9606 GN=HSPE1 PE=1 SV=2	K.GK(+72.02)GGEIQPVSVK.V	Y	48.6	1269.69	12	0.7	635.854	2	20.15	2065400	9855	55	66	Lac	K2:Lac:102.98
HepG2-Enrichment.raw	O00151	PDZ and LIM domain protein 1 OS=Homo sapiens OX=9606 GN=PDLIM1 PE=1 SV=4	K.APVTK(+72.02)VAASIGNAQK.L	Y	76.84	1525.85	15	-0.2	763.93	2	27.69	2061500	14875	242	256	Lac	K5:Lac:116.35
HepG2-Enrichment.raw	P00367	Glutamate dehydrogenase 1 mitochondrial OS=Homo sapiens OX=9606 GN=GLUD1 PE=1 SV=2	R.ISGASEK(+72.02)DIVHSGLAYTMER.S	Y	79.34	2235.08	20	0	746.035	3	42.79	2046900	25092	497	516	Lac	K7:Lac:1000.00
HepG2-Enrichment.raw	Q92841	Probable ATP-dependent RNA helicase DDX17 OS=Homo sapiens OX=9606 GN=DDX17 PE=1 SV=2	K.K(+72.02)FGNPGER.L	Y	49.46	975.477	8	-0.8	488.745	2	12.79	2021100	4945	109	116	Lac	K1:Lac:1000.00
HepG2-Enrichment.raw	P04075	Fructose-bisphosphate aldolase A OS=Homo sapiens OX=9606 GN=ALDOA PE=1 SV=2	K.ALSDHHIYLEGTLLK(+72.02)PNM(+15.99)VTPGHAC(+57.02)TQK.F	Y	96.07	3218.59	28	0.1	805.654	4	36.05	1955300	20538	216	243	Lac; Oxidation (M); Carbamidomethylation	K15:Lac:67.58;M18:Oxidation (M):1000.00;C25:Carbamidomethylation:1000.00
HepG2-Enrichment.raw	P19338	Nucleolin OS=Homo sapiens OX=9606 GN=NCL PE=1 SV=3	R.SQPSK(+72.02)TLFVK.G	Y	43.28	1205.67	10	-0.5	603.84	2	27.53	1889800	14781	568	577	Lac	K5:Lac:38.32
HepG2-Enrichment.raw	Q14978	Nucleolar and coiled-body phosphoprotein 1 OS=Homo sapiens OX=9606 GN=NOLC1 PE=1 SV=2	R.ANQVLK(+72.02)FTK.G	Y	60.34	1119.63	9	-0.8	560.821	2	24.69	1836800	12892	658	666	Lac	K6:Lac:32.97
HepG2-Enrichment.raw	P27694	Replication protein A 70 kDa DNA-binding subunit OS=Homo sapiens OX=9606 GN=RPA1 PE=1 SV=2	K.TFGK(+72.02)AAGPSLSHTSGGTQSK.V	Y	73.68	1989.98	20	-0.1	664.332	3	16.86	1831100	7715	164	183	Lac	K4:Lac:107.12
HepG2-Enrichment.raw	Q15691	Microtubule-associated protein RP/EB family member 1 OS=Homo sapiens OX=9606 GN=MAPRE1 PE=1 SV=3	R.TAAAPK(+72.02)AGPGVVR.K	Y	54.17	1265.71	13	0	633.862	2	17.31	1818300	8005	169	181	Lac	K6:Lac:1000.00
HepG2-Enrichment.raw	P13639	Elongation factor 2 OS=Homo sapiens OX=9606 GN=EEF2 PE=1 SV=4	K.FAAK(+72.02)GEGQLGPAER.A	Y	71.44	1501.75	14	0.5	751.884	2	23.79	1806100	12288	236	249	Lac	K4:Lac:1000.00
HepG2-Enrichment.raw	P52926	High mobility group protein HMGI-C OS=Homo sapiens OX=9606 GN=HMGA2 PE=1 SV=1	R.K(+72.02)WPQQVVQK.K	Y	45.93	1211.67	9	-0.6	606.84	2	23.34	1770900	11919	82	90	Lac	K1:Lac:74.79
HepG2-Enrichment.raw	P19338	Nucleolin OS=Homo sapiens OX=9606 GN=NCL PE=1 SV=3	K.KGATPGK(+72.02)ALVATPGKK.G	Y	70.58	1594.94	16	-1.4	532.653	3	12.68	1760800	4840	110	125	Lac	K7:Lac:35.17
HepG2-Enrichment.raw	P49756	RNA-binding protein 25 OS=Homo sapiens OX=9606 GN=RBM25 PE=1 SV=3	R.K(+72.02)LVPLDYGEDDKNATK.G	Y	70.76	1876.94	16	-0.8	626.654	3	29.88	1721300	16380	711	726	Lac	K1:Lac:141.98
HepG2-Enrichment.raw	Q99856	AT-rich interactive domain-containing protein 3A OS=Homo sapiens OX=9606 GN=ARID3A PE=1 SV=2	R.K(+72.02)AQPPQAFR.G	Y	36.06	1113.59	9	0.9	557.804	2	16.6	1712700	7539	176	184	Lac	K1:Lac:1000.00
HepG2-Enrichment.raw	Q9NXG2	THUMP domain-containing protein 1 OS=Homo sapiens OX=9606 GN=THUMPD1 PE=1 SV=2	M.A(+42.01)APAQQTTQPGGGK(+72.02)R.K	Y	65.52	1580.79	15	0.1	791.403	2	17.98	1641400	8448	2	16	Acetylation (Protein N-term); Lac	A1:Acetylation (Protein N-term):1000.00;K14:Lac:1000.00
HepG2-Enrichment.raw	Q9P258	Protein RCC2 OS=Homo sapiens OX=9606 GN=RCC2 PE=1 SV=2	R.PATAGK(+72.02)AGGAAVVITEPEHTK.E	Y	73.3	2076.09	21	-0.7	693.035	3	24.33	1630100	12655	72	92	Lac	K6:Lac:152.51
HepG2-Enrichment.raw	P09429	High mobility group protein B1 OS=Homo sapiens OX=9606 GN=HMGB1 PE=1 SV=3	K.FK(+72.02)DPNAPK.R	Y	38.67	987.502	8	-0.6	494.758	2	13.29	1626400	5288	89	96	Lac	K2:Lac:97.87
HepG2-Enrichment.raw	Q9Y2W1	Thyroid hormone receptor-associated protein 3 OS=Homo sapiens OX=9606 GN=THRAP3 PE=1 SV=2	R.GFVPEK(+72.02)NFR.V	Y	53.58	1164.59	9	0.4	583.304	2	31.79	1618500	17642	514	522	Lac	K6:Lac:1000.00
HepG2-Enrichment.raw	P78527	DNA-dependent protein kinase catalytic subunit OS=Homo sapiens OX=9606 GN=PRKDC PE=1 SV=3	R.APLK(+72.02)SVGPDFGK.K	Y	56.25	1286.69	12	-0.3	644.351	2	31.5	1602700	17805	2691	2702	Lac	K4:Lac:71.07
HepG2-Enrichment.raw	P23246	Splicing factor proline- and glutamine-rich OS=Homo sapiens OX=9606 GN=SFPQ PE=1 SV=2	K.GGK(+72.02)M(+15.99)PGGPKPGGGPGLSTPGGHPKPPHR.G	Y	54.93	2699.37	28	-0.6	540.881	5	12.3	1520800	4579	209	236	Lac; Oxidation (M)	K3:Lac:22.09;M4:Oxidation (M):1000.00
HepG2-Enrichment.raw	Q86XP3	ATP-dependent RNA helicase DDX42 OS=Homo sapiens OX=9606 GN=DDX42 PE=1 SV=1	K.SAPPQLPSFYK(+72.02)IGSK.R	Y	68.24	1690.89	15	0.2	846.454	2	47.81	1481100	28662	51	65	Lac	K11:Lac:42.89
HepG2-Enrichment.raw	Q14839	Chromodomain-helicase-DNA-binding protein 4 OS=Homo sapiens OX=9606 GN=CHD4 PE=1 SV=2	R.K(+72.02)LERPPETPTVDPTVK.Y	Y	66.92	1878.01	16	-0.8	627.01	3	25.71	1473100	13512	696	711	Lac	K1:Lac:119.35
HepG2-Enrichment.raw	O14818	Proteasome subunit alpha type-7 OS=Homo sapiens OX=9606 GN=PSMA7 PE=1 SV=1	K.SVAK(+72.02)LQDER.T	Y	45.33	1116.58	9	-0.1	559.296	2	14.42	1465400	6092	49	57	Lac	K4:Lac:1000.00
HepG2-Enrichment.raw	Q8WW12	PEST proteolytic signal-containing nuclear protein OS=Homo sapiens OX=9606 GN=PCNP PE=1 SV=2	K.ASAISIK(+72.02)LGSSKPK.E	Y	61.93	1457.85	14	0.9	729.931	2	21.81	1436400	10982	83	96	Lac	K7:Lac:43.82
HepG2-Enrichment.raw	Q08211	ATP-dependent RNA helicase A OS=Homo sapiens OX=9606 GN=DHX9 PE=1 SV=4	R.YGDGPRPPK(+72.02)MAR.Y	Y	51.04	1415.7	12	-0.5	472.906	3	15.19	1416200	6531	1155	1166	Lac	K9:Lac:1000.00
HepG2-Enrichment.raw	Q15233	Non-POU domain-containing octamer-binding protein OS=Homo sapiens OX=9606 GN=NONO PE=1 SV=4	M(+15.99)(+42.01)QSNK(+72.02)TFNLEK.Q	Y	58.69	1468.69	11	-0.5	735.35	2	34.95	1393700	19788	1	11	Oxidation (M); Acetylation (Protein N-term); Lac	M1:Oxidation (M):1000.00;M1:Acetylation (Protein N-term):1000.00;K5:Lac:69.64
HepG2-Enrichment.raw	Q14498	RNA-binding protein 39 OS=Homo sapiens OX=9606 GN=RBM39 PE=1 SV=2	K.IGLPHSIK(+72.02)LSR.R	Y	42.35	1291.76	11	-0.3	431.594	3	30.54	1366300	16859	112	122	Lac	K8:Lac:1000.00
HepG2-Enrichment.raw	P62191	26S proteasome regulatory subunit 4 OS=Homo sapiens OX=9606 GN=PSMC1 PE=1 SV=1	K.K(+72.02)YEPPVPTR.V	Y	24.91	1157.61	9	-1.1	579.811	2	22.38	1364700	11294	24	32	Lac	K1:Lac:1000.00
HepG2-Enrichment.raw	Q13838	Spliceosome RNA helicase DDX39B OS=Homo sapiens OX=9606 GN=DDX39B PE=1 SV=1	K.DVK(+72.02)GSYVSIHSSGFR.D	Y	61.67	1709.84	15	-0.7	855.925	2	30.85	1334100	17077	34	48	Lac	K3:Lac:1000.00
HepG2-Enrichment.raw	Q9UKM9	RNA-binding protein Raly OS=Homo sapiens OX=9606 GN=RALY PE=1 SV=1	M.S(+42.01)LK(+72.02)LQASNVTNKNDPK.S	Y	59.69	1869.98	16	0.8	935.998	2	30.51	1280500	16806	2	17	Acetylation (Protein N-term); Lac	S1:Acetylation (Protein N-term):1000.00;K3:Lac:143.22
HepG2-Enrichment.raw	O75821	Eukaryotic translation initiation factor 3 subunit G OS=Homo sapiens OX=9606 GN=EIF3G PE=1 SV=2	K.TGK(+72.02)YVPPSLR.D	Y	44.33	1188.65	10	0.1	595.332	2	26.01	1271300	13920	210	219	Lac	K3:Lac:1000.00
HepG2-Enrichment.raw	P78347	General transcription factor II-I OS=Homo sapiens OX=9606 GN=GTF2I PE=1 SV=2	R.EFNFEK(+72.02)WNAR.I	Y	49.82	1411.65	10	-0.6	706.833	2	44.84	1260400	26457	348	357	Lac	K6:Lac:1000.00
HepG2-Enrichment.raw	P17096	High mobility group protein HMG-I/HMG-Y OS=Homo sapiens OX=9606 GN=HMGA1 PE=1 SV=3	R.KQPPVSPGTALVGSQKEPSEVPTPK(+72.02)RPR.G	Y	74.9	3038.65	28	0.1	760.67	4	24.09	1217200	12486	31	58	Lac	K25:Lac:31.37
HepG2-Enrichment.raw	P35268	60S ribosomal protein L22 OS=Homo sapiens OX=9606 GN=RPL22 PE=1 SV=2	K.LVVK(+72.02)GGK.K	Y	23.88	771.485	7	-1.1	386.75	2	12.3	1156000	4556	7	13	Lac	K4:Lac:24.24
HepG2-Enrichment.raw	O95218	Zinc finger Ran-binding domain-containing protein 2 OS=Homo sapiens OX=9606 GN=ZRANB2 PE=1 SV=2	R.GK(+72.02)AVGPASILK.E	Y	26.87	1111.66	11	-1.1	556.837	2	30	1145100	16435	136	146	Lac	K2:Lac:77.76
HepG2-Enrichment.raw	O76021	Ribosomal L1 domain-containing protein 1 OS=Homo sapiens OX=9606 GN=RSL1D1 PE=1 SV=3	R.K(+72.02)ALPASETPK.A	Y	39.71	1112.61	10	-1	557.311	2	15.39	1135300	6713	408	417	Lac	K1:Lac:90.01
HepG2-Enrichment.raw	Q13547	Histone deacetylase 1 OS=Homo sapiens OX=9606 GN=HDAC1 PE=1 SV=1	R.ISIC(+57.02)SSDK(+72.02)R.I	Y	44.32	1136.55	9	0.3	569.282	2	15.92	1134800	7082	405	413	Carbamidomethylation; Lac	C4:Carbamidomethylation:1000.00;K8:Lac:1000.00
HepG2-Enrichment.raw	P19338	Nucleolin OS=Homo sapiens OX=9606 GN=NCL PE=1 SV=3	K.K(+72.02)VAVATPAK.K	Y	47.52	955.57	9	-0.6	478.792	2	13.21	1133800	5240	71	79	Lac	K1:Lac:106.98
HepG2-Enrichment.raw	Q93009	Ubiquitin carboxyl-terminal hydrolase 7 OS=Homo sapiens OX=9606 GN=USP7 PE=1 SV=2	R.YTYLEK(+72.02)AIK.I	Y	48.98	1199.64	9	0.4	600.829	2	32.66	1118300	18238	1091	1099	Lac	K6:Lac:22.34
HepG2-Enrichment.raw	P27694	Replication protein A 70 kDa DNA-binding subunit OS=Homo sapiens OX=9606 GN=RPA1 PE=1 SV=2	K.AYGASK(+72.02)TFGK.A	Y	54.77	1100.55	10	0	551.282	2	17.21	1115400	7987	158	167	Lac	K6:Lac:31.27
HepG2-Enrichment.raw	P07900	Heat shock protein HSP 90-alpha OS=Homo sapiens OX=9606 GN=HSP90AA1 PE=1 SV=5	R.IM(+15.99)K(+72.02)AQALR.D	N	37.9	1017.56	8	-1	509.789	2	14.83	1101800	6347	613	620	Oxidation (M); Lac	M2:Oxidation (M):1000.00;K3:Lac:1000.00
HepG2-Enrichment.raw	P08238	Heat shock protein HSP 90-beta OS=Homo sapiens OX=9606 GN=HSP90AB1 PE=1 SV=4	R.IM(+15.99)K(+72.02)AQALR.D	N	37.9	1017.56	8	-1	509.789	2	14.83	1101800	6347	605	612	Oxidation (M); Lac	M2:Oxidation (M):1000.00;K3:Lac:1000.00
HepG2-Enrichment.raw	O75533	Splicing factor 3B subunit 1 OS=Homo sapiens OX=9606 GN=SF3B1 PE=1 SV=3	K.VVNGAAASQPPSK(+72.02)R.K	Y	71.9	1452.77	14	-0.9	727.391	2	13.07	1090600	5113	183	196	Lac	K13:Lac:1000.00
HepG2-Enrichment.raw	Q15366	Poly(rC)-binding protein 2 OS=Homo sapiens OX=9606 GN=PCBP2 PE=1 SV=1	R.LVVPASQC(+57.02)GSLIGK(+72.02)GGC(+57.02)K.I	Y	83.78	1901.97	18	0.1	951.992	2	37.14	1086300	21289	102	119	Carbamidomethylation; Lac	C8:Carbamidomethylation:1000.00;K14:Lac:28.70;C17:Carbamidomethylation:1000.00
HepG2-Enrichment.raw	P62826	GTP-binding nuclear protein Ran OS=Homo sapiens OX=9606 GN=RAN PE=1 SV=3	K.AK(+72.02)SIVFHR.K	Y	31.63	1028.58	8	0.2	515.296	2	16.17	1082400	7241	133	140	Lac	K2:Lac:1000.00
HepG2-Enrichment.raw	Q04637	Eukaryotic translation initiation factor 4 gamma 1 OS=Homo sapiens OX=9606 GN=EIF4G1 PE=1 SV=4	R.LTK(+72.02)ITKPGSIDSNNQLFAPGGR.L	Y	75.93	2385.27	22	-1.1	796.095	3	36.84	1063300	21083	1069	1090	Lac	K3:Lac:38.16
HepG2-Enrichment.raw	P61326	Protein mago nashi homolog OS=Homo sapiens OX=9606 GN=MAGOH PE=1 SV=1	K.GK(+72.02)FGHEFLEFEFRPDGK.L	Y	63.95	2111.01	17	-0.1	528.76	4	46.14	1062100	27360	15	31	Lac	K2:Lac:110.25
HepG2-Enrichment.raw	Q96A72	Protein mago nashi homolog 2 OS=Homo sapiens OX=9606 GN=MAGOHB PE=1 SV=1	K.GK(+72.02)FGHEFLEFEFRPDGK.L	Y	63.95	2111.01	17	-0.1	528.76	4	46.14	1062100	27360	17	33	Lac	K2:Lac:110.25
HepG2-Enrichment.raw	Q92945	Far upstream element-binding protein 2 OS=Homo sapiens OX=9606 GN=KHSRP PE=1 SV=4	R.K(+72.02)DAFADAVQR.A	Y	50.33	1191.59	10	-0.7	596.801	2	23.21	1059000	11886	71	80	Lac	K1:Lac:1000.00
HepG2-Enrichment.raw	P35268	60S ribosomal protein L22 OS=Homo sapiens OX=9606 GN=RPL22 PE=1 SV=2	K.VNGK(+72.02)AGNLGGGVVTIER.S	Y	73.41	1711.92	17	-0.1	856.968	2	33.46	1023000	18800	49	65	Lac	K4:Lac:1000.00
HepG2-Enrichment.raw	Q14839	Chromodomain-helicase-DNA-binding protein 4 OS=Homo sapiens OX=9606 GN=CHD4 PE=1 SV=2	K.IK(+72.02)LGGFGSK.R	Y	33.64	977.554	9	-0.7	489.784	2	27.2	1018700	14594	296	304	Lac	K2:Lac:64.58
HepG2-Enrichment.raw	P04075	Fructose-bisphosphate aldolase A OS=Homo sapiens OX=9606 GN=ALDOA PE=1 SV=2	K.KDGADFAK(+72.02)WR.C	N	49.19	1264.62	10	-0.2	633.317	2	22.83	1012000	11637	140	149	Lac	K8:Lac:147.18
HepG2-Enrichment.raw	P09972	Fructose-bisphosphate aldolase C OS=Homo sapiens OX=9606 GN=ALDOC PE=1 SV=2	K.KDGADFAK(+72.02)WR.C	N	49.19	1264.62	10	-0.2	633.317	2	22.83	1012000	11637	140	149	Lac	K8:Lac:147.18
HepG2-Enrichment.raw	P21291	Cysteine and glycine-rich protein 1 OS=Homo sapiens OX=9606 GN=CSRP1 PE=1 SV=3	K.FAQK(+72.02)IGGSER.C	Y	47.85	1163.59	10	0.3	582.804	2	15.71	1010600	6955	109	118	Lac	K4:Lac:1000.00
HepG2-Enrichment.raw	Q9H1E3	Nuclear ubiquitous casein and cyclin-dependent kinase substrate 1 OS=Homo sapiens OX=9606 GN=NUCKS1 PE=1 SV=1	R.LK(+72.02)ATVTPSPVK.G	Y	40.68	1211.71	11	-0.6	606.863	2	21.84	1009300	10973	174	184	Lac	K2:Lac:109.88
HepG2-Enrichment.raw	P62263	40S ribosomal protein S14 OS=Homo sapiens OX=9606 GN=RPS14 PE=1 SV=3	R.TK(+72.02)TPGPGAQSALR.A	Y	48.86	1354.72	13	0.3	678.368	2	16.66	1007600	7555	105	117	Lac	K2:Lac:1000.00
HepG2-Enrichment.raw	P06454	Prothymosin alpha OS=Homo sapiens OX=9606 GN=PTMA PE=1 SV=2	M.S(+42.01)DAAVDTSSEITTK(+72.02)DLK.E	Y	66.4	1893.91	17	0	947.96	2	45.59	1004000	26950	2	18	Acetylation (Protein N-term); Lac	S1:Acetylation (Protein N-term):1000.00;K14:Lac:26.52
HepG2-Enrichment.raw	P51610	Host cell factor 1 OS=Homo sapiens OX=9606 GN=HCFC1 PE=1 SV=2	K.IATGHGQQGVTQVVLK(+72.02)GAPGQPGTILR.T	Y	71.53	2754.51	27	-1.3	919.177	3	41.5	998810	24244	821	847	Lac	K16:Lac:1000.00
HepG2-Enrichment.raw	Q08211	ATP-dependent RNA helicase A OS=Homo sapiens OX=9606 GN=DHX9 PE=1 SV=4	R.YGDGPRPPK(+72.02)M(+15.99)AR.Y	Y	54.76	1431.69	12	-0.5	478.238	3	12.17	994540	4455	1155	1166	Lac; Oxidation (M)	K9:Lac:1000.00;M10:Oxidation (M):1000.00
HepG2-Enrichment.raw	Q9C0J8	pre-mRNA 3' end processing protein WDR33 OS=Homo sapiens OX=9606 GN=WDR33 PE=1 SV=2	R.K(+72.02)GLLPTPDEFPR.F	Y	42.42	1440.76	12	-0.9	721.387	2	49.24	991280	29411	1161	1172	Lac	K1:Lac:1000.00
HepG2-Enrichment.raw	Q9HC35	Echinoderm microtubule-associated protein-like 4 OS=Homo sapiens OX=9606 GN=EML4 PE=1 SV=3	K.LSK(+72.02)IPSTPK.L	Y	37.32	1041.61	9	0.6	521.811	2	20.12	983450	9861	195	203	Lac	K3:Lac:41.57
HepG2-Enrichment.raw	P05455	Lupus La protein OS=Homo sapiens OX=9606 GN=SSB PE=1 SV=2	K.IIEDQQESLNK(+72.02)WK.S	Y	66.85	1701.86	13	-0.7	851.935	2	33.81	953700	19029	318	330	Lac	K11:Lac:22.85
HepG2-Enrichment.raw	Q13247	Serine/arginine-rich splicing factor 6 OS=Homo sapiens OX=9606 GN=SRSF6 PE=1 SV=2	R.DK(+72.02)YGPPVR.T	Y	26.78	1002.51	8	-0.3	502.264	2	19.96	948990	9777	100	107	Lac	K2:Lac:1000.00
HepG2-Enrichment.raw	P19338	Nucleolin OS=Homo sapiens OX=9606 GN=NCL PE=1 SV=3	R.SISLYYTGEK(+72.02)GQNQDYR.G	Y	54.91	2092.97	17	-1.2	1047.49	2	36.52	937200	20827	458	474	Lac	K10:Lac:1000.00
HepG2-Enrichment.raw	Q86U42	Polyadenylate-binding protein 2 OS=Homo sapiens OX=9606 GN=PABPN1 PE=1 SV=3	R.VTILC(+57.02)DK(+72.02)FSGHPK.G	Y	55.4	1572.8	13	-0.9	525.273	3	29.72	934100	16283	201	213	Carbamidomethylation; Lac	C5:Carbamidomethylation:1000.00;K7:Lac:47.92
HepG2-Enrichment.raw	P19338	Nucleolin OS=Homo sapiens OX=9606 GN=NCL PE=1 SV=3	K.KTVTPAK(+72.02)AVTTPGKK.G	Y	59.56	1597.94	15	-0.6	533.654	3	11.43	916720	3861	96	110	Lac	K7:Lac:78.19
HepG2-Enrichment.raw	P10412	Histone H1.4 OS=Homo sapiens OX=9606 GN=H1-4 PE=1 SV=2	R.K(+72.02)ASGPPVSELITK.A	N	47.72	1397.78	13	-0.3	699.895	2	33.07	910080	18509	34	46	Lac	K1:Lac:80.75
HepG2-Enrichment.raw	P16403	Histone H1.2 OS=Homo sapiens OX=9606 GN=H1-2 PE=1 SV=2	R.K(+72.02)ASGPPVSELITK.A	N	47.72	1397.78	13	-0.3	699.895	2	33.07	910080	18509	34	46	Lac	K1:Lac:80.75
HepG2-Enrichment.raw	Q9P258	Protein RCC2 OS=Homo sapiens OX=9606 GN=RCC2 PE=1 SV=2	K.EVPK(+72.02)QQAAYR.N	Y	49.05	1260.65	10	-0.7	631.33	2	14.17	906150	5897	121	130	Lac	K4:Lac:1000.00
HepG2-Enrichment.raw	Q9NYF8	Bcl-2-associated transcription factor 1 OS=Homo sapiens OX=9606 GN=BCLAF1 PE=1 SV=2	K.LK(+72.02)ETGYVVERPSTTK.D	Y	31.15	1778.94	15	-1.6	890.477	2	18.91	892780	9149	461	475	Lac	K2:Lac:52.58
HepG2-Enrichment.raw	Q7Z5K2	Wings apart-like protein homolog OS=Homo sapiens OX=9606 GN=WAPL PE=1 SV=1	R.LSSK(+72.02)EPNQKDDGVFK.A	Y	55.04	1762.87	15	0.2	588.632	3	16.97	880710	7826	583	597	Lac	K4:Lac:38.32
HepG2-Enrichment.raw	P09661	U2 small nuclear ribonucleoprotein A' OS=Homo sapiens OX=9606 GN=SNRPA1 PE=1 SV=2	R.SK(+72.02)TFNPGAGLPTDK.K	Y	63.76	1503.76	14	-0.7	752.885	2	31.46	870250	17420	178	191	Lac	K2:Lac:96.93
HepG2-Enrichment.raw	P28838	Cytosol aminopeptidase OS=Homo sapiens OX=9606 GN=LAP3 PE=1 SV=3	R.QVVDC(+57.02)QLADVNNIGK(+72.02)YR.S	Y	74.07	2063.01	17	-1.3	1032.51	2	42.38	853970	24811	441	457	Carbamidomethylation; Lac	C5:Carbamidomethylation:1000.00;K15:Lac:1000.00
HepG2-Enrichment.raw	P83731	60S ribosomal protein L24 OS=Homo sapiens OX=9606 GN=RPL24 PE=1 SV=1	K.IVKPVK(+72.02)VSAPR.V	Y	48.52	1264.79	11	-1.1	422.602	3	15.99	848660	7193	142	152	Lac	K6:Lac:47.09
HepG2-Enrichment.raw	P61956	Small ubiquitin-related modifier 2 OS=Homo sapiens OX=9606 GN=SUMO2 PE=1 SV=3	K.EGVK(+72.02)TENNDHINLK.V	Y	59.15	1681.83	14	-0.5	561.616	3	16.44	847640	7413	8	21	Lac	K4:Lac:94.89
HepG2-Enrichment.raw	O43390	Heterogeneous nuclear ribonucleoprotein R OS=Homo sapiens OX=9606 GN=HNRNPR PE=1 SV=1	R.K(+72.02)ADGYNQPDSK.R	N	42.54	1293.58	11	0	647.799	2	10.96	844880	3583	574	584	Lac	K1:Lac:55.80
HepG2-Enrichment.raw	O60506	Heterogeneous nuclear ribonucleoprotein Q OS=Homo sapiens OX=9606 GN=SYNCRIP PE=1 SV=2	R.K(+72.02)ADGYNQPDSK.R	N	42.54	1293.58	11	0	647.799	2	10.96	844880	3583	566	576	Lac	K1:Lac:55.80
HepG2-Enrichment.raw	Q13268	Dehydrogenase/reductase SDR family member 2 mitochondrial OS=Homo sapiens OX=9606 GN=DHRS2 PE=1 SV=4	K.TDFSK(+72.02)VFHGNESLWK.N	Y	51.14	1865.89	15	0.1	622.972	3	44.73	842100	26449	220	234	Lac	K5:Lac:71.38
HepG2-Enrichment.raw	Q8WW12	PEST proteolytic signal-containing nuclear protein OS=Homo sapiens OX=9606 GN=PCNP PE=1 SV=2	K.KASAISIK(+72.02)LGSSKPK.E	Y	52.62	1585.94	15	-0.8	529.654	3	14.9	840720	6416	82	96	Lac	K8:Lac:65.44
HepG2-Enrichment.raw	O60869	Endothelial differentiation-related factor 1 OS=Homo sapiens OX=9606 GN=EDF1 PE=1 SV=1	K.SK(+72.02)QAILAAQR.R	Y	45.75	1156.66	10	-0.9	579.335	2	19.25	833590	9329	24	33	Lac	K2:Lac:1000.00
HepG2-Enrichment.raw	P19338	Nucleolin OS=Homo sapiens OX=9606 GN=NCL PE=1 SV=3	R.GGK(+72.02)NSTWSGESK.T	Y	55.38	1308.59	12	0.4	655.305	2	12.4	833500	4613	475	486	Lac	K3:Lac:126.05
HepG2-Enrichment.raw	P19338	Nucleolin OS=Homo sapiens OX=9606 GN=NCL PE=1 SV=3	K.KGATPGK(+72.02)ALVATPGK.K	Y	51.3	1466.85	15	-1	734.429	2	16.71	803200	7655	110	124	Lac	K7:Lac:23.15
HepG2-Enrichment.raw	Q14978	Nucleolar and coiled-body phosphoprotein 1 OS=Homo sapiens OX=9606 GN=NOLC1 PE=1 SV=2	K.NSSNKPAVTTK(+72.02)SPAVKPAAAPK.Q	Y	73.81	2235.22	22	0	559.813	4	13.11	803070	5187	386	407	Lac	K11:Lac:26.93
HepG2-Enrichment.raw	P21291	Cysteine and glycine-rich protein 1 OS=Homo sapiens OX=9606 GN=CSRP1 PE=1 SV=3	K.HEEAPGHRPTTNPNASK(+72.02)FAQK.I	Y	80.36	2388.16	21	-1.9	598.045	4	12.01	802130	4334	92	112	Lac	K17:Lac:25.70
HepG2-Enrichment.raw	P60866	40S ribosomal protein S20 OS=Homo sapiens OX=9606 GN=RPS20 PE=1 SV=1	M.A(+42.01)FK(+72.02)DTGKTPVEPEVAIHR.I	Y	63.92	2108.09	18	0.2	703.704	3	37.64	794740	21701	2	19	Acetylation (Protein N-term); Lac	A1:Acetylation (Protein N-term):1000.00;K3:Lac:26.57
HepG2-Enrichment.raw	Q14978	Nucleolar and coiled-body phosphoprotein 1 OS=Homo sapiens OX=9606 GN=NOLC1 PE=1 SV=2	K.AQTK(+72.02)APPKPAR.A	Y	54.49	1235.7	11	0.9	618.857	2	10.13	782750	2905	194	204	Lac	K4:Lac:49.79
HepG2-Enrichment.raw	P17096	High mobility group protein HMG-I/HMG-Y OS=Homo sapiens OX=9606 GN=HMGA1 PE=1 SV=3	K.EPSEVPTPK(+72.02)RPR.G	Y	56.42	1463.77	12	-0.6	488.931	3	14.62	776860	6239	47	58	Lac	K9:Lac:1000.00
HepG2-Enrichment.raw	Q8WXF1	Paraspeckle component 1 OS=Homo sapiens OX=9606 GN=PSPC1 PE=1 SV=1	R.IEK(+72.02)NPAR.L	Y	30.72	898.487	7	0.1	450.251	2	11.09	770880	3622	12	18	Lac	K3:Lac:1000.00
HepG2-Enrichment.raw	Q15274	Nicotinate-nucleotide pyrophosphorylase [carboxylating] OS=Homo sapiens OX=9606 GN=QPRT PE=1 SV=3	R.K(+72.02)TTPGFR.L	Y	34.16	877.466	7	-1.8	439.739	2	14.19	769850	5983	139	145	Lac	K1:Lac:1000.00
HepG2-Enrichment.raw	Q9UKV3	Apoptotic chromatin condensation inducer in the nucleus OS=Homo sapiens OX=9606 GN=ACIN1 PE=1 SV=2	R.AAK(+72.02)LSEGSQPAEEEEDQETPSR.N	Y	82.76	2459.09	22	0.6	820.706	3	21.26	769660	10583	236	257	Lac	K3:Lac:1000.00
HepG2-Enrichment.raw	P11940	Polyadenylate-binding protein 1 OS=Homo sapiens OX=9606 GN=PABPC1 PE=1 SV=2	R.TVPQYK(+72.02)YAAGVR.N	Y	49.6	1423.75	12	-0.6	712.88	2	26.46	759340	14020	507	518	Lac	K6:Lac:1000.00
HepG2-Enrichment.raw	P78347	General transcription factor II-I OS=Homo sapiens OX=9606 GN=GTF2I PE=1 SV=2	K.RPFLEPK(+72.02)K.H	Y	38.82	1085.62	8	-0.8	543.818	2	14.37	747190	6049	186	193	Lac	K7:Lac:30.46
HepG2-Enrichment.raw	P27695	DNA-(apurinic or apyrimidinic site) endonuclease OS=Homo sapiens OX=9606 GN=APEX1 PE=1 SV=2	K.KGAVAEDGDELRTEPEAK(+72.02)K.S	Y	65.81	2114.05	19	-0.1	529.519	4	13.71	742710	5609	7	25	Lac	K18:Lac:30.46
HepG2-Enrichment.raw	P62140	Serine/threonine-protein phosphatase PP1-beta catalytic subunit OS=Homo sapiens OX=9606 GN=PPP1CB PE=1 SV=3	K.AK(+72.02)YQYGGLNSGRPVTPPR.T	Y	42.67	2032.05	18	-0.3	678.357	3	24.01	740780	12547	302	319	Lac	K2:Lac:1000.00
HepG2-Enrichment.raw	P61956	Small ubiquitin-related modifier 2 OS=Homo sapiens OX=9606 GN=SUMO2 PE=1 SV=3	M.A(+42.01)DEKPKEGVK(+72.02)TENNDHINLK.V	Y	79.53	2392.19	20	-0.8	599.053	4	16.99	739520	7815	2	21	Acetylation (Protein N-term); Lac	A1:Acetylation (Protein N-term):1000.00;K10:Lac:68.07
HepG2-Enrichment.raw	Q14839	Chromodomain-helicase-DNA-binding protein 4 OS=Homo sapiens OX=9606 GN=CHD4 PE=1 SV=2	K.LGGFGSK(+72.02)R.K	Y	37.64	892.477	8	-0.7	447.245	2	16.16	737540	7285	298	305	Lac	K7:Lac:1000.00
HepG2-Enrichment.raw	Q15417	Calponin-3 OS=Homo sapiens OX=9606 GN=CNN3 PE=1 SV=1	M.T(+42.01)HFNK(+72.02)GPSYGLSAEVK.N	Y	70.18	1847.91	16	0.3	924.96	2	37.52	735680	21524	2	17	Acetylation (Protein N-term); Lac	T1:Acetylation (Protein N-term):1000.00;K5:Lac:118.56
HepG2-Enrichment.raw	P04075	Fructose-bisphosphate aldolase A OS=Homo sapiens OX=9606 GN=ALDOA PE=1 SV=2	K.ALSDHHIYLEGTLLK(+72.02)PNMVTPGHAC(+57.02)TQK.F	Y	69.36	3202.59	28	-0.4	801.654	4	40.59	728400	23746	216	243	Lac; Carbamidomethylation	K15:Lac:38.29;C25:Carbamidomethylation:1000.00
HepG2-Enrichment.raw	Q14978	Nucleolar and coiled-body phosphoprotein 1 OS=Homo sapiens OX=9606 GN=NOLC1 PE=1 SV=2	K.ATAK(+72.02)AALSLPAK.Q	Y	56.66	1212.71	12	-0.1	607.361	2	28.06	728100	15174	449	460	Lac	K4:Lac:78.75
HepG2-Enrichment.raw	Q9H2P0	Activity-dependent neuroprotector homeobox protein OS=Homo sapiens OX=9606 GN=ADNP PE=1 SV=1	K.ADIPVK(+72.02)SSPQAAVPYKK.D	Y	69.31	1870.02	17	-0.7	624.347	3	27.22	727300	14636	601	617	Lac	K6:Lac:71.03
HepG2-Enrichment.raw	O94776	Metastasis-associated protein MTA2 OS=Homo sapiens OX=9606 GN=MTA2 PE=1 SV=1	R.QK(+72.02)LNPADAPNPVVFVATK.D	Y	68.63	1980.07	18	-0.4	991.041	2	51.37	723750	30875	594	611	Lac	K2:Lac:93.86
HepG2-Enrichment.raw	P38159	RNA-binding motif protein X chromosome OS=Homo sapiens OX=9606 GN=RBMX PE=1 SV=3	R.GPLPVK(+72.02)R.G	Y	34.49	837.507	7	0.1	419.761	2	17.39	704520	8073	145	151	Lac	K6:Lac:1000.00
HepG2-Enrichment.raw	P14866	Heterogeneous nuclear ribonucleoprotein L OS=Homo sapiens OX=9606 GN=HNRNPL PE=1 SV=2	R.LK(+72.02)TDNAGDQHGGGGGGGGGAGAAGGGGGGENYDDPHK.T	Y	64.71	3293.4	37	-0.5	824.356	4	12.43	701520	4615	61	97	Lac	K2:Lac:35.56
HepG2-Enrichment.raw	Q9BQ61	Telomerase RNA component interacting RNase OS=Homo sapiens OX=9606 GN=TRIR PE=1 SV=1	R.K(+72.02)GGPGSTLSFVGK.R	Y	48.03	1305.69	13	0.7	653.854	2	30.48	699490	16743	106	118	Lac	K1:Lac:73.89
HepG2-Enrichment.raw	Q9H910	Jupiter microtubule associated homolog 2 OS=Homo sapiens OX=9606 GN=JPT2 PE=1 SV=1	R.SHNK(+72.02)VLNPPGGK.S	Y	59.1	1318.7	12	-1.5	440.573	3	12.59	699280	4740	173	184	Lac	K4:Lac:66.64
HepG2-Enrichment.raw	P37108	Signal recognition particle 14 kDa protein OS=Homo sapiens OX=9606 GN=SRP14 PE=1 SV=2	T.K(+72.02)PIPK(+72.02)K(+72.02)GTVEGFEPADNK.C	Y	20.91	2170.12	18	5	724.383	3	25.53	691310	13419	38	55	Lac	K1:Lac:30.65;K5:Lac:39.02;K6:Lac:40.43
HepG2-Enrichment.raw	Q9P013	Spliceosome-associated protein CWC15 homolog OS=Homo sapiens OX=9606 GN=CWC15 PE=1 SV=2	R.DLPSHTK(+72.02)IK.Y	Y	37.07	1109.61	9	-0.7	555.811	2	13.66	679130	5604	34	42	Lac	K7:Lac:22.85
HepG2-Enrichment.raw	P17844	Probable ATP-dependent RNA helicase DDX5 OS=Homo sapiens OX=9606 GN=DDX5 PE=1 SV=1	K.K(+72.02)FGNPGEK.L	Y	46.62	947.471	8	-0.7	474.743	2	12.09	675490	4425	33	40	Lac	K1:Lac:53.53
HepG2-Enrichment.raw	Q14247	Src substrate cortactin OS=Homo sapiens OX=9606 GN=CTTN PE=1 SV=2	K.SAVGHEYQSK(+72.02)LSK.H	Y	69.64	1504.75	13	-0.6	753.383	2	14.04	663520	5830	98	110	Lac	K10:Lac:37.54
HepG2-Enrichment.raw	P52926	High mobility group protein HMGI-C OS=Homo sapiens OX=9606 GN=HMGA2 PE=1 SV=1	R.GEGAGQPSTSAQGQPAAPAPQK(+72.02)R.G	Y	53.14	2262.1	23	0.1	755.04	3	16.81	662790	7647	5	27	Lac	K22:Lac:1000.00
HepG2-Enrichment.raw	P51610	Host cell factor 1 OS=Homo sapiens OX=9606 GN=HCFC1 PE=1 SV=2	K.IITAVPK(+72.02)IATGHGQQGVTQVVLK.G	Y	77.63	2429.4	23	-0.4	810.807	3	43.34	662720	25502	814	836	Lac	K7:Lac:79.70
HepG2-Enrichment.raw	P09661	U2 small nuclear ribonucleoprotein A' OS=Homo sapiens OX=9606 GN=SNRPA1 PE=1 SV=2	R.GAQLAK(+72.02)DIAR.R	Y	41.56	1113.61	10	-0.7	557.814	2	21.05	655830	10456	167	176	Lac	K6:Lac:1000.00
HepG2-Enrichment.raw	Q14978	Nucleolar and coiled-body phosphoprotein 1 OS=Homo sapiens OX=9606 GN=NOLC1 PE=1 SV=2	K.AAVVVSK(+72.02)SGSLKK.R	Y	59.83	1344.8	13	-0.5	449.273	3	14.42	653570	6094	573	585	Lac	K7:Lac:30.64
HepG2-Enrichment.raw	Q9NYF8	Bcl-2-associated transcription factor 1 OS=Homo sapiens OX=9606 GN=BCLAF1 PE=1 SV=2	R.K(+72.02)SVLADQGK.S	Y	45.26	1016.55	9	-1	509.282	2	13.07	651200	5163	413	421	Lac	K1:Lac:99.62
HepG2-Enrichment.raw	Q08211	ATP-dependent RNA helicase A OS=Homo sapiens OX=9606 GN=DHX9 PE=1 SV=4	R.GANLK(+72.02)DYYSR.K	Y	54.42	1257.6	10	-0.5	629.806	2	25.71	651000	13589	142	151	Lac	K5:Lac:1000.00
HepG2-Enrichment.raw	P62424	60S ribosomal protein L7a OS=Homo sapiens OX=9606 GN=RPL7A PE=1 SV=2	K.K(+72.02)VAPAPAVVK.K	Y	49.93	1050.64	10	-0.7	526.329	2	18.76	650970	9026	11	20	Lac	K1:Lac:87.25
HepG2-Enrichment.raw	P42167	Lamina-associated polypeptide 2 isoforms beta/gamma OS=Homo sapiens OX=9606 GN=TMPO PE=1 SV=2	R.NRPPLPAGTNSK(+72.02)GPPDFSSDEEREPTPVLGSGAAAAGR.S	N	89.69	3873.89	38	0.4	969.48	4	38.49	648240	22279	49	86	Lac	K12:Lac:1000.00
HepG2-Enrichment.raw	P42166	Lamina-associated polypeptide 2 isoform alpha OS=Homo sapiens OX=9606 GN=TMPO PE=1 SV=2	R.NRPPLPAGTNSK(+72.02)GPPDFSSDEEREPTPVLGSGAAAAGR.S	N	89.69	3873.89	38	0.4	969.48	4	38.49	648240	22279	49	86	Lac	K12:Lac:1000.00
HepG2-Enrichment.raw	P10620	Microsomal glutathione S-transferase 1 OS=Homo sapiens OX=9606 GN=MGST1 PE=1 SV=1	Y.RLTRK(+72.02)VFANPEDC(+57.02)VAFGK.G	Y	30.06	2179.12	18	-2.1	727.379	3	35.79	642040	20323	38	55	Lac; Carbamidomethylation	K5:Lac:84.59;C13:Carbamidomethylation:1000.00
HepG2-Enrichment.raw	Q9NWB6	Arginine and glutamate-rich protein 1 OS=Homo sapiens OX=9606 GN=ARGLU1 PE=1 SV=1	K.SRPK(+72.02)LSFSLK.T	Y	34.81	1233.71	10	-0.3	412.243	3	26.6	637740	14215	261	270	Lac	K4:Lac:112.31
HepG2-Enrichment.raw	O15355	Protein phosphatase 1G OS=Homo sapiens OX=9606 GN=PPM1G PE=1 SV=1	R.ETPSQENGPTAK(+72.02)AYTGFSSNSER.G	Y	68.29	2529.13	23	-1.3	844.048	3	30.61	635830	16870	198	220	Lac	K12:Lac:1000.00
HepG2-Enrichment.raw	P42167	Lamina-associated polypeptide 2 isoforms beta/gamma OS=Homo sapiens OX=9606 GN=TMPO PE=1 SV=2	K.TPVTLK(+72.02)QR.R	Y	40.54	1013.59	8	0	507.801	2	15.77	633250	6982	208	215	Lac	K6:Lac:1000.00
HepG2-Enrichment.raw	Q9Y2W1	Thyroid hormone receptor-associated protein 3 OS=Homo sapiens OX=9606 GN=THRAP3 PE=1 SV=2	K.SGK(+72.02)WEGLVYAPPGK.E	Y	47.6	1559.8	14	-0.7	780.906	2	43.84	633150	25806	468	481	Lac	K3:Lac:71.87
HepG2-Enrichment.raw	Q15233	Non-POU domain-containing octamer-binding protein OS=Homo sapiens OX=9606 GN=NONO PE=1 SV=4	R.QQEGFK(+72.02)GTFPDAR.E	Y	68.93	1551.73	13	0.5	776.874	2	31.36	630230	17355	366	378	Lac	K6:Lac:1000.00
HepG2-Enrichment.raw	P49773	Adenosine 5'-monophosphoramidase HINT1 OS=Homo sapiens OX=9606 GN=HINT1 PE=1 SV=2	M.A(+42.01)DEIAK(+72.02)AQVARPGGDTIFGK.I	Y	63.84	2157.11	20	-0.5	1079.56	2	51.89	628980	31219	2	21	Acetylation (Protein N-term); Lac	A1:Acetylation (Protein N-term):1000.00;K6:Lac:74.59
HepG2-Enrichment.raw	P52272	Heterogeneous nuclear ribonucleoprotein M OS=Homo sapiens OX=9606 GN=HNRNPM PE=1 SV=3	K.RGEIIAK(+72.02)QGGGGGGGSVPGIER.M	Y	78.05	2123.11	22	-0.3	708.71	3	25.88	624870	13681	382	403	Lac	K7:Lac:1000.00
HepG2-Enrichment.raw	Q14978	Nucleolar and coiled-body phosphoprotein 1 OS=Homo sapiens OX=9606 GN=NOLC1 PE=1 SV=2	K.ITPVTVK(+72.02)AQTK.A	Y	49.41	1256.73	11	-0.6	629.374	2	20.77	616260	10351	187	197	Lac	K7:Lac:25.70
HepG2-Enrichment.raw	P52597	Heterogeneous nuclear ribonucleoprotein F OS=Homo sapiens OX=9606 GN=HNRNPF PE=1 SV=3	R.SYSDPPLK(+72.02)FM(+15.99)SVQRPGPYDRPGTAR.R	Y	27.71	2909.41	25	-0.2	728.36	4	33.01	615990	18493	193	217	Lac; Oxidation (M)	K8:Lac:1000.00;M10:Oxidation (M):1000.00
HepG2-Enrichment.raw	Q92979	Ribosomal RNA small subunit methyltransferase NEP1 OS=Homo sapiens OX=9606 GN=EMG1 PE=1 SV=4	R.LGAGNK(+72.02)IGGR.R	Y	45.81	1013.56	10	-0.4	507.788	2	14.55	612130	6201	32	41	Lac	K6:Lac:1000.00
HepG2-Enrichment.raw	O95816	BAG family molecular chaperone regulator 2 OS=Homo sapiens OX=9606 GN=BAG2 PE=1 SV=1	M.A(+42.01)QAK(+72.02)INAK.A	Y	42.16	956.529	8	0.2	479.272	2	20.01	609370	9833	2	9	Acetylation (Protein N-term); Lac	A1:Acetylation (Protein N-term):1000.00;K4:Lac:44.28
HepG2-Enrichment.raw	P09496	Clathrin light chain A OS=Homo sapiens OX=9606 GN=CLTA PE=1 SV=1	R.LC(+57.02)DFNPK(+72.02)SSK.Q	Y	52.33	1266.59	10	-0.4	634.303	2	21.37	608240	10629	217	226	Carbamidomethylation; Lac	C2:Carbamidomethylation:1000.00;K7:Lac:26.52
HepG2-Enrichment.raw	P42166	Lamina-associated polypeptide 2 isoform alpha OS=Homo sapiens OX=9606 GN=TMPO PE=1 SV=2	R.GQLQK(+72.02)LASER.N	Y	44.02	1200.65	10	-0.4	601.33	2	20.35	604920	10041	265	274	Lac	K5:Lac:1000.00
HepG2-Enrichment.raw	Q9UKV3	Apoptotic chromatin condensation inducer in the nucleus OS=Homo sapiens OX=9606 GN=ACIN1 PE=1 SV=2	R.K(+72.02)ISVVSATK.G	Y	37.8	1003.59	9	-0.1	502.803	2	17.11	598300	7920	823	831	Lac	K1:Lac:68.03
HepG2-Enrichment.raw	Q14247	Src substrate cortactin OS=Homo sapiens OX=9606 GN=CTTN PE=1 SV=2	K.TGFGGK(+72.02)FGVQSER.Q	Y	69.88	1440.7	13	0.2	721.357	2	31.45	593760	17404	267	279	Lac	K6:Lac:1000.00
HepG2-Enrichment.raw	O00193	Small acidic protein OS=Homo sapiens OX=9606 GN=SMAP PE=1 SV=1	K.INEELESQYQQSMDSK(+72.02)LSGR.Y	Y	74.76	2413.11	20	-1.2	805.375	3	43.93	593300	25894	76	95	Lac	K16:Lac:1000.00
HepG2-Enrichment.raw	Q14247	Src substrate cortactin OS=Homo sapiens OX=9606 GN=CTTN PE=1 SV=2	K.ASHGYGGK(+72.02)FGVEQDR.M	Y	66.6	1678.77	15	-1	560.597	3	18.25	591800	8657	80	94	Lac	K8:Lac:1000.00
HepG2-Enrichment.raw	P49756	RNA-binding protein 25 OS=Homo sapiens OX=9606 GN=RBM25 PE=1 SV=3	K.K(+72.02)LPVDSVFNKFEDEDSDDVPR.K	Y	78.94	2522.18	21	0.2	841.735	3	51.66	589980	31087	688	708	Lac	K1:Lac:74.73
HepG2-Enrichment.raw	Q14247	Src substrate cortactin OS=Homo sapiens OX=9606 GN=CTTN PE=1 SV=2	K.GFGGK(+72.02)FGVQTDR.Q	Y	49.36	1339.65	12	-0.7	670.833	2	32.02	581630	17826	231	242	Lac	K5:Lac:1000.00
HepG2-Enrichment.raw	Q9H501	ESF1 homolog OS=Homo sapiens OX=9606 GN=ESF1 PE=1 SV=1	K.LNYAVDK(+72.02)R.G	Y	32.55	1049.55	8	-0.3	525.782	2	18.81	578190	9026	49	56	Lac	K7:Lac:1000.00
HepG2-Enrichment.raw	P19338	Nucleolin OS=Homo sapiens OX=9606 GN=NCL PE=1 SV=3	K.K(+72.02)VVVSPTK.K	Y	31.29	928.559	8	-1.1	465.286	2	13.45	574650	5384	63	70	Lac	K1:Lac:89.98
HepG2-Enrichment.raw	P98175	RNA-binding protein 10 OS=Homo sapiens OX=9606 GN=RBM10 PE=1 SV=3	R.K(+72.02)YGGISTASVDFEQPTR.D	Y	76.53	1926.93	17	-0.5	964.473	2	39.37	570790	22794	837	853	Lac	K1:Lac:1000.00
HepG2-Enrichment.raw	Q13428	Treacle protein OS=Homo sapiens OX=9606 GN=TCOF1 PE=1 SV=3	R.K(+72.02)TGPAAAQVQVGK.Q	Y	50.53	1325.73	13	0.1	663.872	2	16.82	565950	7715	458	470	Lac	K1:Lac:98.18
HepG2-Enrichment.raw	Q00839	Heterogeneous nuclear ribonucleoprotein U OS=Homo sapiens OX=9606 GN=HNRNPU PE=1 SV=6	K.K(+72.02)AEGGGGGGRPGAPAAGDGKTEQK.G	Y	82.41	2224.08	24	-0.1	557.028	4	9.08	563900	2178	215	238	Lac	K1:Lac:158.81
HepG2-Enrichment.raw	Q14847	LIM and SH3 domain protein 1 OS=Homo sapiens OX=9606 GN=LASP1 PE=1 SV=2	K.GK(+72.02)GFSVVADTPELQR.I	Y	65.57	1674.86	15	-0.3	838.436	2	41.05	558280	23982	95	109	Lac	K2:Lac:1000.00
HepG2-Enrichment.raw	Q14978	Nucleolar and coiled-body phosphoprotein 1 OS=Homo sapiens OX=9606 GN=NOLC1 PE=1 SV=2	K.K(+72.02)SLGTQPPKK.A	Y	49.72	1154.67	10	-0.2	385.896	3	10.48	551160	3117	302	311	Lac	K1:Lac:59.08
HepG2-Enrichment.raw	P06748	Nucleophosmin OS=Homo sapiens OX=9606 GN=NPM1 PE=1 SV=2	K.AK(+72.02)MQASIEK.G	Y	44.04	1076.55	9	-1.2	539.283	2	13.84	548700	5703	249	257	Lac	K2:Lac:61.82
HepG2-Enrichment.raw	Q9Y2W1	Thyroid hormone receptor-associated protein 3 OS=Homo sapiens OX=9606 GN=THRAP3 PE=1 SV=2	R.DKLGAK(+72.02)GDFPTGK.S	Y	50.94	1404.72	13	-0.7	469.249	3	21.29	543890	10681	546	558	Lac	K6:Lac:28.70
HepG2-Enrichment.raw	Q9BQI0	Allograft inflammatory factor 1-like OS=Homo sapiens OX=9606 GN=AIF1L PE=1 SV=1	R.FQGGK(+72.02)AFGLLK.A	Y	44.83	1236.69	11	-0.5	619.35	2	42.4	540960	24860	9	19	Lac	K5:Lac:63.05
HepG2-Enrichment.raw	P46783	40S ribosomal protein S10 OS=Homo sapiens OX=9606 GN=RPS10 PE=1 SV=1	K.K(+72.02)AEAGAGSATEFQFR.G	Y	57.64	1640.78	15	-2.8	821.395	2	30.33	539060	16682	139	153	Lac	K1:Lac:1000.00
HepG2-Enrichment.raw	Q92769	Histone deacetylase 2 OS=Homo sapiens OX=9606 GN=HDAC2 PE=1 SV=2	K.GTK(+72.02)SEQLSNP	Y	35.4	1131.54	10	-0.1	566.778	2	18.04	537190	8480	479	488	Lac	K3:Lac:1000.00
HepG2-Enrichment.raw	Q14978	Nucleolar and coiled-body phosphoprotein 1 OS=Homo sapiens OX=9606 GN=NOLC1 PE=1 SV=2	K.QPVGGGQK(+72.02)LLTR.K	Y	54.08	1324.75	12	-0.2	663.38	2	22.88	536520	11653	408	419	Lac	K8:Lac:1000.00
HepG2-Enrichment.raw	Q9P258	Protein RCC2 OS=Homo sapiens OX=9606 GN=RCC2 PE=1 SV=2	R.AARPATAGK(+72.02)AGGAAVVITEPEHTK.E	Y	68.71	2374.26	24	0.2	792.428	3	19.85	525620	9675	69	92	Lac	K9:Lac:148.55
HepG2-Enrichment.raw	P23527	Histone H2B type 1-O OS=Homo sapiens OX=9606 GN=H2BC17 PE=1 SV=3	D.PAK(+72.02)SAPAPK.K	N	39.19	937.523	9	-0.4	469.769	2	10.76	524580	3403	4	12	Lac	K3:Lac:116.54
HepG2-Enrichment.raw	Q5QNW6	Histone H2B type 2-F OS=Homo sapiens OX=9606 GN=H2BC18 PE=1 SV=3	D.PAK(+72.02)SAPAPK.K	N	39.19	937.523	9	-0.4	469.769	2	10.76	524580	3403	4	12	Lac	K3:Lac:116.54
HepG2-Enrichment.raw	Q93079	Histone H2B type 1-H OS=Homo sapiens OX=9606 GN=H2BC9 PE=1 SV=3	D.PAK(+72.02)SAPAPK.K	N	39.19	937.523	9	-0.4	469.769	2	10.76	524580	3403	4	12	Lac	K3:Lac:116.54
HepG2-Enrichment.raw	Q16778	Histone H2B type 2-E OS=Homo sapiens OX=9606 GN=H2BC21 PE=1 SV=3	E.PAK(+72.02)SAPAPK.K	N	39.19	937.523	9	-0.4	469.769	2	10.76	524580	3403	4	12	Lac	K3:Lac:116.54
HepG2-Enrichment.raw	P06899	Histone H2B type 1-J OS=Homo sapiens OX=9606 GN=H2BC11 PE=1 SV=3	E.PAK(+72.02)SAPAPK.K	N	39.19	937.523	9	-0.4	469.769	2	10.76	524580	3403	4	12	Lac	K3:Lac:116.54
HepG2-Enrichment.raw	P62807	Histone H2B type 1-C/E/F/G/I OS=Homo sapiens OX=9606 GN=H2BC4 PE=1 SV=4	E.PAK(+72.02)SAPAPK.K	N	39.19	937.523	9	-0.4	469.769	2	10.76	524580	3403	4	12	Lac	K3:Lac:116.54
HepG2-Enrichment.raw	P57053	Histone H2B type F-S OS=Homo sapiens OX=9606 GN=H2BC12L PE=1 SV=2	E.PAK(+72.02)SAPAPK.K	N	39.19	937.523	9	-0.4	469.769	2	10.76	524580	3403	4	12	Lac	K3:Lac:116.54
HepG2-Enrichment.raw	O60814	Histone H2B type 1-K OS=Homo sapiens OX=9606 GN=H2BC12 PE=1 SV=3	E.PAK(+72.02)SAPAPK.K	N	39.19	937.523	9	-0.4	469.769	2	10.76	524580	3403	4	12	Lac	K3:Lac:116.54
HepG2-Enrichment.raw	O95400	CD2 antigen cytoplasmic tail-binding protein 2 OS=Homo sapiens OX=9606 GN=CD2BP2 PE=1 SV=1	R.K(+72.02)VTFQGVGDEEDEDEIIVPK.K	Y	35.36	2318.12	20	0.5	1160.07	2	50.71	519090	30460	5	24	Lac	K1:Lac:21.87
HepG2-Enrichment.raw	Q9H773	dCTP pyrophosphatase 1 OS=Homo sapiens OX=9606 GN=DCTPP1 PE=1 SV=1	R.K(+72.02)YTELPHGAISEDQAVGPADIPC(+57.02)DSTGQTST	Y	57.27	3316.5	31	-0.7	1106.51	3	46.98	512950	28002	140	170	Lac; Carbamidomethylation	K1:Lac:1000.00;C23:Carbamidomethylation:1000.00
HepG2-Enrichment.raw	Q14247	Src substrate cortactin OS=Homo sapiens OX=9606 GN=CTTN PE=1 SV=2	K.LSK(+72.02)HC(+57.02)SQVDSVR.G	Y	63.09	1486.72	12	-0.3	496.58	3	12.33	511430	4586	108	119	Lac; Carbamidomethylation	K3:Lac:1000.00;C5:Carbamidomethylation:1000.00
HepG2-Enrichment.raw	O15042	U2 snRNP-associated SURP motif-containing protein OS=Homo sapiens OX=9606 GN=U2SURP PE=1 SV=2	R.FADQK(+72.02)NPPNQSSNERPPSLLVIETK.K	Y	55.21	2880.46	25	-1.2	961.16	3	40	510470	23244	164	188	Lac	K5:Lac:68.03
HepG2-Enrichment.raw	P62750	60S ribosomal protein L23a OS=Homo sapiens OX=9606 GN=RPL23A PE=1 SV=1	K.K(+72.02)EAPAPPKAEAK.A	Y	57.94	1307.71	12	-2	436.909	3	11.62	510180	3986	7	18	Lac	K1:Lac:89.55
HepG2-Enrichment.raw	Q8WWM7	Ataxin-2-like protein OS=Homo sapiens OX=9606 GN=ATXN2L PE=1 SV=2	R.EGK(+72.02)YIPLPQR.V	Y	32.55	1271.69	10	0.1	636.851	2	34.32	508200	19372	346	355	Lac	K3:Lac:1000.00
HepG2-Enrichment.raw	Q9NXG2	THUMP domain-containing protein 1 OS=Homo sapiens OX=9606 GN=THUMPD1 PE=1 SV=2	R.KGK(+72.02)AQYVLAK.R	Y	54.81	1176.69	10	-0.4	589.35	2	13.31	504380	5338	17	26	Lac	K3:Lac:36.05
HepG2-Enrichment.raw	Q9C0J8	pre-mRNA 3' end processing protein WDR33 OS=Homo sapiens OX=9606 GN=WDR33 PE=1 SV=2	R.IPPLNPGQGPGPNK(+72.02)GDSR.G	Y	46.07	1871.95	18	-0.7	936.981	2	28.86	495240	15672	943	960	Lac	K14:Lac:1000.00
HepG2-Enrichment.raw	Q9NYF8	Bcl-2-associated transcription factor 1 OS=Homo sapiens OX=9606 GN=BCLAF1 PE=1 SV=2	K.SVLADQGK(+72.02)SFATASHR.N	Y	71.8	1745.87	16	-0.1	582.964	3	23.99	493300	12435	414	429	Lac	K8:Lac:1000.00
HepG2-Enrichment.raw	Q99547	M-phase phosphoprotein 6 OS=Homo sapiens OX=9606 GN=MPHOSPH6 PE=1 SV=2	R.LSK(+72.02)NLLR.M	Y	25.26	914.555	7	-0.6	458.284	2	24.12	493060	12502	9	15	Lac	K3:Lac:1000.00
HepG2-Enrichment.raw	Q96AE4	Far upstream element-binding protein 1 OS=Homo sapiens OX=9606 GN=FUBP1 PE=1 SV=3	K.TGLIIGK(+72.02)GGETIK.S	Y	43.67	1357.78	13	-1	679.897	2	35.22	489870	20027	388	400	Lac	K7:Lac:35.17
HepG2-Enrichment.raw	Q13268	Dehydrogenase/reductase SDR family member 2 mitochondrial OS=Homo sapiens OX=9606 GN=DHRS2 PE=1 SV=4	K.NFK(+72.02)EHHQLQR.I	Y	56.94	1407.7	10	-0.8	470.24	3	10.53	488680	3182	235	244	Lac	K3:Lac:1000.00
HepG2-Enrichment.raw	P50914	60S ribosomal protein L14 OS=Homo sapiens OX=9606 GN=RPL14 PE=1 SV=4	K.APAQK(+72.02)APAPK.A	Y	57.41	1049.59	10	-1.1	525.8	2	11.04	488050	3621	200	209	Lac	K5:Lac:107.29
HepG2-Enrichment.raw	P56211	cAMP-regulated phosphoprotein 19 OS=Homo sapiens OX=9606 GN=ARPP19 PE=1 SV=2	K.NK(+72.02)QLPTAAPDKTEVTGDHIPTPQDLPQR.K	Y	40.22	3138.59	28	-0.5	785.655	4	36.85	488000	21120	74	101	Lac	K2:Lac:45.63
HepG2-Enrichment.raw	P52926	High mobility group protein HMGI-C OS=Homo sapiens OX=9606 GN=HMGA2 PE=1 SV=1	R.K(+72.02)QQQEPTGEPSPK.R	Y	63.15	1524.74	13	-0.3	763.378	2	11.58	487130	4008	34	46	Lac	K1:Lac:162.56
HepG2-Enrichment.raw	O75533	Splicing factor 3B subunit 1 OS=Homo sapiens OX=9606 GN=SF3B1 PE=1 SV=3	R.GGDSIGETPTPGASK(+72.02)R.K	Y	66.94	1600.77	16	-1.2	801.391	2	18.76	486400	8995	319	334	Lac	K15:Lac:1000.00
HepG2-Enrichment.raw	Q14247	Src substrate cortactin OS=Homo sapiens OX=9606 GN=CTTN PE=1 SV=2	K.GFGGK(+72.02)YGIDKDKVDK.S	Y	35.6	1697.86	15	-0.1	566.961	3	18.06	485980	8596	194	208	Lac	K5:Lac:38.32
HepG2-Enrichment.raw	Q14103	Heterogeneous nuclear ribonucleoprotein D0 OS=Homo sapiens OX=9606 GN=HNRNPD PE=1 SV=1	K.K(+72.02)YHNVGLSK.C	Y	54.15	1116.59	9	-1.1	559.303	2	11.21	485590	3749	243	251	Lac	K1:Lac:212.38
HepG2-Enrichment.raw	P15170	Eukaryotic peptide chain release factor GTP-binding subunit ERF3A OS=Homo sapiens OX=9606 GN=GSPT1 PE=1 SV=1	R.KGEFETGFEK(+72.02)GGQTR.E	N	60.72	1741.83	15	0.1	581.616	3	20.46	484870	10109	187	201	Lac	K10:Lac:71.36
HepG2-Enrichment.raw	Q8IYD1	Eukaryotic peptide chain release factor GTP-binding subunit ERF3B OS=Homo sapiens OX=9606 GN=GSPT2 PE=1 SV=2	R.KGEFETGFEK(+72.02)GGQTR.E	N	60.72	1741.83	15	0.1	581.616	3	20.46	484870	10109	316	330	Lac	K10:Lac:71.36
HepG2-Enrichment.raw	P42167	Lamina-associated polypeptide 2 isoforms beta/gamma OS=Homo sapiens OX=9606 GN=TMPO PE=1 SV=2	R.AK(+72.02)TPVTLK.Q	Y	31.17	928.559	8	-1.1	465.286	2	17.07	484200	7897	206	213	Lac	K2:Lac:71.75
HepG2-Enrichment.raw	Q9UKY7	Protein CDV3 homolog OS=Homo sapiens OX=9606 GN=CDV3 PE=1 SV=1	R.K(+72.02)TPQGPPEIYSDTQFPSLQSTAK.H	Y	76.04	2591.28	23	-1.6	864.764	3	48.64	483050	29092	181	203	Lac	K1:Lac:110.03
HepG2-Enrichment.raw	Q7L014	Probable ATP-dependent RNA helicase DDX46 OS=Homo sapiens OX=9606 GN=DDX46 PE=1 SV=2	R.LQNSYQPTNK(+72.02)GR.Y	Y	60.79	1476.73	12	0.1	739.373	2	14.05	472840	5850	1016	1027	Lac	K10:Lac:1000.00
HepG2-Enrichment.raw	Q86YP4	Transcriptional repressor p66-alpha OS=Homo sapiens OX=9606 GN=GATAD2A PE=1 SV=1	K.AEPTAAPHPVLK(+72.02)QVIKPR.R	Y	87.68	2023.16	18	-1.6	506.796	4	26.4	472820	14040	488	505	Lac	K12:Lac:42.68
HepG2-Enrichment.raw	P19338	Nucleolin OS=Homo sapiens OX=9606 GN=NCL PE=1 SV=3	K.KGAAIPAK(+72.02)GAK.N	Y	56.08	1082.64	11	-0.6	361.889	3	10.63	470450	3267	125	135	Lac	K8:Lac:22.34
HepG2-Enrichment.raw	P61604	10 kDa heat shock protein mitochondrial OS=Homo sapiens OX=9606 GN=HSPE1 PE=1 SV=2	K.SQGK(+72.02)VLQATVVAVGSGSK.G	Y	71.1	1786.98	18	-0.8	894.496	2	36.42	464080	20851	37	54	Lac	K4:Lac:114.15
HepG2-Enrichment.raw	Q9GZU8	PSME3-interacting protein OS=Homo sapiens OX=9606 GN=PSME3IP1 PE=1 SV=1	K.FSQAK(+72.02)LLAGAVK.H	Y	51.14	1303.75	12	-0.2	652.882	2	37.61	463260	21601	147	158	Lac	K5:Lac:51.17
HepG2-Enrichment.raw	Q86V81	THO complex subunit 4 OS=Homo sapiens OX=9606 GN=ALYREF PE=1 SV=3	R.NSK(+72.02)QQLSAEELDAQLDAYNAR.M	Y	79.1	2435.16	21	0.1	812.726	3	47.06	460610	28004	233	253	Lac	K3:Lac:1000.00
HepG2-Enrichment.raw	P25705	ATP synthase subunit alpha mitochondrial OS=Homo sapiens OX=9606 GN=ATP5F1A PE=1 SV=1	R.ADGK(+72.02)ISEQSDAK.L	Y	53.85	1319.62	12	-0.9	660.817	2	11.78	460310	4168	528	539	Lac	K4:Lac:78.17
HepG2-Enrichment.raw	Q14247	Src substrate cortactin OS=Homo sapiens OX=9606 GN=CTTN PE=1 SV=2	K.GFGGK(+72.02)YGVQK.D	Y	51.31	1111.57	10	-0.8	556.79	2	18.91	459750	9074	305	314	Lac	K5:Lac:32.32
HepG2-Enrichment.raw	P39687	Acidic leucine-rich nuclear phosphoprotein 32 family member A OS=Homo sapiens OX=9606 GN=ANP32A PE=1 SV=1	R.K(+72.02)REPEDEGEDDD	Y	63.67	1504.58	12	-0.6	753.297	2	11.35	459490	3811	238	249	Lac	K1:Lac:1000.00
HepG2-Enrichment.raw	Q00839	Heterogeneous nuclear ribonucleoprotein U OS=Homo sapiens OX=9606 GN=HNRNPU PE=1 SV=6	K.K(+72.02)AEGGGGGGRPGAPAAGDGK.T	Y	57.36	1737.84	20	-0.3	580.287	3	9.59	453940	2536	215	234	Lac	K1:Lac:117.77
HepG2-Enrichment.raw	P17096	High mobility group protein HMG-I/HMG-Y OS=Homo sapiens OX=9606 GN=HMGA1 PE=1 SV=3	R.KQPPVSPGTALVGSQK(+72.02)EPSEVPTPK.R	Y	68.79	2629.4	25	-1	877.472	3	33.18	452910	18612	31	55	Lac	K16:Lac:46.57
HepG2-Enrichment.raw	Q9UJX3	Anaphase-promoting complex subunit 7 OS=Homo sapiens OX=9606 GN=ANAPC7 PE=1 SV=5	K.TSK(+72.02)VRPSTGNSASTPQSQC(+57.02)LPSEIEVK.Y	Y	56.4	2959.46	27	-0.8	987.492	3	28.55	448300	15504	79	105	Lac; Carbamidomethylation	K3:Lac:89.32;C19:Carbamidomethylation:1000.00
HepG2-Enrichment.raw	Q92733	Proline-rich protein PRCC OS=Homo sapiens OX=9606 GN=PRCC PE=1 SV=1	K.AAAK(+72.02)SAALQVTK.Q	Y	46.62	1229.7	12	-0.8	615.856	2	18.97	448120	9119	247	258	Lac	K4:Lac:71.29
HepG2-Enrichment.raw	O76021	Ribosomal L1 domain-containing protein 1 OS=Homo sapiens OX=9606 GN=RSL1D1 PE=1 SV=3	K.KSPAK(+72.02)SPNPSTPR.G	Y	54.93	1437.76	13	-1.5	480.259	3	10.41	445010	3073	391	403	Lac	K5:Lac:50.57
HepG2-Enrichment.raw	Q9HB71	Calcyclin-binding protein OS=Homo sapiens OX=9606 GN=CACYBP PE=1 SV=2	K.K(+72.02)AELLDNEKPAAVVAPITTGYTVK.I	Y	77.27	2599.41	24	-0.7	867.477	3	46.45	444510	27645	51	74	Lac	K1:Lac:24.34
HepG2-Enrichment.raw	Q96AE4	Far upstream element-binding protein 1 OS=Homo sapiens OX=9606 GN=FUBP1 PE=1 SV=3	R.QIAAK(+72.02)IGGDAGTSLNSNDYGYGGQK.R	Y	88.81	2556.21	25	-1.2	853.076	3	38.87	443030	22498	40	64	Lac	K5:Lac:91.16
HepG2-Enrichment.raw	Q14847	LIM and SH3 domain protein 1 OS=Homo sapiens OX=9606 GN=LASP1 PE=1 SV=2	K.K(+72.02)TQDQISNIK.Y	Y	49.22	1245.66	10	-0.4	623.835	2	14.53	437670	6165	112	121	Lac	K1:Lac:140.39
HepG2-Enrichment.raw	Q9NXG2	THUMP domain-containing protein 1 OS=Homo sapiens OX=9606 GN=THUMPD1 PE=1 SV=2	K.GK(+72.02)AQYVLAK.R	Y	40.38	1048.59	9	-1.8	525.302	2	19.75	433620	9633	18	26	Lac	K2:Lac:118.17
HepG2-Enrichment.raw	P50914	60S ribosomal protein L14 OS=Homo sapiens OX=9606 GN=RPL14 PE=1 SV=4	K.ATGQK(+72.02)AAPAPK.A	Y	58.62	1110.6	11	-0.2	556.309	2	10.76	432890	3405	183	193	Lac	K5:Lac:90.32
HepG2-Enrichment.raw	P78347	General transcription factor II-I OS=Homo sapiens OX=9606 GN=GTF2I PE=1 SV=2	K.ALQSPK(+72.02)RPR.S	Y	27.04	1123.65	9	0	375.556	3	10.76	431950	3406	665	673	Lac	K6:Lac:1000.00
HepG2-Enrichment.raw	Q9UKM9	RNA-binding protein Raly OS=Homo sapiens OX=9606 GN=RALY PE=1 SV=1	K.LQASNVTNK(+72.02)NDPK.S	Y	65.48	1499.76	13	-0.5	750.886	2	13.86	428030	5693	5	17	Lac	K9:Lac:31.27
HepG2-Enrichment.raw	Q13428	Treacle protein OS=Homo sapiens OX=9606 GN=TCOF1 PE=1 SV=3	K.IPQTK(+72.02)AC(+57.02)PK.K	Y	46.94	1113.59	9	-1.7	557.799	2	12.53	425100	4719	638	646	Lac; Carbamidomethylation	K5:Lac:41.04;C7:Carbamidomethylation:1000.00
HepG2-Enrichment.raw	P61604	10 kDa heat shock protein mitochondrial OS=Homo sapiens OX=9606 GN=HSPE1 PE=1 SV=2	R.K(+72.02)FLPLFDR.V	Y	32.44	1106.61	8	-0.7	554.313	2	52.07	424200	31340	8	15	Lac	K1:Lac:1000.00
HepG2-Enrichment.raw	P26583	High mobility group protein B2 OS=Homo sapiens OX=9606 GN=HMGB2 PE=1 SV=2	K.NYVPPK(+72.02)GDKK.G	Y	51.81	1216.65	10	0	406.556	3	10.96	414560	3527	77	86	Lac	K6:Lac:22.45
HepG2-Enrichment.raw	Q92922	SWI/SNF complex subunit SMARCC1 OS=Homo sapiens OX=9606 GN=SMARCC1 PE=1 SV=3	K.K(+72.02)GQASLYGK.R	Y	51.68	1022.54	9	-1.3	512.276	2	12.93	414060	5036	346	354	Lac	K1:Lac:120.85
HepG2-Enrichment.raw	Q9HCS7	Pre-mRNA-splicing factor SYF1 OS=Homo sapiens OX=9606 GN=XAB2 PE=1 SV=2	R.AQSK(+72.02)ILFVR.S	Y	51.95	1132.66	9	0.2	567.338	2	34.64	411870	19620	791	799	Lac	K4:Lac:1000.00
HepG2-Enrichment.raw	Q13428	Treacle protein OS=Homo sapiens OX=9606 GN=TCOF1 PE=1 SV=3	K.GATPAPPGK(+72.02)AGAVASQTK.A	Y	69.94	1679.88	18	0.1	840.949	2	20.64	410470	10192	314	331	Lac	K9:Lac:61.14
HepG2-Enrichment.raw	P09327	Villin-1 OS=Homo sapiens OX=9606 GN=VIL1 PE=1 SV=4	R.TSGLGK(+72.02)THTVGSVAK.V	Y	62.1	1513.81	15	-1.3	505.61	3	13.28	403600	5315	355	369	Lac	K6:Lac:35.07
HepG2-Enrichment.raw	P78347	General transcription factor II-I OS=Homo sapiens OX=9606 GN=GTF2I PE=1 SV=2	K.INTK(+72.02)ALQSPK.R	Y	44.15	1170.66	10	0.2	586.338	2	17.43	402410	8081	661	670	Lac	K4:Lac:51.01
HepG2-Enrichment.raw	Q9BQ61	Telomerase RNA component interacting RNase OS=Homo sapiens OX=9606 GN=TRIR PE=1 SV=1	R.KGGPGSTLSFVGK(+72.02)R.R	Y	44.29	1461.79	14	-1.4	488.271	3	22.86	399020	11683	106	119	Lac	K13:Lac:83.24
HepG2-Enrichment.raw	Q15691	Microtubule-associated protein RP/EB family member 1 OS=Homo sapiens OX=9606 GN=MAPRE1 PE=1 SV=3	R.K(+72.02)NPGVGNGDDEAAELM(+15.99)QQVNVLK.L	Y	60.83	2513.21	23	-1	838.742	3	46.27	398330	27474	182	204	Lac; Oxidation (M)	K1:Lac:83.77;M16:Oxidation (M):1000.00
HepG2-Enrichment.raw	P09661	U2 small nuclear ribonucleoprotein A' OS=Homo sapiens OX=9606 GN=SNRPA1 PE=1 SV=2	R.SK(+72.02)TFNPGAGLPTDKK.K	Y	65.18	1631.85	15	0	544.958	3	23.32	397160	11994	178	192	Lac	K2:Lac:113.51
HepG2-Enrichment.raw	O00151	PDZ and LIM domain protein 1 OS=Homo sapiens OX=9606 GN=PDLIM1 PE=1 SV=4	R.HPYK(+72.02)MNLASEPQEVLHIGSAHNR.S	Y	29.93	2699.32	23	-0.8	675.838	4	33.53	392820	18937	100	122	Lac	K4:Lac:1000.00
HepG2-Enrichment.raw	Q96I25	Splicing factor 45 OS=Homo sapiens OX=9606 GN=RBM17 PE=1 SV=1	K.AALTQAK(+72.02)SQR.T	Y	54.34	1144.62	10	-1.5	573.316	2	12.53	390550	4753	35	44	Lac	K7:Lac:1000.00
HepG2-Enrichment.raw	Q14839	Chromodomain-helicase-DNA-binding protein 4 OS=Homo sapiens OX=9606 GN=CHD4 PE=1 SV=2	K.KVAPLK(+72.02)IK.L	Y	29.78	967.643	8	-1.2	484.828	2	13.59	389280	5526	290	297	Lac	K6:Lac:46.20
HepG2-Enrichment.raw	Q9NTK5	Obg-like ATPase 1 OS=Homo sapiens OX=9606 GN=OLA1 PE=1 SV=2	K.K(+72.02)GGDGIKPPPIIGR.F	Y	35.32	1475.85	14	-1	492.955	3	27.65	387280	14873	5	18	Lac	K1:Lac:22.19
HepG2-Enrichment.raw	Q13151	Heterogeneous nuclear ribonucleoprotein A0 OS=Homo sapiens OX=9606 GN=HNRNPA0 PE=1 SV=1	K.AVPK(+72.02)EDIYSGGGGGGSR.S	Y	69.87	1677.8	17	0.3	839.905	2	23.36	386980	11980	173	189	Lac	K4:Lac:1000.00
HepG2-Enrichment.raw	Q9NZT2	Opioid growth factor receptor OS=Homo sapiens OX=9606 GN=OGFR PE=1 SV=3	R.K(+72.02)VDEGAGDSAAVASGGAQTLALAGSPAPSGHPK.A	Y	60.37	3045.5	33	-0.8	1016.17	3	35.59	384640	20260	460	492	Lac	K1:Lac:90.25
HepG2-Enrichment.raw	Q8IWX8	Calcium homeostasis endoplasmic reticulum protein OS=Homo sapiens OX=9606 GN=CHERP PE=1 SV=3	R.NK(+72.02)SYSFIAR.M	Y	42.9	1156.59	9	-1.1	579.301	2	26.83	382480	14382	900	908	Lac	K2:Lac:1000.00
HepG2-Enrichment.raw	Q96DI7	U5 small nuclear ribonucleoprotein 40 kDa protein OS=Homo sapiens OX=9606 GN=SNRNP40 PE=1 SV=1	R.K(+72.02)GPELPLVPVKR.Q	Y	68.33	1403.85	12	-1	468.957	3	33.34	382340	18733	8	19	Lac	K1:Lac:94.89
HepG2-Enrichment.raw	Q9UQE7	Structural maintenance of chromosomes protein 3 OS=Homo sapiens OX=9606 GN=SMC3 PE=1 SV=2	K.K(+72.02)DQYFLDK.K	Y	41.2	1127.55	8	-0.5	564.782	2	25.82	381920	13620	106	113	Lac	K1:Lac:118.17
HepG2-Enrichment.raw	Q14978	Nucleolar and coiled-body phosphoprotein 1 OS=Homo sapiens OX=9606 GN=NOLC1 PE=1 SV=2	K.KQVVAK(+72.02)APVK.A	Y	57.67	1138.71	10	-0.1	380.576	3	11.55	381120	4009	246	255	Lac	K6:Lac:63.97
HepG2-Enrichment.raw	Q92979	Ribosomal RNA small subunit methyltransferase NEP1 OS=Homo sapiens OX=9606 GN=EMG1 PE=1 SV=4	R.SGGEQAQDWDALPPK(+72.02)RPR.L	Y	53.55	2079.01	18	-0.7	694.011	3	28.61	380120	15530	14	31	Lac	K15:Lac:1000.00
HepG2-Enrichment.raw	P35269	General transcription factor IIF subunit 1 OS=Homo sapiens OX=9606 GN=GTF2F1 PE=1 SV=2	R.AAASK(+72.02)LEQGKR.V	Y	53.28	1229.67	11	-1.9	410.897	3	10.43	379620	3103	403	413	Lac	K5:Lac:45.16
HepG2-Enrichment.raw	Q15424	Scaffold attachment factor B1 OS=Homo sapiens OX=9606 GN=SAFB PE=1 SV=4	K.SK(+72.02)GVPVISVK.T	Y	45.36	1084.65	10	-1.4	543.331	2	29.5	376750	16182	569	578	Lac	K2:Lac:66.64
HepG2-Enrichment.raw	P78347	General transcription factor II-I OS=Homo sapiens OX=9606 GN=GTF2I PE=1 SV=2	R.SILSPGGSC(+57.02)GPIK(+72.02)VK.T	Y	53.27	1570.84	15	-0.9	786.426	2	35.26	370210	20051	207	221	Carbamidomethylation; Lac	C9:Carbamidomethylation:1000.00;K13:Lac:22.85
HepG2-Enrichment.raw	O94992	Protein HEXIM1 OS=Homo sapiens OX=9606 GN=HEXIM1 PE=1 SV=1	K.TGLYSK(+72.02)R.A	Y	28.95	895.476	7	-0.4	448.745	2	13.84	369070	5689	222	228	Lac	K6:Lac:1000.00
HepG2-Enrichment.raw	Q15233	Non-POU domain-containing octamer-binding protein OS=Homo sapiens OX=9606 GN=NONO PE=1 SV=4	M(+42.01)QSNK(+72.02)TFNLEK.Q	Y	50.15	1452.69	11	1.6	727.354	2	43.64	368860	25657	1	11	Acetylation (Protein N-term); Lac	M1:Acetylation (Protein N-term):1000.00;K5:Lac:34.81
HepG2-Enrichment.raw	O43148	mRNA cap guanine-N7 methyltransferase OS=Homo sapiens OX=9606 GN=RNMT PE=1 SV=1	R.K(+72.02)LDPEIVPEEKDC(+57.02)GDAEGNSK.K	Y	61.68	2401.1	21	-1.4	801.371	3	27.25	366360	14656	83	103	Lac; Carbamidomethylation	K1:Lac:67.24;C13:Carbamidomethylation:1000.00
HepG2-Enrichment.raw	Q04637	Eukaryotic translation initiation factor 4 gamma 1 OS=Homo sapiens OX=9606 GN=EIF4G1 PE=1 SV=4	R.LSWGK(+72.02)GSSGGSGAKPSDAASEAARPATSTLNR.F	Y	65.74	3145.54	32	-1.1	787.391	4	27.11	363950	14566	1091	1122	Lac	K5:Lac:61.14
HepG2-Enrichment.raw	P09429	High mobility group protein B1 OS=Homo sapiens OX=9606 GN=HMGB1 PE=1 SV=3	R.GK(+72.02)M(+15.99)SSYAFFVQTC(+57.02)R.E	N	72.46	1768.79	14	-0.5	885.403	2	40.16	360740	23365	11	24	Lac; Oxidation (M); Carbamidomethylation	K2:Lac:1000.00;M3:Oxidation (M):1000.00;C13:Carbamidomethylation:1000.00
HepG2-Enrichment.raw	P26583	High mobility group protein B2 OS=Homo sapiens OX=9606 GN=HMGB2 PE=1 SV=2	R.GK(+72.02)M(+15.99)SSYAFFVQTC(+57.02)R.E	N	72.46	1768.79	14	-0.5	885.403	2	40.16	360740	23365	11	24	Lac; Oxidation (M); Carbamidomethylation	K2:Lac:1000.00;M3:Oxidation (M):1000.00;C13:Carbamidomethylation:1000.00
HepG2-Enrichment.raw	Q96C86	m7GpppX diphosphatase OS=Homo sapiens OX=9606 GN=DCPS PE=1 SV=2	M.A(+42.01)DAAPQLGK(+72.02)R.K	Y	40.17	1139.59	10	-0.9	570.803	2	30.46	355570	16807	2	11	Acetylation (Protein N-term); Lac	A1:Acetylation (Protein N-term):1000.00;K9:Lac:1000.00
HepG2-Enrichment.raw	Q9UNZ2	NSFL1 cofactor p47 OS=Homo sapiens OX=9606 GN=NSFL1C PE=1 SV=2	R.VTK(+72.02)SPGETSKPRPFAGGGYR.L	Y	58.83	2163.11	20	-1	541.784	4	14.51	354280	6181	137	156	Lac	K3:Lac:95.63
HepG2-Enrichment.raw	P09661	U2 small nuclear ribonucleoprotein A' OS=Homo sapiens OX=9606 GN=SNRPA1 PE=1 SV=2	K.K(+72.02)GGPSPGDVEAIK.N	Y	53.28	1325.68	13	-0.5	663.848	2	22.74	353710	11584	193	205	Lac	K1:Lac:104.16
HepG2-Enrichment.raw	P16403	Histone H1.2 OS=Homo sapiens OX=9606 GN=H1-2 PE=1 SV=2	M.S(+42.01)ETAPAAPAAAPPAEK(+72.02)APVK.K	Y	59.89	1987.03	20	-0.3	994.52	2	38.12	351640	21984	2	21	Acetylation (Protein N-term); Lac	S1:Acetylation (Protein N-term):1000.00;K16:Lac:22.37
HepG2-Enrichment.raw	Q09028	Histone-binding protein RBBP4 OS=Homo sapiens OX=9606 GN=RBBP4 PE=1 SV=3	M.A(+42.01)DK(+72.02)EAAFDDAVEER.V	Y	45.8	1678.73	14	0.3	840.374	2	50.94	346710	30725	2	15	Acetylation (Protein N-term); Lac	A1:Acetylation (Protein N-term):1000.00;K3:Lac:1000.00
HepG2-Enrichment.raw	Q9H2P0	Activity-dependent neuroprotector homeobox protein OS=Homo sapiens OX=9606 GN=ADNP PE=1 SV=1	R.YSLQSANASSLSSGQLK(+72.02)SPSLSQSQASR.V	Y	67.96	2940.44	28	-0.1	981.155	3	41.13	346670	24026	392	419	Lac	K17:Lac:1000.00
HepG2-Enrichment.raw	Q9UKL0	REST corepressor 1 OS=Homo sapiens OX=9606 GN=RCOR1 PE=1 SV=2	K.LDGGIEPYRLPEVIQK(+72.02)C(+57.02)NAR.W	Y	54.77	2399.23	20	-0.4	800.749	3	47.59	346490	28392	366	385	Lac; Carbamidomethylation	K16:Lac:1000.00;C17:Carbamidomethylation:1000.00
HepG2-Enrichment.raw	Q13123	Protein Red OS=Homo sapiens OX=9606 GN=IK PE=1 SV=3	K.SYYAK(+72.02)LR.Q	Y	29.51	971.508	7	-0.4	486.761	2	20.27	345910	10002	79	85	Lac	K5:Lac:1000.00
HepG2-Enrichment.raw	Q9C0J8	pre-mRNA 3' end processing protein WDR33 OS=Homo sapiens OX=9606 GN=WDR33 PE=1 SV=2	R.RGPHPDFPDDFSRPDDFHPDK(+72.02)R.F	Y	20.68	2721.23	22	1	545.254	5	28.49	345040	15604	1003	1024	Lac	K21:Lac:1000.00
HepG2-Enrichment.raw	Q9NYF8	Bcl-2-associated transcription factor 1 OS=Homo sapiens OX=9606 GN=BCLAF1 PE=1 SV=2	K.VSLK(+72.02)GNR.E	Y	30.35	844.477	7	-1.5	423.245	2	12.68	344460	4848	442	448	Lac	K4:Lac:1000.00
HepG2-Enrichment.raw	P52594	Arf-GAP domain and FG repeat-containing protein 1 OS=Homo sapiens OX=9606 GN=AGFG1 PE=1 SV=2	K.SSSADFGTFNTSQSHQTASAVSK(+72.02)VSTNK.A	Y	42.71	2945.36	28	0.6	982.796	3	30.54	335450	16898	291	318	Lac	K23:Lac:23.70
HepG2-Enrichment.raw	P62750	60S ribosomal protein L23a OS=Homo sapiens OX=9606 GN=RPL23A PE=1 SV=1	K.K(+72.02)EAPAPPK.A	Y	42.62	908.497	8	-0.3	455.255	2	12.21	333300	4525	7	14	Lac	K1:Lac:120.62
HepG2-Enrichment.raw	Q9Y2W1	Thyroid hormone receptor-associated protein 3 OS=Homo sapiens OX=9606 GN=THRAP3 PE=1 SV=2	R.K(+72.02)TEELEEESFPER.S	Y	61.15	1693.77	13	0.3	847.892	2	29.06	332470	15860	486	498	Lac	K1:Lac:1000.00
HepG2-Enrichment.raw	Q9NYF8	Bcl-2-associated transcription factor 1 OS=Homo sapiens OX=9606 GN=BCLAF1 PE=1 SV=2	K.LK(+72.02)M(+15.99)APVPLDDSNRPASLTK.D	Y	50.37	2140.12	19	-0.3	714.38	3	31.45	332010	17444	549	567	Lac; Oxidation (M)	K2:Lac:83.00;M3:Oxidation (M):1000.00
HepG2-Enrichment.raw	Q13268	Dehydrogenase/reductase SDR family member 2 mitochondrial OS=Homo sapiens OX=9606 GN=DHRS2 PE=1 SV=4	R.AMAK(+72.02)LQGEGLSVAGIVC(+57.02)HVGK.A	Y	55.87	2196.14	21	-1	733.053	3	47.81	331440	28508	76	96	Lac; Carbamidomethylation	K4:Lac:59.76;C17:Carbamidomethylation:1000.00
HepG2-Enrichment.raw	Q14847	LIM and SH3 domain protein 1 OS=Homo sapiens OX=9606 GN=LASP1 PE=1 SV=2	R.RPLEQQQPHHIPTSAPVYQQPQQQPVAQSYGGYK(+72.02)EPAAPVSIQR.S	Y	70.64	5005.52	44	-0.8	1002.11	5	36.05	330130	20568	154	197	Lac	K34:Lac:1000.00
HepG2-Enrichment.raw	P40939	Trifunctional enzyme subunit alpha mitochondrial OS=Homo sapiens OX=9606 GN=HADHA PE=1 SV=2	R.INSPNSK(+72.02)VNTLSK.E	Y	58.67	1472.78	13	-0.8	737.398	2	20.86	329150	10313	54	66	Lac	K7:Lac:62.39
HepG2-Enrichment.raw	P20042	Eukaryotic translation initiation factor 2 subunit 2 OS=Homo sapiens OX=9606 GN=EIF2S2 PE=1 SV=2	K.TGFQAVTGK(+72.02)R.A	Y	49.53	1135.6	10	0.2	568.807	2	19.43	328600	9426	316	325	Lac	K9:Lac:1000.00
HepG2-Enrichment.raw	Q9P258	Protein RCC2 OS=Homo sapiens OX=9606 GN=RCC2 PE=1 SV=2	K.K(+72.02)AAAAAWEEPSSGNGTAR.A	Y	64.69	1844.87	18	0.8	923.441	2	21.86	328130	10957	5	22	Lac	K1:Lac:1000.00
HepG2-Enrichment.raw	P06748	Nucleophosmin OS=Homo sapiens OX=9606 GN=NPM1 PE=1 SV=2	K.VEAK(+72.02)FINYVK.N	Y	34.56	1281.7	10	-0.2	641.856	2	38.49	326730	22328	264	273	Lac	K4:Lac:21.23
HepG2-Enrichment.raw	O95400	CD2 antigen cytoplasmic tail-binding protein 2 OS=Homo sapiens OX=9606 GN=CD2BP2 PE=1 SV=1	K.K(+72.02)LVDPVAGSGGPGSR.F	Y	50.79	1467.77	15	-0.6	734.891	2	26.04	323630	13831	26	40	Lac	K1:Lac:1000.00
HepG2-Enrichment.raw	O94776	Metastasis-associated protein MTA2 OS=Homo sapiens OX=9606 GN=MTA2 PE=1 SV=1	K.RQK(+72.02)LNPADAPNPVVFVATK.D	Y	65.14	2136.17	19	0.3	713.064	3	41.65	323190	24348	593	611	Lac	K3:Lac:102.93
HepG2-Enrichment.raw	P62266	40S ribosomal protein S23 OS=Homo sapiens OX=9606 GN=RPS23 PE=1 SV=3	K.ANPFGGASHAK(+72.02)GIVLEK.V	Y	52.76	1766.93	17	0.2	589.985	3	31.84	322100	17750	38	54	Lac	K11:Lac:30.85
HepG2-Enrichment.raw	Q14247	Src substrate cortactin OS=Homo sapiens OX=9606 GN=CTTN PE=1 SV=2	K.DYSSGFGGK(+72.02)YGVQADRVDK.S	Y	60.11	2119.98	19	-0.9	707.667	3	32.93	319880	18465	153	171	Lac	K9:Lac:39.66
HepG2-Enrichment.raw	Q13573	SNW domain-containing protein 1 OS=Homo sapiens OX=9606 GN=SNW1 PE=1 SV=1	R.AADK(+72.02)LAPAQYIR.Y	Y	36.4	1387.75	12	-0.3	694.88	2	35.3	319710	20091	167	178	Lac	K4:Lac:1000.00
HepG2-Enrichment.raw	Q86XP3	ATP-dependent RNA helicase DDX42 OS=Homo sapiens OX=9606 GN=DDX42 PE=1 SV=1	K.LPQQSHSAFGATSSSSGFGK(+72.02)SAPPQLPSFYK.I	Y	44.42	3267.58	31	0.3	1090.2	3	47.2	318460	28163	31	61	Lac	K20:Lac:71.87
HepG2-Enrichment.raw	Q14978	Nucleolar and coiled-body phosphoprotein 1 OS=Homo sapiens OX=9606 GN=NOLC1 PE=1 SV=2	K.K(+72.02)SLGTQPPK.K	Y	41.87	1026.57	9	-0.4	514.293	2	13.11	316250	5174	302	310	Lac	K1:Lac:78.57
HepG2-Enrichment.raw	Q00839	Heterogeneous nuclear ribonucleoprotein U OS=Homo sapiens OX=9606 GN=HNRNPU PE=1 SV=6	K.LK(+72.02)VSELKEELKK.R	Y	40.94	1514.89	12	-0.6	505.971	3	21.69	314230	10912	11	22	Lac	K2:Lac:61.30
HepG2-Enrichment.raw	Q8IYB3	Serine/arginine repetitive matrix protein 1 OS=Homo sapiens OX=9606 GN=SRRM1 PE=1 SV=2	K.KLLK(+72.02)QLK.F	Y	19.01	941.627	7	-1.2	471.82	2	13.48	314220	5438	23	29	Lac	K4:Lac:54.70
HepG2-Enrichment.raw	Q8NE71	ATP-binding cassette sub-family F member 1 OS=Homo sapiens OX=9606 GN=ABCF1 PE=1 SV=2	R.INK(+72.02)AVSEEQQPALK.G	Y	59.76	1625.86	14	-0.6	813.938	2	22.6	313820	11498	161	174	Lac	K3:Lac:73.38
HepG2-Enrichment.raw	Q96I25	Splicing factor 45 OS=Homo sapiens OX=9606 GN=RBM17 PE=1 SV=1	K.NFK(+72.02)LLQSQLQVK.K	Y	28.3	1516.86	12	-0.2	759.438	2	45.54	311920	27015	22	33	Lac	K3:Lac:48.12
HepG2-Enrichment.raw	Q13428	Treacle protein OS=Homo sapiens OX=9606 GN=TCOF1 PE=1 SV=3	K.GTISAPGK(+72.02)VVTAAAQAK.Q	Y	46.09	1640.91	17	-0.5	821.462	2	32.56	311660	18178	804	820	Lac	K8:Lac:21.89
HepG2-Enrichment.raw	Q9Y247	Protein FAM50B OS=Homo sapiens OX=9606 GN=FAM50B PE=1 SV=1	N.LGK(+72.02)NPDVDTSFLPDRDREEEENR.L	Y	31.28	2802.31	23	0.2	701.584	4	32.89	308770	18490	142	164	Lac	K3:Lac:1000.00
HepG2-Enrichment.raw	Q14320	Protein FAM50A OS=Homo sapiens OX=9606 GN=FAM50A PE=1 SV=2	K.LGK(+72.02)NPDVDTSFLPDRDREEEENR.L	Y	31.28	2802.31	23	0.2	701.584	4	32.89	308770	18490	156	178	Lac	K3:Lac:1000.00
HepG2-Enrichment.raw	Q14247	Src substrate cortactin OS=Homo sapiens OX=9606 GN=CTTN PE=1 SV=2	R.QDK(+72.02)C(+57.02)ALGWDHQEK.L	Y	53.91	1685.75	13	0.2	562.923	3	19.51	303290	9478	243	255	Lac; Carbamidomethylation	K3:Lac:47.07;C4:Carbamidomethylation:1000.00
HepG2-Enrichment.raw	Q9Y2W1	Thyroid hormone receptor-associated protein 3 OS=Homo sapiens OX=9606 GN=THRAP3 PE=1 SV=2	K.LGAK(+72.02)GDFPTGK.S	Y	54.25	1161.6	11	-0.4	581.808	2	23.32	301620	11993	548	558	Lac	K4:Lac:61.60
HepG2-Enrichment.raw	Q9NYF8	Bcl-2-associated transcription factor 1 OS=Homo sapiens OX=9606 GN=BCLAF1 PE=1 SV=2	R.SSFYPDGGDQETAK(+72.02)TGK.F	Y	76.99	1858.82	17	-0.5	930.418	2	24.01	301080	12452	319	335	Lac	K14:Lac:22.45
HepG2-Enrichment.raw	Q13428	Treacle protein OS=Homo sapiens OX=9606 GN=TCOF1 PE=1 SV=3	K.SVGK(+72.02)GLQVK.A	Y	39.62	986.576	9	0.5	494.296	2	16.49	300770	7479	717	725	Lac	K4:Lac:35.03
HepG2-Enrichment.raw	P22061	Protein-L-isoaspartate(D-aspartate) O-methyltransferase OS=Homo sapiens OX=9606 GN=PCMT1 PE=1 SV=4	M.A(+42.01)WK(+72.02)SGGASHSELIHNLR.K	Y	48.73	1975.99	17	-0.2	659.669	3	35.24	300720	20064	2	18	Acetylation (Protein N-term); Lac	A1:Acetylation (Protein N-term):1000.00;K3:Lac:1000.00
HepG2-Enrichment.raw	Q9H2P0	Activity-dependent neuroprotector homeobox protein OS=Homo sapiens OX=9606 GN=ADNP PE=1 SV=1	K.VQEK(+72.02)ADIPVK.S	Y	48.15	1197.66	10	0	599.837	2	21.27	299470	10627	597	606	Lac	K4:Lac:57.71
HepG2-Enrichment.raw	Q9BTE7	DCN1-like protein 5 OS=Homo sapiens OX=9606 GN=DCUN1D5 PE=1 SV=1	R.K(+72.02)SPGVAAAVAEDGGLKK.C	Y	45.95	1668.9	17	0.2	557.309	3	22.6	298840	11475	8	24	Lac	K1:Lac:79.33
HepG2-Enrichment.raw	P19338	Nucleolin OS=Homo sapiens OX=9606 GN=NCL PE=1 SV=3	R.TLLAK(+72.02)NLPYK.V	Y	41.73	1231.72	10	0.1	616.866	2	36.91	298310	21125	394	403	Lac	K5:Lac:35.03
HepG2-Enrichment.raw	Q14247	Src substrate cortactin OS=Homo sapiens OX=9606 GN=CTTN PE=1 SV=2	K.TVPVEAVTSK(+72.02)TSNIR.A	Y	59.08	1672.9	15	-0.3	837.457	2	34.26	294550	19359	337	351	Lac	K10:Lac:1000.00
HepG2-Enrichment.raw	Q9BZJ0	Crooked neck-like protein 1 OS=Homo sapiens OX=9606 GN=CRNKL1 PE=1 SV=4	K.NK(+72.02)APAEVQITAEQLLR.E	Y	53.39	1852.01	16	-0.6	618.342	3	51.02	290450	30627	181	196	Lac	K2:Lac:1000.00
HepG2-Enrichment.raw	Q14978	Nucleolar and coiled-body phosphoprotein 1 OS=Homo sapiens OX=9606 GN=NOLC1 PE=1 SV=2	K.IK(+72.02)LQTPNTFPK.R	Y	43.53	1357.76	11	-0.6	679.887	2	34.25	290310	19382	603	613	Lac	K2:Lac:95.39
HepG2-Enrichment.raw	O00273	DNA fragmentation factor subunit alpha OS=Homo sapiens OX=9606 GN=DFFA PE=1 SV=1	R.SISASK(+72.02)ASPPGDLQNPK.R	Y	47.34	1767.9	17	-0.3	884.957	2	24.59	289160	12772	308	324	Lac	K6:Lac:49.39
HepG2-Enrichment.raw	P49792	E3 SUMO-protein ligase RanBP2 OS=Homo sapiens OX=9606 GN=RANBP2 PE=1 SV=2	K.ASK(+72.02)FGNTEQGFK.F	Y	55.52	1384.66	12	-0.2	693.338	2	22.08	288490	11123	1849	1860	Lac	K3:Lac:76.18
HepG2-Enrichment.raw	Q6DD87	Zinc finger protein 787 OS=Homo sapiens OX=9606 GN=ZNF787 PE=1 SV=4	K.K(+72.02)IHAVGAPSVC(+57.02)SSC(+57.02)GQSYYR.A	Y	75.23	2298.05	20	0.2	767.025	3	24.03	288180	12463	337	356	Lac; Carbamidomethylation	K1:Lac:1000.00;C11:Carbamidomethylation:1000.00;C14:Carbamidomethylation:1000.00
HepG2-Enrichment.raw	Q9BUL5	PHD finger protein 23 OS=Homo sapiens OX=9606 GN=PHF23 PE=1 SV=1	K.K(+72.02)TNVPDFFYC(+57.02)QK.C	Y	38.88	1617.75	12	-0.7	809.881	2	42.22	286370	24740	372	383	Lac; Carbamidomethylation	K1:Lac:67.73;C10:Carbamidomethylation:1000.00
HepG2-Enrichment.raw	O43399	Tumor protein D54 OS=Homo sapiens OX=9606 GN=TPD52L2 PE=1 SV=2	K.SK(+72.02)VVGDRENGSDNLPSSAGSGDKPLSDPAPF	Y	42.21	3171.5	31	-0.6	1058.17	3	39.64	283790	23017	176	206	Lac	K2:Lac:30.83
HepG2-Enrichment.raw	O00151	PDZ and LIM domain protein 1 OS=Homo sapiens OX=9606 GN=PDLIM1 PE=1 SV=4	R.HPYK(+72.02)M(+15.99)NLASEPQEVLHIGSAHNR.S	Y	28.84	2715.32	23	-1.3	679.836	4	27.78	282070	15008	100	122	Lac; Oxidation (M)	K4:Lac:1000.00;M5:Oxidation (M):1000.00
HepG2-Enrichment.raw	O15042	U2 snRNP-associated SURP motif-containing protein OS=Homo sapiens OX=9606 GN=U2SURP PE=1 SV=2	M.A(+42.01)DKTPGGSQK(+72.02)ASSK.T	Y	45.96	1474.73	14	0.5	738.371	2	11.09	276820	3605	2	15	Acetylation (Protein N-term); Lac	A1:Acetylation (Protein N-term):1000.00;K10:Lac:28.74
HepG2-Enrichment.raw	P51965	Ubiquitin-conjugating enzyme E2 E1 OS=Homo sapiens OX=9606 GN=UBE2E1 PE=1 SV=1	K.NSK(+72.02)LLSTSAK.R	Y	33.85	1119.61	10	-0.5	560.814	2	15.83	274360	7051	41	50	Lac	K3:Lac:49.06
HepG2-Enrichment.raw	Q06830	Peroxiredoxin-1 OS=Homo sapiens OX=9606 GN=PRDX1 PE=1 SV=1	K.SK(+72.02)EYFSK.Q	N	31.93	959.46	7	-0.9	480.737	2	14.71	274230	6310	191	197	Lac	K2:Lac:80.35
HepG2-Enrichment.raw	P32119	Peroxiredoxin-2 OS=Homo sapiens OX=9606 GN=PRDX2 PE=1 SV=5	D.SK(+72.02)EYFSK.H	N	31.93	959.46	7	-0.9	480.737	2	14.71	274230	6310	190	196	Lac	K2:Lac:80.35
HepG2-Enrichment.raw	Q8N1G2	Cap-specific mRNA (nucleoside-2'-O-)-methyltransferase 1 OS=Homo sapiens OX=9606 GN=CMTR1 PE=1 SV=1	R.EGEGLGK(+72.02)YSQGR.K	Y	53.88	1351.64	12	-1.8	676.824	2	18.56	271690	8868	102	113	Lac	K7:Lac:1000.00
HepG2-Enrichment.raw	Q8WW12	PEST proteolytic signal-containing nuclear protein OS=Homo sapiens OX=9606 GN=PCNP PE=1 SV=2	K.ISK(+72.02)FGFAIGSQTTKK.A	Y	47.88	1683.92	15	-0.5	842.967	2	34.13	271380	19286	68	82	Lac	K3:Lac:88.25
HepG2-Enrichment.raw	P51858	Hepatoma-derived growth factor OS=Homo sapiens OX=9606 GN=HDGF PE=1 SV=1	K.K(+72.02)SC(+57.02)VEEPEPEPEAAEGDGDKK.G	Y	74.22	2372.03	21	0.2	791.685	3	16.68	271090	7611	106	126	Lac; Carbamidomethylation	K1:Lac:84.83;C3:Carbamidomethylation:1000.00
HepG2-Enrichment.raw	P19338	Nucleolin OS=Homo sapiens OX=9606 GN=NCL PE=1 SV=3	K.KVAVATPAK(+72.02)K.A	Y	49.85	1083.67	10	-1.1	542.839	2	11.13	270000	3656	71	80	Lac	K9:Lac:24.44
HepG2-Enrichment.raw	Q92945	Far upstream element-binding protein 2 OS=Homo sapiens OX=9606 GN=KHSRP PE=1 SV=4	K.K(+72.02)LASQGDSISSQLGPIHPPPR.T	Y	57.78	2256.19	21	-0.6	753.069	3	34.62	270000	19532	122	142	Lac	K1:Lac:1000.00
HepG2-Enrichment.raw	Q9HC52	Chromobox protein homolog 8 OS=Homo sapiens OX=9606 GN=CBX8 PE=1 SV=3	R.K(+72.02)ELPDPSQRPLGEPSAGLGEYLK.G	Y	37.17	2552.31	23	0.7	851.779	3	46.88	269860	27859	205	227	Lac	K1:Lac:52.93
HepG2-Enrichment.raw	P09874	Poly [ADP-ribose] polymerase 1 OS=Homo sapiens OX=9606 GN=PARP1 PE=1 SV=4	K.TAEAGGVTGK(+72.02)GQDGIGSK.A	Y	78.79	1703.83	18	-0.8	852.923	2	17.17	268660	7911	88	105	Lac	K10:Lac:47.82
HepG2-Enrichment.raw	Q9H3P2	Negative elongation factor A OS=Homo sapiens OX=9606 GN=NELFA PE=1 SV=3	R.EASRPPEEPSAPSPTLPAQFK(+72.02)QR.A	Y	75.58	2591.3	23	-0.5	864.773	3	36.22	267110	20675	351	373	Lac	K21:Lac:1000.00
HepG2-Enrichment.raw	Q9Y570	Protein phosphatase methylesterase 1 OS=Homo sapiens OX=9606 GN=PPME1 PE=1 SV=3	R.LPSRPPLPGSGGSQSGAK(+72.02)M(+15.99)R.M	Y	45.64	2067.05	20	-0.4	690.025	3	19.99	266470	9764	13	32	Lac; Oxidation (M)	K18:Lac:1000.00;M19:Oxidation (M):1000.00
HepG2-Enrichment.raw	P14866	Heterogeneous nuclear ribonucleoprotein L OS=Homo sapiens OX=9606 GN=HNRNPL PE=1 SV=2	R.LK(+72.02)TDNAGDQHGGGGGGGGGAGAAGGGGGGENYDDPHKTPASPVVH.I	Y	32.71	4081.81	45	0.3	817.37	5	17.33	266390	8030	61	105	Lac	K2:Lac:22.65
HepG2-Enrichment.raw	Q9HC35	Echinoderm microtubule-associated protein-like 4 OS=Homo sapiens OX=9606 GN=EML4 PE=1 SV=3	K.SVSSK(+72.02)GQPSPR.A	Y	56.7	1200.61	11	-0.7	601.312	2	11.13	264040	3660	65	75	Lac	K5:Lac:1000.00
HepG2-Enrichment.raw	Q96DI7	U5 small nuclear ribonucleoprotein 40 kDa protein OS=Homo sapiens OX=9606 GN=SNRNP40 PE=1 SV=1	R.KGPELPLVPVK(+72.02)R.Q	Y	47.38	1403.85	12	-1	468.957	3	34.23	262660	19301	8	19	Lac	K11:Lac:50.96
HepG2-Enrichment.raw	P54577	Tyrosine--tRNA ligase cytoplasmic OS=Homo sapiens OX=9606 GN=YARS1 PE=1 SV=4	K.GPAK(+72.02)NSEPEEVIPSR.L	Y	69.77	1680.83	15	0	841.423	2	24.47	260920	12756	353	367	Lac	K4:Lac:1000.00
HepG2-Enrichment.raw	O00571	ATP-dependent RNA helicase DDX3X OS=Homo sapiens OX=9606 GN=DDX3X PE=1 SV=3	R.GK(+72.02)SSFFSDR.G	Y	35.24	1101.51	9	0.4	551.762	2	24.56	256650	12822	80	88	Lac	K2:Lac:1000.00
HepG2-Enrichment.raw	Q9UBP6	tRNA (guanine-N(7)-)-methyltransferase OS=Homo sapiens OX=9606 GN=METTL1 PE=1 SV=1	R.NVAGAEAPPPQK(+72.02)R.Y	Y	60.04	1405.73	13	-0.5	703.873	2	14.01	256620	5810	7	19	Lac	K12:Lac:1000.00
HepG2-Enrichment.raw	Q9UK76	Jupiter microtubule associated homolog 1 OS=Homo sapiens OX=9606 GN=JPT1 PE=1 SV=3	K.SAGAK(+72.02)SSGGREDLESSGLQR.R	Y	58.43	2062.99	20	-0.1	688.67	3	15.16	253470	6648	65	84	Lac	K5:Lac:1000.00
HepG2-Enrichment.raw	P47914	60S ribosomal protein L29 OS=Homo sapiens OX=9606 GN=RPL29 PE=1 SV=2	K.AQAAAPASVPAQAPK(+72.02)R.T	Y	64.3	1604.86	16	-0.6	803.438	2	18.9	253180	9099	135	150	Lac	K15:Lac:1000.00
HepG2-Enrichment.raw	Q9BQ61	Telomerase RNA component interacting RNase OS=Homo sapiens OX=9606 GN=TRIR PE=1 SV=1	K.LALK(+72.02)TGIVAK.K	Y	38.95	1084.69	10	-1.9	543.349	2	32.26	253130	18015	125	134	Lac	K4:Lac:49.54
HepG2-Enrichment.raw	P23246	Splicing factor proline- and glutamine-rich OS=Homo sapiens OX=9606 GN=SFPQ PE=1 SV=2	K.GGK(+72.02)MPGGPKPGGGPGLSTPGGHPKPPHR.G	Y	39.68	2683.38	28	-0.4	671.851	4	13.45	252530	5428	209	236	Lac	K3:Lac:36.87
HepG2-Enrichment.raw	P10412	Histone H1.4 OS=Homo sapiens OX=9606 GN=H1-4 PE=1 SV=2	K.GTLVQTK(+72.02)GTGASGSFK.L	N	63.09	1609.83	16	-0.5	805.922	2	24.01	250700	12484	91	106	Lac	K7:Lac:52.93
HepG2-Enrichment.raw	P16403	Histone H1.2 OS=Homo sapiens OX=9606 GN=H1-2 PE=1 SV=2	K.GTLVQTK(+72.02)GTGASGSFK.L	N	63.09	1609.83	16	-0.5	805.922	2	24.01	250700	12484	91	106	Lac	K7:Lac:52.93
HepG2-Enrichment.raw	P16401	Histone H1.5 OS=Homo sapiens OX=9606 GN=H1-5 PE=1 SV=3	K.GTLVQTK(+72.02)GTGASGSFK.L	N	63.09	1609.83	16	-0.5	805.922	2	24.01	250700	12484	94	109	Lac	K7:Lac:52.93
HepG2-Enrichment.raw	P06733	Alpha-enolase OS=Homo sapiens OX=9606 GN=ENO1 PE=1 SV=2	K.YGK(+72.02)DATNVGDEGGFAPNILENK.E	Y	53.74	2380.12	22	1	794.381	3	48.5	249920	29040	200	221	Lac	K3:Lac:34.21
HepG2-Enrichment.raw	P19338	Nucleolin OS=Homo sapiens OX=9606 GN=NCL PE=1 SV=3	R.ETGSSK(+72.02)GFGFVDFNSEEDAK.A	Y	60.9	2221.97	20	-0.1	1111.99	2	49.72	248890	29811	605	624	Lac	K6:Lac:146.95
HepG2-Enrichment.raw	O75822	Eukaryotic translation initiation factor 3 subunit J OS=Homo sapiens OX=9606 GN=EIF3J PE=1 SV=2	K.K(+72.02)GVVPGGGLK.A	Y	53.88	982.581	10	-1	492.297	2	18.98	247730	9161	224	233	Lac	K1:Lac:118.96
HepG2-Enrichment.raw	Q8NC51	Plasminogen activator inhibitor 1 RNA-binding protein OS=Homo sapiens OX=9606 GN=SERBP1 PE=1 SV=2	K.EAGGGGVGGPGAK(+72.02)SAAQAAAQTNSNAAGK.Q	Y	72.17	2526.21	29	-0.2	843.076	3	23.46	246920	12054	40	68	Lac	K13:Lac:47.94
HepG2-Enrichment.raw	Q14247	Src substrate cortactin OS=Homo sapiens OX=9606 GN=CTTN PE=1 SV=2	K.DYSSGFGGK(+72.02)YGVQADR.V	Y	80.74	1777.79	16	-0.8	889.902	2	36.73	246270	21096	153	168	Lac	K9:Lac:1000.00
HepG2-Enrichment.raw	Q96I25	Splicing factor 45 OS=Homo sapiens OX=9606 GN=RBM17 PE=1 SV=1	R.SQSSK(+72.02)AAIPPPVYEEQDRPR.S	Y	54.45	2326.16	20	-0.4	776.392	3	27.32	245190	14706	202	221	Lac	K5:Lac:1000.00
HepG2-Enrichment.raw	O00193	Small acidic protein OS=Homo sapiens OX=9606 GN=SMAP PE=1 SV=1	K.SNYK(+72.02)MM(+15.99)FVK.S	Y	42.39	1234.57	9	-1.8	618.293	2	29.21	242910	16101	171	179	Lac; Oxidation (M)	K4:Lac:38.32;M6:Oxidation (M):17.01
HepG2-Enrichment.raw	P52298	Nuclear cap-binding protein subunit 2 OS=Homo sapiens OX=9606 GN=NCBP2 PE=1 SV=1	K.K(+72.02)TAC(+57.02)GFC(+57.02)FVEYYSR.A	Y	74.89	1858.8	14	-0.7	930.408	2	48.17	242580	28782	78	91	Lac; Carbamidomethylation	K1:Lac:1000.00;C4:Carbamidomethylation:1000.00;C7:Carbamidomethylation:1000.00
HepG2-Enrichment.raw	Q9H2G2	STE20-like serine/threonine-protein kinase OS=Homo sapiens OX=9606 GN=SLK PE=1 SV=1	R.ISK(+72.02)FYPIPSLHSTGS	Y	30.19	1704.87	15	-1.3	853.442	2	50.13	240870	30136	1221	1235	Lac	K3:Lac:1000.00
HepG2-Enrichment.raw	O60231	Pre-mRNA-splicing factor ATP-dependent RNA helicase DHX16 OS=Homo sapiens OX=9606 GN=DHX16 PE=1 SV=2	R.LGAASLK(+72.02)FGAR.D	Y	44.12	1161.65	11	-1.1	581.832	2	32.67	239500	18310	334	344	Lac	K7:Lac:1000.00
HepG2-Enrichment.raw	Q13428	Treacle protein OS=Homo sapiens OX=9606 GN=TCOF1 PE=1 SV=3	K.GTPGK(+72.02)GATPAPPGK.A	Y	58.92	1306.69	14	0.3	654.351	2	14.32	239140	6017	309	322	Lac	K5:Lac:34.08
HepG2-Enrichment.raw	Q13428	Treacle protein OS=Homo sapiens OX=9606 GN=TCOF1 PE=1 SV=3	K.PALK(+72.02)IPQTK.A	Y	42.37	1066.64	9	-0.9	534.326	2	24.43	236470	12739	634	642	Lac	K4:Lac:50.40
HepG2-Enrichment.raw	Q13523	Serine/threonine-protein kinase PRP4 homolog OS=Homo sapiens OX=9606 GN=PRPF4B PE=1 SV=3	R.QAIVQK(+72.02)YK.Y	Y	44.82	1048.59	8	-0.3	525.303	2	16.34	234700	7421	546	553	Lac	K6:Lac:30.83
HepG2-Enrichment.raw	P10809	60 kDa heat shock protein mitochondrial OS=Homo sapiens OX=9606 GN=HSPD1 PE=1 SV=2	K.VTK(+72.02)DGVTVAK.S	Y	38.24	1088.61	10	-0.8	545.311	2	16.68	234000	7568	73	82	Lac	K3:Lac:36.40
HepG2-Enrichment.raw	P09429	High mobility group protein B1 OS=Homo sapiens OX=9606 GN=HMGB1 PE=1 SV=3	R.GK(+72.02)MSSYAFFVQTC(+57.02)R.E	N	52.4	1752.8	14	0.2	877.406	2	46.85	233820	27827	11	24	Lac; Carbamidomethylation	K2:Lac:1000.00;C13:Carbamidomethylation:1000.00
HepG2-Enrichment.raw	P26583	High mobility group protein B2 OS=Homo sapiens OX=9606 GN=HMGB2 PE=1 SV=2	R.GK(+72.02)MSSYAFFVQTC(+57.02)R.E	N	52.4	1752.8	14	0.2	877.406	2	46.85	233820	27827	11	24	Lac; Carbamidomethylation	K2:Lac:1000.00;C13:Carbamidomethylation:1000.00
HepG2-Enrichment.raw	Q8IU81	Interferon regulatory factor 2-binding protein 1 OS=Homo sapiens OX=9606 GN=IRF2BP1 PE=1 SV=1	R.EPGK(+72.02)ALASSGFK.Y	Y	59.77	1262.65	12	-0.5	632.332	2	24.47	232170	12821	303	314	Lac	K4:Lac:66.10
HepG2-Enrichment.raw	Q9H0C8	Integrin-linked kinase-associated serine/threonine phosphatase 2C OS=Homo sapiens OX=9606 GN=ILKAP PE=1 SV=1	R.IQK(+72.02)AGGNVR.D	Y	34.23	1013.56	9	-1.8	507.787	2	11.21	231150	3744	271	279	Lac	K3:Lac:1000.00
HepG2-Enrichment.raw	P26640	Valine--tRNA ligase OS=Homo sapiens OX=9606 GN=VARS1 PE=1 SV=4	R.AASGYPVK(+72.02)VPLEVQEADEAK.L	Y	40.37	2172.09	20	-0.3	1087.05	2	46.35	230330	27520	1223	1242	Lac	K8:Lac:40.43
HepG2-Enrichment.raw	O75937	DnaJ homolog subfamily C member 8 OS=Homo sapiens OX=9606 GN=DNAJC8 PE=1 SV=2	R.TFLRPPK(+72.02)VK.M	Y	36.73	1156.7	9	0.1	579.356	2	20.41	230290	10016	240	248	Lac	K7:Lac:33.18
HepG2-Enrichment.raw	Q9UK76	Jupiter microtubule associated homolog 1 OS=Homo sapiens OX=9606 GN=JPT1 PE=1 SV=3	M.T(+42.01)TTTTFK(+72.02)GVDPNSR.N	Y	33.5	1637.79	14	-0.9	819.901	2	40.38	229680	23436	2	15	Acetylation (Protein N-term); Lac	T1:Acetylation (Protein N-term):1000.00;K7:Lac:1000.00
HepG2-Enrichment.raw	Q92733	Proline-rich protein PRCC OS=Homo sapiens OX=9606 GN=PRCC PE=1 SV=1	K.NTWSENK(+72.02)LSR.R	Y	37.09	1305.63	10	0.4	653.823	2	22.38	228140	11327	473	482	Lac	K7:Lac:1000.00
HepG2-Enrichment.raw	Q9BTC0	Death-inducer obliterator 1 OS=Homo sapiens OX=9606 GN=DIDO1 PE=1 SV=5	R.EQEPTERPLK(+72.02)GIQSR.L	Y	23.74	1838.95	15	0.5	613.99	3	19.08	226910	9192	173	187	Lac	K10:Lac:1000.00
HepG2-Enrichment.raw	P42166	Lamina-associated polypeptide 2 isoform alpha OS=Homo sapiens OX=9606 GN=TMPO PE=1 SV=2	R.SHISDQSPLSSK(+72.02)R.K	Y	58.66	1512.75	13	-1.2	505.258	3	14.12	226420	5902	345	357	Lac	K12:Lac:1000.00
HepG2-Enrichment.raw	Q9BQ61	Telomerase RNA component interacting RNase OS=Homo sapiens OX=9606 GN=TRIR PE=1 SV=1	R.K(+72.02)GGPGSTLSFVGKR.R	Y	47.61	1461.79	14	0	488.272	3	22.07	225320	11178	106	119	Lac	K1:Lac:54.32
HepG2-Enrichment.raw	Q9UNZ2	NSFL1 cofactor p47 OS=Homo sapiens OX=9606 GN=NSFL1C PE=1 SV=2	R.LGAAPEEESAYVAGEK(+72.02)R.Q	Y	76.26	1847.89	17	-3.7	924.949	2	28.7	225270	15576	157	173	Lac	K16:Lac:1000.00
HepG2-Enrichment.raw	P45973	Chromobox protein homolog 5 OS=Homo sapiens OX=9606 GN=CBX5 PE=1 SV=1	R.K(+72.02)SNFSNSADDIK.S	Y	55.08	1396.65	12	-0.6	699.33	2	16.68	223470	7585	91	102	Lac	K1:Lac:108.00
HepG2-Enrichment.raw	Q04323	UBX domain-containing protein 1 OS=Homo sapiens OX=9606 GN=UBXN1 PE=1 SV=2	K.K(+72.02)YGGSVGSQPPPVAPEPGPVPSSPSQEPPTKR.E	Y	39.42	3282.65	32	-1.1	1095.22	3	32.91	223310	18409	178	209	Lac	K1:Lac:55.40
HepG2-Enrichment.raw	P19338	Nucleolin OS=Homo sapiens OX=9606 GN=NCL PE=1 SV=3	K.K(+72.02)VVVSPTKK.V	Y	31.35	1056.65	9	-0.9	529.334	2	10.37	223260	3104	63	71	Lac	K1:Lac:79.54
HepG2-Enrichment.raw	P38919	Eukaryotic initiation factor 4A-III OS=Homo sapiens OX=9606 GN=EIF4A3 PE=1 SV=4	R.K(+72.02)LDYGQHVVAGTPGR.V	Y	47.68	1668.86	15	0.5	557.294	3	21.58	223050	10850	152	166	Lac	K1:Lac:1000.00
HepG2-Enrichment.raw	P04075	Fructose-bisphosphate aldolase A OS=Homo sapiens OX=9606 GN=ALDOA PE=1 SV=2	K.GILAADESTGSIAK(+72.02)R.L	Y	62.76	1559.82	15	0.2	780.915	2	30.82	221890	17025	29	43	Lac	K14:Lac:1000.00
HepG2-Enrichment.raw	Q5JTH9	RRP12-like protein OS=Homo sapiens OX=9606 GN=RRP12 PE=1 SV=2	R.SGK(+72.02)LPSGVSAK.L	Y	34.45	1101.6	11	0.5	551.809	2	16.69	221370	7638	4	14	Lac	K3:Lac:62.90
HepG2-Enrichment.raw	P42167	Lamina-associated polypeptide 2 isoforms beta/gamma OS=Homo sapiens OX=9606 GN=TMPO PE=1 SV=2	R.RVEHNQSYSQAGITETEWTSGSSK(+72.02)GGPLQALTR.E	Y	72.51	3646.76	33	-0.5	912.697	4	41.52	221000	24249	216	248	Lac	K24:Lac:1000.00
HepG2-Enrichment.raw	Q12874	Splicing factor 3A subunit 3 OS=Homo sapiens OX=9606 GN=SF3A3 PE=1 SV=1	K.SLESLDTSLFAK(+72.02)NPK.S	Y	61.1	1720.89	15	0.1	861.452	2	50.13	220610	30082	292	306	Lac	K12:Lac:22.34
HepG2-Enrichment.raw	Q15061	WD repeat-containing protein 43 OS=Homo sapiens OX=9606 GN=WDR43 PE=1 SV=3	K.VETAITK(+72.02)VR.T	Y	33.64	1087.62	9	-1.1	544.818	2	19.61	218710	9542	385	393	Lac	K7:Lac:1000.00
HepG2-Enrichment.raw	Q13428	Treacle protein OS=Homo sapiens OX=9606 GN=TCOF1 PE=1 SV=3	K.GPPQK(+72.02)AGPVAVQVK.A	Y	64.49	1446.82	14	-0.3	724.417	2	24.39	216380	12730	587	600	Lac	K5:Lac:59.43
HepG2-Enrichment.raw	O94776	Metastasis-associated protein MTA2 OS=Homo sapiens OX=9606 GN=MTA2 PE=1 SV=1	R.GTK(+72.02)TPINR.N	Y	38.7	957.524	8	-1.6	479.769	2	11.87	215170	4252	537	544	Lac	K3:Lac:1000.00
HepG2-Enrichment.raw	Q7Z5L9	Interferon regulatory factor 2-binding protein 2 OS=Homo sapiens OX=9606 GN=IRF2BP2 PE=1 SV=2	R.LLGFEANGANGSK(+72.02)AVAR.T	Y	75.98	1745.91	17	-0.2	873.96	2	36.44	213670	20807	336	352	Lac	K13:Lac:1000.00
HepG2-Enrichment.raw	Q86YP4	Transcriptional repressor p66-alpha OS=Homo sapiens OX=9606 GN=GATAD2A PE=1 SV=1	R.LLQQGTAPAQAK(+72.02)AEPTAAPHPVLK.Q	Y	33.02	2508.37	24	0.1	837.131	3	30.46	213520	16776	476	499	Lac	K12:Lac:54.40
HepG2-Enrichment.raw	P21796	Voltage-dependent anion-selective channel protein 1 OS=Homo sapiens OX=9606 GN=VDAC1 PE=1 SV=2	K.K(+72.02)LETAVNLAWTAGNSNTR.F	Y	24.76	2017.02	18	5.2	673.352	3	31.23	210350	17333	201	218	Lac	K1:Lac:1000.00
HepG2-Enrichment.raw	Q15428	Splicing factor 3A subunit 2 OS=Homo sapiens OX=9606 GN=SF3A2 PE=1 SV=2	M(+15.99)(+42.01)DFQHRPGGK(+72.02)TGSGGVASSSESNR.D	Y	72.2	2578.15	24	-0.6	860.389	3	16.05	209400	7217	1	24	Oxidation (M); Acetylation (Protein N-term); Lac	M1:Oxidation (M):1000.00;M1:Acetylation (Protein N-term):1000.00;K10:Lac:1000.00
HepG2-Enrichment.raw	O60701	UDP-glucose 6-dehydrogenase OS=Homo sapiens OX=9606 GN=UGDH PE=1 SV=1	R.IPYAPSGEIPK(+72.02)FSLQDPPNKKPK.V	Y	50.93	2622.41	23	-0.1	656.609	4	39.33	206140	22847	471	493	Lac	K11:Lac:22.83
HepG2-Enrichment.raw	Q8TAQ2	SWI/SNF complex subunit SMARCC2 OS=Homo sapiens OX=9606 GN=SMARCC2 PE=1 SV=1	K.KGPSTPYTK(+72.02)SK.R	Y	60.83	1264.67	11	-0.5	633.34	2	10.46	204080	3137	318	328	Lac	K9:Lac:55.92
HepG2-Enrichment.raw	Q13190	Syntaxin-5 OS=Homo sapiens OX=9606 GN=STX5 PE=1 SV=2	R.YGSK(+72.02)NTDQGVYLGLSK.T	Y	60.9	1800.89	16	-1.1	901.451	2	34.69	203800	19641	7	22	Lac	K4:Lac:101.58
HepG2-Enrichment.raw	P22626	Heterogeneous nuclear ribonucleoproteins A2/B1 OS=Homo sapiens OX=9606 GN=HNRNPA2B1 PE=1 SV=2	K.LTDC(+57.02)VVMRDPASK(+72.02)R.S	Y	31.54	1718.84	14	-0.3	573.955	3	22.85	202700	11704	47	60	Carbamidomethylation; Lac	C4:Carbamidomethylation:1000.00;K13:Lac:1000.00
HepG2-Enrichment.raw	Q6PJT7	Zinc finger CCCH domain-containing protein 14 OS=Homo sapiens OX=9606 GN=ZC3H14 PE=1 SV=1	K.K(+72.02)FNHDGEEEEEDDDYGSR.T	Y	82.29	2241.86	18	-0.2	748.293	3	14.84	199400	6376	307	324	Lac	K1:Lac:1000.00
HepG2-Enrichment.raw	P43487	Ran-specific GTPase-activating protein OS=Homo sapiens OX=9606 GN=RANBP1 PE=1 SV=1	M.A(+42.01)AAK(+72.02)DTHEDHDTSTENTDESNHDPQFEPIVSLPEQEIK.T	Y	43.34	4387.95	38	-1.8	1097.99	4	47.27	198210	28169	2	39	Acetylation (Protein N-term); Lac	A1:Acetylation (Protein N-term):1000.00;K4:Lac:52.45
HepG2-Enrichment.raw	Q99733	Nucleosome assembly protein 1-like 4 OS=Homo sapiens OX=9606 GN=NAP1L4 PE=1 SV=1	K.SK(+72.02)VVVTEK.A	Y	32.62	960.549	8	0.1	481.282	2	13.01	197450	5096	139	146	Lac	K2:Lac:81.36
HepG2-Enrichment.raw	Q14978	Nucleolar and coiled-body phosphoprotein 1 OS=Homo sapiens OX=9606 GN=NOLC1 PE=1 SV=2	K.AVVSK(+72.02)ATTKPPPAKK.A	Y	55.47	1593.95	15	-1.1	532.322	3	10.81	197250	3420	343	357	Lac	K5:Lac:38.03
HepG2-Enrichment.raw	Q16637	Survival motor neuron protein OS=Homo sapiens OX=9606 GN=SMN1 PE=1 SV=1	K.K(+72.02)NTAASLQQWK.V	Y	44.36	1345.7	11	-0.3	673.857	2	23.2	196550	11901	83	93	Lac	K1:Lac:109.46
HepG2-Enrichment.raw	Q9BVP2	Guanine nucleotide-binding protein-like 3 OS=Homo sapiens OX=9606 GN=GNL3 PE=1 SV=2	R.K(+72.02)DPGVPNSAPFK.E	Y	27.63	1327.68	12	-0.3	664.846	2	27.19	195610	14624	46	57	Lac	K1:Lac:63.28
HepG2-Enrichment.raw	Q13428	Treacle protein OS=Homo sapiens OX=9606 GN=TCOF1 PE=1 SV=3	R.KGAAPAPPGK(+72.02)TGPAVAK.A	Y	66.95	1588.89	17	-0.8	530.638	3	13.65	195250	5562	384	400	Lac	K10:Lac:27.78
HepG2-Enrichment.raw	P49916	DNA ligase 3 OS=Homo sapiens OX=9606 GN=LIG3 PE=1 SV=2	R.K(+72.02)FSGFSAKPNNSGEAPSSPTPK.R	Y	62.94	2306.12	22	0	769.713	3	22.07	195150	11177	225	246	Lac	K1:Lac:20.76
HepG2-Enrichment.raw	Q99961	Endophilin-A2 OS=Homo sapiens OX=9606 GN=SH3GL1 PE=1 SV=1	K.QFYK(+72.02)ASQLVSEK.V	Y	45.83	1498.77	12	-0.2	750.39	2	31.92	193350	17789	9	20	Lac	K4:Lac:81.34
HepG2-Enrichment.raw	Q5TEC6	Histone H3-7 OS=Homo sapiens OX=9606 GN=H3-7 PE=1 SV=1	R.YQK(+72.02)STELLIR.K	N	42.98	1321.72	10	-0.5	661.869	2	33.32	192750	18778	55	64	Lac	K3:Lac:1000.00
HepG2-Enrichment.raw	Q71DI3	Histone H3.2 OS=Homo sapiens OX=9606 GN=H3C15 PE=1 SV=3	R.YQK(+72.02)STELLIR.K	N	42.98	1321.72	10	-0.5	661.869	2	33.32	192750	18778	55	64	Lac	K3:Lac:1000.00
HepG2-Enrichment.raw	P68431	Histone H3.1 OS=Homo sapiens OX=9606 GN=H3C1 PE=1 SV=2	R.YQK(+72.02)STELLIR.K	N	42.98	1321.72	10	-0.5	661.869	2	33.32	192750	18778	55	64	Lac	K3:Lac:1000.00
HepG2-Enrichment.raw	O76021	Ribosomal L1 domain-containing protein 1 OS=Homo sapiens OX=9606 GN=RSL1D1 PE=1 SV=3	K.SPAK(+72.02)SPNPSTPR.G	Y	41.95	1309.66	12	0.3	655.839	2	12.38	190100	4613	392	403	Lac	K4:Lac:1000.00
HepG2-Enrichment.raw	Q14202	Zinc finger MYM-type protein 3 OS=Homo sapiens OX=9606 GN=ZMYM3 PE=1 SV=2	R.TPEENGNLGK(+72.02)IPVK.T	Y	41.44	1566.83	14	0.4	784.42	2	28.97	189980	15762	795	808	Lac	K10:Lac:33.81
HepG2-Enrichment.raw	Q99733	Nucleosome assembly protein 1-like 4 OS=Homo sapiens OX=9606 GN=NAP1L4 PE=1 SV=1	K.VVVTEK(+72.02)AAATAEEPDPK.G	Y	66.93	1825.93	17	-0.3	913.972	2	27.11	187930	14599	141	157	Lac	K6:Lac:45.45
HepG2-Enrichment.raw	P46063	ATP-dependent DNA helicase Q1 OS=Homo sapiens OX=9606 GN=RECQL PE=1 SV=3	K.AANMLQQSGSK(+72.02)NTGAK.K	Y	71.65	1676.82	16	-0.1	839.415	2	14.88	186670	6408	627	642	Lac	K11:Lac:26.93
HepG2-Enrichment.raw	O43390	Heterogeneous nuclear ribonucleoprotein R OS=Homo sapiens OX=9606 GN=HNRNPR PE=1 SV=1	K.QGSK(+72.02)VQESTKGPDEAK.I	Y	50.47	1759.86	16	0	587.627	3	10.89	182800	3501	111	126	Lac	K4:Lac:71.27
HepG2-Enrichment.raw	Q15287	RNA-binding protein with serine-rich domain 1 OS=Homo sapiens OX=9606 GN=RNPS1 PE=1 SV=1	K.K(+72.02)SLLGVK.E	Y	26.66	815.512	7	-0.3	408.763	2	21.99	179910	11090	9	15	Lac	K1:Lac:53.79
HepG2-Enrichment.raw	P06730	Eukaryotic translation initiation factor 4E OS=Homo sapiens OX=9606 GN=EIF4E PE=1 SV=2	K.IVIGYQSHADTATK(+72.02)SGSTTK.N	Y	76.05	2136.07	20	0	713.03	3	19.08	178860	9218	193	212	Lac	K14:Lac:28.13
HepG2-Enrichment.raw	Q9H910	Jupiter microtubule associated homolog 2 OS=Homo sapiens OX=9606 GN=JPT2 PE=1 SV=1	R.TNPPGGK(+72.02)GSGIFDESTPVQTR.Q	Y	42.93	2216.07	21	-2.2	1109.04	2	36.48	174280	20813	61	81	Lac	K7:Lac:1000.00
HepG2-Enrichment.raw	Q14676	Mediator of DNA damage checkpoint protein 1 OS=Homo sapiens OX=9606 GN=MDC1 PE=1 SV=3	R.K(+72.02)IFHGVGTR.G	Y	42.33	1085.6	9	-0.1	362.873	3	14.1	173280	5870	351	359	Lac	K1:Lac:1000.00
HepG2-Enrichment.raw	Q9UKL0	REST corepressor 1 OS=Homo sapiens OX=9606 GN=RCOR1 PE=1 SV=2	R.LPEVIQK(+72.02)C(+57.02)NAR.W	Y	45.87	1398.73	11	-1.4	700.371	2	27.23	173140	14661	375	385	Lac; Carbamidomethylation	K7:Lac:1000.00;C8:Carbamidomethylation:1000.00
HepG2-Enrichment.raw	P22626	Heterogeneous nuclear ribonucleoproteins A2/B1 OS=Homo sapiens OX=9606 GN=HNRNPA2B1 PE=1 SV=2	K.K(+72.02)LFVGGIK.E	N	29.66	932.569	8	-0.7	467.292	2	32.86	172240	18443	113	120	Lac	K1:Lac:51.48
HepG2-Enrichment.raw	P09651	Heterogeneous nuclear ribonucleoprotein A1 OS=Homo sapiens OX=9606 GN=HNRNPA1 PE=1 SV=5	K.K(+72.02)IFVGGIK.E	N	29.66	932.569	8	-0.7	467.292	2	32.86	172240	18443	106	113	Lac	K1:Lac:1000.00
HepG2-Enrichment.raw	P51991	Heterogeneous nuclear ribonucleoprotein A3 OS=Homo sapiens OX=9606 GN=HNRNPA3 PE=1 SV=2	K.K(+72.02)IFVGGIK.E	N	29.66	932.569	8	-0.7	467.292	2	32.86	172240	18443	127	134	Lac	K1:Lac:1000.00
HepG2-Enrichment.raw	Q13151	Heterogeneous nuclear ribonucleoprotein A0 OS=Homo sapiens OX=9606 GN=HNRNPA0 PE=1 SV=1	K.K(+72.02)LFVGGLK.G	N	29.66	932.569	8	-0.7	467.292	2	32.86	172240	18443	99	106	Lac	K1:Lac:1000.00
HepG2-Enrichment.raw	Q9NY61	Protein AATF OS=Homo sapiens OX=9606 GN=AATF PE=1 SV=1	R.K(+72.02)LASASLLDTDKR.Y	Y	40.74	1488.81	13	-0.9	497.278	3	24.12	171360	12585	58	70	Lac	K1:Lac:88.25
HepG2-Enrichment.raw	Q96KQ7	Histone-lysine N-methyltransferase EHMT2 OS=Homo sapiens OX=9606 GN=EHMT2 PE=1 SV=3	R.K(+72.02)LNSGGGLSEELGSAR.R	Y	48.15	1645.83	16	-1	823.92	2	28.78	170860	15700	229	244	Lac	K1:Lac:1000.00
HepG2-Enrichment.raw	Q9NW13	RNA-binding protein 28 OS=Homo sapiens OX=9606 GN=RBM28 PE=1 SV=3	K.VTKPVQIQK(+72.02)R.A	Y	39.86	1267.76	10	-0.9	423.594	3	12.56	169380	4776	261	270	Lac	K9:Lac:90.57
HepG2-Enrichment.raw	P09874	Poly [ADP-ribose] polymerase 1 OS=Homo sapiens OX=9606 GN=PARP1 PE=1 SV=4	K.K(+72.02)LTVNPGTK.S	Y	35.9	1028.59	9	-1.4	515.3	2	14.55	167800	6215	654	662	Lac	K1:Lac:89.48
HepG2-Enrichment.raw	Q15555	Microtubule-associated protein RP/EB family member 2 OS=Homo sapiens OX=9606 GN=MAPRE2 PE=1 SV=1	K.SSPAAKPGSTPSRPSSAK(+72.02)R.A	Y	63.11	1940.01	19	-0.9	486.009	4	9.74	167260	2640	208	226	Lac	K18:Lac:40.04
HepG2-Enrichment.raw	Q9NV56	MRG/MORF4L-binding protein OS=Homo sapiens OX=9606 GN=MRGBP PE=1 SV=1	K.VLTANSNPSSPSAAK(+72.02)R.R	Y	69.5	1670.86	16	0	836.437	2	16.09	167170	7218	186	201	Lac	K15:Lac:1000.00
HepG2-Enrichment.raw	Q13884	Beta-1-syntrophin OS=Homo sapiens OX=9606 GN=SNTB1 PE=1 SV=3	R.EQLGK(+72.02)TGIAGSR.E	Y	49.14	1287.68	12	0.8	644.847	2	19.76	164810	9682	310	321	Lac	K5:Lac:1000.00
HepG2-Enrichment.raw	Q9ULV4	Coronin-1C OS=Homo sapiens OX=9606 GN=CORO1C PE=1 SV=1	K.K(+72.02)C(+57.02)DLISIPK.K	Y	36.77	1144.62	9	0.2	573.315	2	34.83	164690	19807	419	427	Lac; Carbamidomethylation	K1:Lac:60.30;C2:Carbamidomethylation:1000.00
HepG2-Enrichment.raw	Q9H6F5	Coiled-coil domain-containing protein 86 OS=Homo sapiens OX=9606 GN=CCDC86 PE=1 SV=1	R.DTLALLQK(+72.02)QPPQQPAAK.I	Y	43.97	1918.05	17	-1.1	960.032	2	45.03	164180	26654	343	359	Lac	K8:Lac:38.24
HepG2-Enrichment.raw	Q9GZU2	Paternally-expressed gene 3 protein OS=Homo sapiens OX=9606 GN=PEG3 PE=1 SV=1	K.VC(+57.02)EETFIPGQSLK(+72.02)R.R	Y	51.05	1734.86	14	0.1	868.438	2	38.87	163460	22533	661	674	Carbamidomethylation; Lac	C2:Carbamidomethylation:1000.00;K13:Lac:1000.00
HepG2-Enrichment.raw	O43929	Origin recognition complex subunit 4 OS=Homo sapiens OX=9606 GN=ORC4 PE=1 SV=2	K.SK(+72.02)SNSLIHTEC(+57.02)LSQVQR.I	Y	29.81	2058.02	17	-0.8	687.012	3	25.84	162180	13710	6	22	Lac; Carbamidomethylation	K2:Lac:1000.00;C11:Carbamidomethylation:1000.00
HepG2-Enrichment.raw	P60709	Actin cytoplasmic 1 OS=Homo sapiens OX=9606 GN=ACTB PE=1 SV=1	K.IK(+72.02)IIAPPER.K	N	25.03	1107.67	9	-1	554.839	2	30.95	161670	17156	327	335	Lac	K2:Lac:1000.00
HepG2-Enrichment.raw	P63261	Actin cytoplasmic 2 OS=Homo sapiens OX=9606 GN=ACTG1 PE=1 SV=1	K.IK(+72.02)IIAPPER.K	N	25.03	1107.67	9	-1	554.839	2	30.95	161670	17156	327	335	Lac	K2:Lac:1000.00
HepG2-Enrichment.raw	P68133	Actin alpha skeletal muscle OS=Homo sapiens OX=9606 GN=ACTA1 PE=1 SV=1	K.IK(+72.02)IIAPPER.K	N	25.03	1107.67	9	-1	554.839	2	30.95	161670	17156	329	337	Lac	K2:Lac:1000.00
HepG2-Enrichment.raw	P68032	Actin alpha cardiac muscle 1 OS=Homo sapiens OX=9606 GN=ACTC1 PE=1 SV=1	K.IK(+72.02)IIAPPER.K	N	25.03	1107.67	9	-1	554.839	2	30.95	161670	17156	329	337	Lac	K2:Lac:1000.00
HepG2-Enrichment.raw	Q14966	Zinc finger protein 638 OS=Homo sapiens OX=9606 GN=ZNF638 PE=1 SV=2	R.SGLAESSSK(+72.02)FKPTQSSLTR.G	Y	43.87	2082.06	19	-0.3	695.027	3	25.85	161610	13669	1447	1465	Lac	K9:Lac:32.28
HepG2-Enrichment.raw	P42167	Lamina-associated polypeptide 2 isoforms beta/gamma OS=Homo sapiens OX=9606 GN=TMPO PE=1 SV=2	R.K(+72.02)RVETSEHFR.I	Y	57.78	1359.69	10	-1.4	454.236	3	10.63	161350	3294	260	269	Lac	K1:Lac:1000.00
HepG2-Enrichment.raw	Q9NYF8	Bcl-2-associated transcription factor 1 OS=Homo sapiens OX=9606 GN=BCLAF1 PE=1 SV=2	K.LK(+72.02)MAPVPLDDSNRPASLTK.D	Y	25.71	2124.12	19	-0.6	709.048	3	37.9	161230	21864	549	567	Lac	K2:Lac:53.68
HepG2-Enrichment.raw	Q01831	DNA repair protein complementing XP-C cells OS=Homo sapiens OX=9606 GN=XPC PE=1 SV=4	K.SLLSK(+72.02)VSQGK.R	Y	39.65	1117.63	10	-1.7	559.823	2	30.06	160930	16617	46	55	Lac	K5:Lac:39.44
HepG2-Enrichment.raw	Q6PJT7	Zinc finger CCCH domain-containing protein 14 OS=Homo sapiens OX=9606 GN=ZC3H14 PE=1 SV=1	R.RHEAAVPPLAIPSARPEK(+72.02)R.D	Y	41.68	2166.2	19	0	542.558	4	23.17	159660	11974	109	127	Lac	K18:Lac:1000.00
HepG2-Enrichment.raw	P06576	ATP synthase subunit beta mitochondrial OS=Homo sapiens OX=9606 GN=ATP5F1B PE=1 SV=3	R.GQK(+72.02)VLDSGAPIKIPVGPETLGR.I	Y	59.11	2303.28	22	1.4	768.77	3	48.8	159530	29238	122	143	Lac	K3:Lac:77.76
HepG2-Enrichment.raw	Q9BQ61	Telomerase RNA component interacting RNase OS=Homo sapiens OX=9606 GN=TRIR PE=1 SV=1	K.TEDEVLTSK(+72.02)GDAWAK.Y	Y	69.79	1720.82	15	-0.7	861.414	2	37.33	157830	21422	138	152	Lac	K9:Lac:41.94
HepG2-Enrichment.raw	Q9NRG0	Chromatin accessibility complex protein 1 OS=Homo sapiens OX=9606 GN=CHRAC1 PE=1 SV=1	K.KILASK(+72.02)YLK.M	Y	24.36	1134.7	9	-1	568.357	2	19.78	155890	9683	97	105	Lac	K6:Lac:47.36
HepG2-Enrichment.raw	Q6IBS0	Twinfilin-2 OS=Homo sapiens OX=9606 GN=TWF2 PE=1 SV=2	K.QAFAKPK(+72.02)GPGGK.R	Y	41.07	1256.69	12	0	419.903	3	11.35	154990	3833	321	332	Lac	K7:Lac:32.28
HepG2-Enrichment.raw	Q9Y5U2	Protein TSSC4 OS=Homo sapiens OX=9606 GN=TSSC4 PE=1 SV=3	R.VLGK(+72.02)VGEPGR.G	Y	33.18	1082.61	10	-0.8	542.311	2	19.02	154840	9235	231	240	Lac	K4:Lac:1000.00
HepG2-Enrichment.raw	Q9Y2W1	Thyroid hormone receptor-associated protein 3 OS=Homo sapiens OX=9606 GN=THRAP3 PE=1 SV=2	K.K(+72.02)YYLHDDR.E	Y	41.73	1180.55	8	-1.3	394.524	3	13.35	153490	5377	879	886	Lac	K1:Lac:1000.00
HepG2-Enrichment.raw	Q7L014	Probable ATP-dependent RNA helicase DDX46 OS=Homo sapiens OX=9606 GN=DDX46 PE=1 SV=2	R.K(+72.02)LLEPVDHGK.I	Y	36.98	1206.66	10	-0.8	403.227	3	15.78	151890	6996	316	325	Lac	K1:Lac:56.78
HepG2-Enrichment.raw	Q8N1G0	Zinc finger protein 687 OS=Homo sapiens OX=9606 GN=ZNF687 PE=1 SV=1	K.TIK(+72.02)TSC(+57.02)GNITR.T	Y	28.22	1321.67	11	-0.1	661.84	2	14.81	151550	6365	334	344	Lac; Carbamidomethylation	K3:Lac:1000.00;C6:Carbamidomethylation:1000.00
HepG2-Enrichment.raw	Q92616	eIF-2-alpha kinase activator GCN1 OS=Homo sapiens OX=9606 GN=GCN1 PE=1 SV=7	R.ENK(+72.02)AYSFK.E	Y	22.93	1057.51	8	0.3	529.761	2	17.6	151490	8306	795	802	Lac	K3:Lac:46.62
HepG2-Enrichment.raw	O14639	Actin-binding LIM protein 1 OS=Homo sapiens OX=9606 GN=ABLIM1 PE=1 SV=3	R.YDSPINSASHIPSSK(+72.02)TASLPGYGR.N	Y	32.59	2576.25	24	-1.1	859.756	3	39.82	151340	23180	638	661	Lac	K15:Lac:1000.00
HepG2-Enrichment.raw	Q9UKV3	Apoptotic chromatin condensation inducer in the nucleus OS=Homo sapiens OX=9606 GN=ACIN1 PE=1 SV=2	K.ISVVSATK(+72.02)GVPAGNSDTEGGQPGRK.R	Y	47.69	2483.26	25	-0.5	828.761	3	24.87	150970	13072	824	848	Lac	K8:Lac:46.61
HepG2-Enrichment.raw	P47914	60S ribosomal protein L29 OS=Homo sapiens OX=9606 GN=RPL29 PE=1 SV=2	K.DQTK(+72.02)AQAAAPASVPAQAPK.R	Y	65.72	1920.99	19	-0.4	961.502	2	25.21	149770	13255	131	149	Lac	K4:Lac:46.00
HepG2-Enrichment.raw	P12270	Nucleoprotein TPR OS=Homo sapiens OX=9606 GN=TPR PE=1 SV=3	R.TGK(+72.02)GQPSNKEDVDDLVSQLR.Q	Y	73.94	2257.12	20	0.9	753.381	3	36.34	149710	20773	923	942	Lac	K3:Lac:47.92
HepG2-Enrichment.raw	Q9Y2W1	Thyroid hormone receptor-associated protein 3 OS=Homo sapiens OX=9606 GN=THRAP3 PE=1 SV=2	K.EESAASGGAAYTK(+72.02)R.Y	Y	69.99	1468.68	14	0	735.347	2	13.35	149340	5360	334	347	Lac	K13:Lac:1000.00
HepG2-Enrichment.raw	O43670	BUB3-interacting and GLEBS motif-containing protein ZNF207 OS=Homo sapiens OX=9606 GN=ZNF207 PE=1 SV=1	R.LLEQK(+72.02)TQESQK.K	Y	36.82	1402.73	11	-0.9	702.372	2	14.55	149340	6207	96	106	Lac	K5:Lac:33.66
HepG2-Enrichment.raw	Q06830	Peroxiredoxin-1 OS=Homo sapiens OX=9606 GN=PRDX1 PE=1 SV=1	M.S(+42.01)SGNAK(+72.02)IGHPAPNFK.A	Y	55.23	1637.82	15	0.4	819.916	2	24.72	149260	12988	2	16	Acetylation (Protein N-term); Lac	S1:Acetylation (Protein N-term):1000.00;K6:Lac:76.18
HepG2-Enrichment.raw	Q13428	Treacle protein OS=Homo sapiens OX=9606 GN=TCOF1 PE=1 SV=3	K.TQAK(+72.02)ANPAAAR.A	Y	46.72	1169.62	11	0.3	585.815	2	11.09	147110	3694	788	798	Lac	K4:Lac:1000.00
HepG2-Enrichment.raw	Q02880	DNA topoisomerase 2-beta OS=Homo sapiens OX=9606 GN=TOP2B PE=1 SV=3	K.QTDKVPSK(+72.02)TVAAK.K	Y	25.29	1443.79	13	0.1	482.272	3	12.4	146100	4644	1483	1495	Lac	K8:Lac:33.81
HepG2-Enrichment.raw	P62136	Serine/threonine-protein phosphatase PP1-alpha catalytic subunit OS=Homo sapiens OX=9606 GN=PPP1CA PE=1 SV=1	K.GK(+72.02)YGQFSGLNPGGRPITPPR.N	Y	35.58	2170.13	20	0	724.383	3	34.75	146060	19763	304	323	Lac	K2:Lac:1000.00
HepG2-Enrichment.raw	O75533	Splicing factor 3B subunit 1 OS=Homo sapiens OX=9606 GN=SF3B1 PE=1 SV=3	K.IAK(+72.02)THEDIEAQIR.E	Y	48.91	1594.83	13	0.3	532.618	3	20.75	145920	10312	4	16	Lac	K3:Lac:1000.00
HepG2-Enrichment.raw	P46087	Probable 28S rRNA (cytosine(4447)-C(5))-methyltransferase OS=Homo sapiens OX=9606 GN=NOP2 PE=1 SV=2	K.GADSELSTVPSVTK(+72.02)TQASSSFQDSSQPAGK.A	Y	53.85	3068.44	30	-0.9	1023.82	3	42.2	145550	24698	656	685	Lac	K14:Lac:54.42
HepG2-Enrichment.raw	P46013	Proliferation marker protein Ki-67 OS=Homo sapiens OX=9606 GN=MKI67 PE=1 SV=2	R.K(+72.02)LTPSAGK.A	Y	21.17	872.497	8	-2	437.255	2	11.55	143460	3973	1165	1172	Lac	K1:Lac:80.73
HepG2-Enrichment.raw	Q13428	Treacle protein OS=Homo sapiens OX=9606 GN=TCOF1 PE=1 SV=3	K.ASEK(+72.02)ILQVR.A	Y	48.73	1114.63	9	-0.2	558.324	2	24.17	141420	12624	293	301	Lac	K4:Lac:1000.00
HepG2-Enrichment.raw	Q99961	Endophilin-A2 OS=Homo sapiens OX=9606 GN=SH3GL1 PE=1 SV=1	R.QGK(+72.02)IPDEELR.Q	Y	26.54	1255.64	10	-0.8	628.827	2	24.68	140240	12974	175	184	Lac	K3:Lac:1000.00
HepG2-Enrichment.raw	Q9BRP8	Partner of Y14 and mago OS=Homo sapiens OX=9606 GN=PYM1 PE=1 SV=1	R.VK(+72.02)EGYVPQEEVPVYENK.Y	Y	23.8	2078.02	17	-0.4	1040.02	2	37.08	139400	21256	32	48	Lac	K2:Lac:25.39
HepG2-Enrichment.raw	Q9H2P0	Activity-dependent neuroprotector homeobox protein OS=Homo sapiens OX=9606 GN=ADNP PE=1 SV=1	K.NSSYGK(+72.02)VEGFWSK.D	Y	53.68	1559.73	13	-1.1	780.869	2	40	139330	23253	1030	1042	Lac	K6:Lac:50.34
HepG2-Enrichment.raw	P48507	Glutamate--cysteine ligase regulatory subunit OS=Homo sapiens OX=9606 GN=GCLM PE=1 SV=1	K.K(+72.02)C(+57.02)PSTHSEELHDC(+57.02)IQK.T	Y	49.69	2039.9	16	1.4	680.976	3	12.43	138910	4668	34	49	Lac; Carbamidomethylation	K1:Lac:82.16;C2:Carbamidomethylation:1000.00;C13:Carbamidomethylation:1000.00
HepG2-Enrichment.raw	Q9Y2W1	Thyroid hormone receptor-associated protein 3 OS=Homo sapiens OX=9606 GN=THRAP3 PE=1 SV=2	K.AEGK(+72.02)YKDDPVDLR.L	Y	62.04	1576.77	13	-0.4	526.598	3	20.41	138580	10059	706	718	Lac	K4:Lac:32.28
HepG2-Enrichment.raw	Q00839	Heterogeneous nuclear ribonucleoprotein U OS=Homo sapiens OX=9606 GN=HNRNPU PE=1 SV=6	R.LSDK(+72.02)GLK.A	Y	26.68	831.47	7	-0.9	416.742	2	13.31	138330	5283	25	31	Lac	K4:Lac:22.34
HepG2-Enrichment.raw	P49585	Choline-phosphate cytidylyltransferase A OS=Homo sapiens OX=9606 GN=PCYT1A PE=1 SV=2	R.K(+72.02)EAPGPNGATEEDGVPSK.V	Y	31.84	1853.86	18	0.8	927.94	2	18.27	136720	8656	16	33	Lac	K1:Lac:34.38
HepG2-Enrichment.raw	Q13523	Serine/threonine-protein kinase PRP4 homolog OS=Homo sapiens OX=9606 GN=PRPF4B PE=1 SV=3	K.GK(+72.02)LELVDNK.I	Y	26.16	1086.59	9	-0.8	544.303	2	25.73	135530	13656	169	177	Lac	K2:Lac:67.33
HepG2-Enrichment.raw	Q14684	Ribosomal RNA processing protein 1 homolog B OS=Homo sapiens OX=9606 GN=RRP1B PE=1 SV=3	R.GSPTGGAQLLK(+72.02)R.K	Y	50.23	1255.69	12	-0.1	628.851	2	22.38	134650	11349	512	523	Lac	K11:Lac:1000.00
HepG2-Enrichment.raw	O60341	Lysine-specific histone demethylase 1A OS=Homo sapiens OX=9606 GN=KDM1A PE=1 SV=2	K.K(+72.02)AAAAAAAAAAAATGTEAGPGTAGGSENGSEVAAQPAGLSGPAEVGPGAVGER.T	Y	85.58	4601.22	53	0.1	1151.31	4	50.84	133640	30544	6	58	Lac	K1:Lac:1000.00
HepG2-Enrichment.raw	Q9BQ61	Telomerase RNA component interacting RNase OS=Homo sapiens OX=9606 GN=TRIR PE=1 SV=1	R.GGNK(+72.02)LALK.T	Y	29.61	871.513	8	-1	436.763	2	16.21	132970	7297	121	128	Lac	K4:Lac:35.82
HepG2-Enrichment.raw	Q96I25	Splicing factor 45 OS=Homo sapiens OX=9606 GN=RBM17 PE=1 SV=1	K.IM(+15.99)QK(+72.02)YGFR.E	Y	21.84	1129.56	8	-0.3	565.787	2	20.57	132690	10158	242	249	Oxidation (M); Lac	M2:Oxidation (M):1000.00;K4:Lac:1000.00
HepG2-Enrichment.raw	P23527	Histone H2B type 1-O OS=Homo sapiens OX=9606 GN=H2BC17 PE=1 SV=3	R.LLLPGELAK(+72.02)HAVSEGTK.A	N	36.5	1834.02	17	0.2	918.017	2	49.56	132580	29680	101	117	Lac	K9:Lac:29.57
HepG2-Enrichment.raw	Q5QNW6	Histone H2B type 2-F OS=Homo sapiens OX=9606 GN=H2BC18 PE=1 SV=3	R.LLLPGELAK(+72.02)HAVSEGTK.A	N	36.5	1834.02	17	0.2	918.017	2	49.56	132580	29680	101	117	Lac	K9:Lac:29.57
HepG2-Enrichment.raw	Q93079	Histone H2B type 1-H OS=Homo sapiens OX=9606 GN=H2BC9 PE=1 SV=3	R.LLLPGELAK(+72.02)HAVSEGTK.A	N	36.5	1834.02	17	0.2	918.017	2	49.56	132580	29680	101	117	Lac	K9:Lac:29.57
HepG2-Enrichment.raw	Q16778	Histone H2B type 2-E OS=Homo sapiens OX=9606 GN=H2BC21 PE=1 SV=3	R.LLLPGELAK(+72.02)HAVSEGTK.A	N	36.5	1834.02	17	0.2	918.017	2	49.56	132580	29680	101	117	Lac	K9:Lac:29.57
HepG2-Enrichment.raw	P06899	Histone H2B type 1-J OS=Homo sapiens OX=9606 GN=H2BC11 PE=1 SV=3	R.LLLPGELAK(+72.02)HAVSEGTK.A	N	36.5	1834.02	17	0.2	918.017	2	49.56	132580	29680	101	117	Lac	K9:Lac:29.57
HepG2-Enrichment.raw	P62807	Histone H2B type 1-C/E/F/G/I OS=Homo sapiens OX=9606 GN=H2BC4 PE=1 SV=4	R.LLLPGELAK(+72.02)HAVSEGTK.A	N	36.5	1834.02	17	0.2	918.017	2	49.56	132580	29680	101	117	Lac	K9:Lac:29.57
HepG2-Enrichment.raw	P57053	Histone H2B type F-S OS=Homo sapiens OX=9606 GN=H2BC12L PE=1 SV=2	R.LLLPGELAK(+72.02)HAVSEGTK.A	N	36.5	1834.02	17	0.2	918.017	2	49.56	132580	29680	101	117	Lac	K9:Lac:29.57
HepG2-Enrichment.raw	O60814	Histone H2B type 1-K OS=Homo sapiens OX=9606 GN=H2BC12 PE=1 SV=3	R.LLLPGELAK(+72.02)HAVSEGTK.A	N	36.5	1834.02	17	0.2	918.017	2	49.56	132580	29680	101	117	Lac	K9:Lac:29.57
HepG2-Enrichment.raw	P58876	Histone H2B type 1-D OS=Homo sapiens OX=9606 GN=H2BC5 PE=1 SV=2	R.LLLPGELAK(+72.02)HAVSEGTK.A	N	36.5	1834.02	17	0.2	918.017	2	49.56	132580	29680	101	117	Lac	K9:Lac:29.57
HepG2-Enrichment.raw	P33778	Histone H2B type 1-B OS=Homo sapiens OX=9606 GN=H2BC3 PE=1 SV=2	R.LLLPGELAK(+72.02)HAVSEGTK.A	N	36.5	1834.02	17	0.2	918.017	2	49.56	132580	29680	101	117	Lac	K9:Lac:29.57
HepG2-Enrichment.raw	Q99877	Histone H2B type 1-N OS=Homo sapiens OX=9606 GN=H2BC15 PE=1 SV=3	R.LLLPGELAK(+72.02)HAVSEGTK.A	N	36.5	1834.02	17	0.2	918.017	2	49.56	132580	29680	101	117	Lac	K9:Lac:29.57
HepG2-Enrichment.raw	Q99879	Histone H2B type 1-M OS=Homo sapiens OX=9606 GN=H2BC14 PE=1 SV=3	R.LLLPGELAK(+72.02)HAVSEGTK.A	N	36.5	1834.02	17	0.2	918.017	2	49.56	132580	29680	101	117	Lac	K9:Lac:29.57
HepG2-Enrichment.raw	Q99880	Histone H2B type 1-L OS=Homo sapiens OX=9606 GN=H2BC13 PE=1 SV=3	R.LLLPGELAK(+72.02)HAVSEGTK.A	N	36.5	1834.02	17	0.2	918.017	2	49.56	132580	29680	101	117	Lac	K9:Lac:29.57
HepG2-Enrichment.raw	Q9P0U4	CXXC-type zinc finger protein 1 OS=Homo sapiens OX=9606 GN=CXXC1 PE=1 SV=2	R.RPLPTQQQPQPSQK(+72.02)LGR.I	Y	46.2	2030.1	17	-0.2	677.708	3	18.23	132430	8694	237	253	Lac	K14:Lac:1000.00
HepG2-Enrichment.raw	P26640	Valine--tRNA ligase OS=Homo sapiens OX=9606 GN=VARS1 PE=1 SV=4	R.RAASGYPVK(+72.02)VPLEVQEADEAK.L	Y	42.91	2328.2	21	-0.1	777.073	3	37.42	131980	21534	1222	1242	Lac	K9:Lac:53.09
HepG2-Enrichment.raw	P49773	Adenosine 5'-monophosphoramidase HINT1 OS=Homo sapiens OX=9606 GN=HINT1 PE=1 SV=2	M.A(+42.01)DEIAK(+72.02)AQVAR.P	Y	38.13	1284.67	11	-0.9	643.34	2	39.73	131950	23097	2	12	Acetylation (Protein N-term); Lac	A1:Acetylation (Protein N-term):1000.00;K6:Lac:1000.00
HepG2-Enrichment.raw	Q9NR30	Nucleolar RNA helicase 2 OS=Homo sapiens OX=9606 GN=DDX21 PE=1 SV=5	K.K(+72.02)AEPSEVDMNSPK.S	Y	43.8	1502.69	13	0.5	752.354	2	18.28	131780	8681	61	73	Lac	K1:Lac:85.25
HepG2-Enrichment.raw	P00387	NADH-cytochrome b5 reductase 3 OS=Homo sapiens OX=9606 GN=CYB5R3 PE=1 SV=3	K.K(+72.02)SNPIIR.T	Y	24.34	898.524	7	-0.8	450.269	2	15.77	131670	7007	164	170	Lac	K1:Lac:1000.00
HepG2-Enrichment.raw	P61247	40S ribosomal protein S3a OS=Homo sapiens OX=9606 GN=RPS3A PE=1 SV=2	R.TQGTK(+72.02)IASDGLK.G	Y	47.77	1289.68	12	-0.1	645.848	2	17.78	130340	8324	52	63	Lac	K5:Lac:38.64
HepG2-Enrichment.raw	Q9UKY7	Protein CDV3 homolog OS=Homo sapiens OX=9606 GN=CDV3 PE=1 SV=1	R.KTPQGPPEIYSDTQFPSLQSTAK(+72.02)HVESR.K	Y	76.08	3199.58	28	-0.2	800.902	4	40.02	128760	23320	181	208	Lac	K23:Lac:45.90
HepG2-Enrichment.raw	Q96T37	RNA-binding protein 15 OS=Homo sapiens OX=9606 GN=RBM15 PE=1 SV=2	R.SLHLDK(+72.02)SSSR.G	Y	26.33	1200.61	10	-1.7	401.21	3	13.2	128730	5254	97	106	Lac	K6:Lac:1000.00
HepG2-Enrichment.raw	P38159	RNA-binding motif protein X chromosome OS=Homo sapiens OX=9606 GN=RBMX PE=1 SV=3	R.DDGYSTK(+72.02)DSYSSR.D	Y	78.36	1551.63	13	-0.4	776.823	2	18.09	127730	8523	211	223	Lac	K7:Lac:1000.00
HepG2-Enrichment.raw	O75533	Splicing factor 3B subunit 1 OS=Homo sapiens OX=9606 GN=SF3B1 PE=1 SV=3	K.AGELK(+72.02)VVNGAAASQPPSKR.K	Y	20.33	1951.05	19	-2.8	651.355	3	19.93	127610	9816	178	196	Lac	K5:Lac:40.85
HepG2-Enrichment.raw	Q86YP4	Transcriptional repressor p66-alpha OS=Homo sapiens OX=9606 GN=GATAD2A PE=1 SV=1	R.GTQNIPAGK(+72.02)PSLQTSSAR.M	Y	43.23	1883.97	18	0	942.992	2	26.79	126170	14350	196	213	Lac	K9:Lac:1000.00
HepG2-Enrichment.raw	Q13330	Metastasis-associated protein MTA1 OS=Homo sapiens OX=9606 GN=MTA1 PE=1 SV=2	R.NLLLNGK(+72.02)SYPTK.V	Y	31.76	1418.78	12	0.2	710.396	2	33.79	125100	19081	620	631	Lac	K7:Lac:30.64
HepG2-Enrichment.raw	Q12830	Nucleosome-remodeling factor subunit BPTF OS=Homo sapiens OX=9606 GN=BPTF PE=1 SV=3	K.IYLK(+72.02)GEC(+57.02)LK.E	Y	32.13	1194.63	9	0.1	598.323	2	29.39	123860	16042	1542	1550	Lac; Carbamidomethylation	K4:Lac:23.70;C7:Carbamidomethylation:1000.00
HepG2-Enrichment.raw	Q9ULV4	Coronin-1C OS=Homo sapiens OX=9606 GN=CORO1C PE=1 SV=1	K.K(+72.02)NILDSKPTANKK.C	Y	39.03	1527.86	13	-0.8	510.294	3	11.52	123700	3962	407	419	Lac	K1:Lac:66.06
HepG2-Enrichment.raw	P52272	Heterogeneous nuclear ribonucleoprotein M OS=Homo sapiens OX=9606 GN=HNRNPM PE=1 SV=3	R.GEIIAK(+72.02)QGGGGGGGSVPGIER.M	Y	56.84	1967.01	21	-0.4	984.51	2	32.99	123540	18514	383	403	Lac	K6:Lac:1000.00
HepG2-Enrichment.raw	Q9C0J8	pre-mRNA 3' end processing protein WDR33 OS=Homo sapiens OX=9606 GN=WDR33 PE=1 SV=2	R.K(+72.02)RPWHDGPGTSEHR.E	Y	71.69	1730.82	14	-0.2	433.713	4	9.32	123400	2373	1232	1245	Lac	K1:Lac:1000.00
HepG2-Enrichment.raw	Q9Y232	Chromodomain Y-like protein OS=Homo sapiens OX=9606 GN=CDYL PE=1 SV=2	K.DHESK(+72.02)NSQLFAASQK.F	Y	74.47	1760.83	15	-0.7	587.951	3	19.12	122170	9256	158	172	Lac	K5:Lac:101.25
HepG2-Enrichment.raw	P68104	Elongation factor 1-alpha 1 OS=Homo sapiens OX=9606 GN=EEF1A1 PE=1 SV=1	R.QTVAVGVIK(+72.02)AVDKK.A	Y	38.73	1526.9	14	-1.5	509.974	3	28.53	120330	15505	431	444	Lac	K9:Lac:20.17
HepG2-Enrichment.raw	Q9P013	Spliceosome-associated protein CWC15 homolog OS=Homo sapiens OX=9606 GN=CWC15 PE=1 SV=2	R.GK(+72.02)GEGDLSQLSK.Q	Y	42.31	1289.65	12	-0.1	645.83	2	20.9	118980	10414	17	28	Lac	K2:Lac:101.25
HepG2-Enrichment.raw	Q86VM9	Zinc finger CCCH domain-containing protein 18 OS=Homo sapiens OX=9606 GN=ZC3H18 PE=1 SV=2	K.VTSVPGK(+72.02)ASDPGAASTK.S	Y	46.43	1643.84	17	0.4	822.926	2	17.87	117170	8388	902	918	Lac	K7:Lac:43.70
HepG2-Enrichment.raw	Q9HCK8	Chromodomain-helicase-DNA-binding protein 8 OS=Homo sapiens OX=9606 GN=CHD8 PE=1 SV=5	K.SK(+72.02)LNTITPVVGK.K	Y	43.89	1327.77	12	0	664.893	2	32.95	117110	18512	531	542	Lac	K2:Lac:102.98
HepG2-Enrichment.raw	Q8WUA2	Peptidyl-prolyl cis-trans isomerase-like 4 OS=Homo sapiens OX=9606 GN=PPIL4 PE=1 SV=1	K.SK(+72.02)YQTDLYER.E	Y	38.24	1373.65	10	0.8	687.831	2	22.86	115900	11703	459	468	Lac	K2:Lac:1000.00
HepG2-Enrichment.raw	Q9Y2W1	Thyroid hormone receptor-associated protein 3 OS=Homo sapiens OX=9606 GN=THRAP3 PE=1 SV=2	K.VIGANK(+72.02)NQEEEK.S	Y	53.84	1429.7	12	-1	715.859	2	12.5	115570	4735	456	467	Lac	K6:Lac:28.13
HepG2-Enrichment.raw	Q92922	SWI/SNF complex subunit SMARCC1 OS=Homo sapiens OX=9606 GN=SMARCC1 PE=1 SV=3	K.GQASLYGK(+72.02)R.R	Y	32.5	1050.55	9	-1.3	526.279	2	14.42	114340	6137	347	355	Lac	K8:Lac:1000.00
HepG2-Enrichment.raw	Q13428	Treacle protein OS=Homo sapiens OX=9606 GN=TCOF1 PE=1 SV=3	K.TGPAVAK(+72.02)AQAGKR.E	Y	32.37	1325.74	13	-1.3	442.921	3	11.13	112130	3613	394	406	Lac	K7:Lac:25.58
HepG2-Enrichment.raw	Q8IY37	Probable ATP-dependent RNA helicase DHX37 OS=Homo sapiens OX=9606 GN=DHX37 PE=1 SV=1	R.LFYTTSK(+72.02)LGTGNR.M	Y	31.97	1528.79	13	0.3	765.402	2	34.47	111220	19512	112	124	Lac	K7:Lac:1000.00
HepG2-Enrichment.raw	P12956	X-ray repair cross-complementing protein 6 OS=Homo sapiens OX=9606 GN=XRCC6 PE=1 SV=2	R.TFNTSTGGLLLPSDTK(+72.02)R.S	Y	51.63	1878.97	17	-0.9	940.491	2	44.27	111140	26097	302	318	Lac	K16:Lac:1000.00
HepG2-Enrichment.raw	Q9P2N5	RNA-binding protein 27 OS=Homo sapiens OX=9606 GN=RBM27 PE=1 SV=2	K.TPSK(+72.02)LC(+57.02)SGSK.S	Y	43.08	1135.55	10	-1	568.784	2	11.91	110500	4259	796	805	Lac; Carbamidomethylation	K4:Lac:36.87;C6:Carbamidomethylation:1000.00
HepG2-Enrichment.raw	Q8NI27	THO complex subunit 2 OS=Homo sapiens OX=9606 GN=THOC2 PE=1 SV=2	K.AVNK(+72.02)ASSTTPK.G	Y	42	1174.62	11	-1.9	588.316	2	10.61	110300	3251	1240	1250	Lac	K4:Lac:51.59
HepG2-Enrichment.raw	Q92922	SWI/SNF complex subunit SMARCC1 OS=Homo sapiens OX=9606 GN=SMARCC1 PE=1 SV=3	K.KGQASLYGK(+72.02)R.R	Y	24.86	1178.64	10	-2.1	393.887	3	11.13	109400	3692	346	355	Lac	K9:Lac:40.87
HepG2-Enrichment.raw	Q9UBW7	Zinc finger MYM-type protein 2 OS=Homo sapiens OX=9606 GN=ZMYM2 PE=1 SV=1	K.YAK(+72.02)SQSLGIIC(+57.02)HFC(+57.02)K.R	Y	55.25	1882.91	15	0.2	628.643	3	37.06	108910	21299	574	588	Lac; Carbamidomethylation	K3:Lac:54.81;C11:Carbamidomethylation:1000.00;C14:Carbamidomethylation:1000.00
HepG2-Enrichment.raw	P78347	General transcription factor II-I OS=Homo sapiens OX=9606 GN=GTF2I PE=1 SV=2	R.TNTPVK(+72.02)EDWNVR.I	Y	54.48	1529.75	12	-1.1	765.88	2	29.24	107840	16041	556	567	Lac	K6:Lac:1000.00
HepG2-Enrichment.raw	A6NHR9	Structural maintenance of chromosomes flexible hinge domain-containing protein 1 OS=Homo sapiens OX=9606 GN=SMCHD1 PE=1 SV=2	R.IITK(+72.02)TDV	Y	27.86	860.486	7	-0.8	861.492	1	29.74	107270	16343	1999	2005	Lac	K4:Lac:1000.00
HepG2-Enrichment.raw	Q96KR1	Zinc finger RNA-binding protein OS=Homo sapiens OX=9606 GN=ZFR PE=1 SV=2	K.INFVGGNK(+72.02)LQSTGNK.A	Y	42.9	1647.86	15	0.4	824.937	2	31.82	106410	17717	502	516	Lac	K8:Lac:34.75
HepG2-Enrichment.raw	P53999	Activated RNA polymerase II transcriptional coactivator p15 OS=Homo sapiens OX=9606 GN=SUB1 PE=1 SV=3	K.K(+72.02)QVAPEKPVKK.Q	Y	38.98	1322.79	11	0.4	441.938	3	8.77	105160	1970	29	39	Lac	K1:Lac:42.78
HepG2-Enrichment.raw	Q96I25	Splicing factor 45 OS=Homo sapiens OX=9606 GN=RBM17 PE=1 SV=1	K.KAALTQAK(+72.02)SQR.T	Y	43.96	1272.71	11	-1.6	425.245	3	9.78	105000	2644	34	44	Lac	K8:Lac:44.44
HepG2-Enrichment.raw	Q15059	Bromodomain-containing protein 3 OS=Homo sapiens OX=9606 GN=BRD3 PE=1 SV=1	R.K(+72.02)ADTTTPTTSAITASR.S	Y	41.98	1692.85	16	0	847.434	2	20.61	102380	10179	245	260	Lac	K1:Lac:1000.00
HepG2-Enrichment.raw	P27694	Replication protein A 70 kDa DNA-binding subunit OS=Homo sapiens OX=9606 GN=RPA1 PE=1 SV=2	R.FIVNTLK(+72.02)DGR.R	Y	37.94	1233.67	10	-1.1	617.842	2	35.24	102320	20096	82	91	Lac	K7:Lac:1000.00
HepG2-Enrichment.raw	P43155	Carnitine O-acetyltransferase OS=Homo sapiens OX=9606 GN=CRAT PE=1 SV=5	K.IWNSSLQTNK(+72.02)EPVGILTSNHR.N	Y	45.75	2465.27	21	0.4	822.763	3	42.98	100920	25345	236	256	Lac	K10:Lac:1000.00
HepG2-Enrichment.raw	O60885	Bromodomain-containing protein 4 OS=Homo sapiens OX=9606 GN=BRD4 PE=1 SV=2	R.HHK(+72.02)SDPYSTGHLR.E	Y	28.72	1605.76	13	-2.1	402.448	4	10.07	100810	2903	1048	1060	Lac	K3:Lac:1000.00
HepG2-Enrichment.raw	P46013	Proliferation marker protein Ki-67 OS=Homo sapiens OX=9606 GN=MKI67 PE=1 SV=2	K.ITK(+72.02)M(+15.99)PC(+57.02)QSLQPEPINTPTHTK.Q	Y	26.27	2508.24	21	-0.4	837.085	3	26.81	100780	14372	1002	1022	Lac; Oxidation (M); Carbamidomethylation	K3:Lac:23.75;M4:Oxidation (M):1000.00;C6:Carbamidomethylation:1000.00
HepG2-Enrichment.raw	P62191	26S proteasome regulatory subunit 4 OS=Homo sapiens OX=9606 GN=PSMC1 PE=1 SV=1	K.KK(+72.02)YEPPVPTR.V	Y	21.1	1285.7	10	-2.1	643.857	2	15.56	99920	6872	23	32	Lac	K2:Lac:30.46
HepG2-Enrichment.raw	Q8N3X1	Formin-binding protein 4 OS=Homo sapiens OX=9606 GN=FNBP4 PE=1 SV=3	K.K(+72.02)WQSIQR.E	Y	21.81	1016.54	7	-0.8	509.277	2	16.21	99577	7325	949	955	Lac	K1:Lac:1000.00
HepG2-Enrichment.raw	P06400	Retinoblastoma-associated protein OS=Homo sapiens OX=9606 GN=RB1 PE=1 SV=2	R.SPYK(+72.02)FPSSPLR.I	Y	32.32	1349.7	11	-0.4	675.856	2	37.14	98188	21356	788	798	Lac	K4:Lac:1000.00
HepG2-Enrichment.raw	Q9UGU0	Transcription factor 20 OS=Homo sapiens OX=9606 GN=TCF20 PE=1 SV=3	R.K(+72.02)FEIEPQSSAHEPGGSLSER.R	Y	30.08	2256.07	20	0.3	753.029	3	28.36	98049	15388	844	863	Lac	K1:Lac:1000.00
HepG2-Enrichment.raw	Q9Y4B6	DDB1- and CUL4-associated factor 1 OS=Homo sapiens OX=9606 GN=DCAF1 PE=1 SV=3	K.QK(+72.02)LGFSSSDPDR.M	Y	36.14	1407.66	12	-2.4	704.837	2	23.23	97733	11963	283	294	Lac	K2:Lac:1000.00
HepG2-Enrichment.raw	P18669	Phosphoglycerate mutase 1 OS=Homo sapiens OX=9606 GN=PGAM1 PE=1 SV=2	R.HYGGLTGLNK(+72.02)AETAAK.H	Y	61.07	1701.87	16	0.2	851.942	2	23.24	97106	11929	91	106	Lac	K10:Lac:41.94
HepG2-Enrichment.raw	P42167	Lamina-associated polypeptide 2 isoforms beta/gamma OS=Homo sapiens OX=9606 GN=TMPO PE=1 SV=2	R.AKTPVTLK(+72.02)QR.R	Y	32.63	1212.72	10	-1.3	607.366	2	12.77	96639	4868	206	215	Lac	K8:Lac:42.99
HepG2-Enrichment.raw	Q99504	Eyes absent homolog 3 OS=Homo sapiens OX=9606 GN=EYA3 PE=1 SV=3	R.K(+72.02)ADATSSQDSELER.V	Y	53.02	1607.73	14	-0.3	804.871	2	13.68	95950	5581	291	304	Lac	K1:Lac:1000.00
HepG2-Enrichment.raw	Q14738	Serine/threonine-protein phosphatase 2A 56 kDa regulatory subunit delta isoform OS=Homo sapiens OX=9606 GN=PPP2R5D PE=1 SV=1	R.K(+72.02)SELPQDVYTIK.A	Y	20.36	1491.78	12	-0.3	746.898	2	35.05	95892	19906	572	583	Lac	K1:Lac:41.98
HepG2-Enrichment.raw	P29692	Elongation factor 1-delta OS=Homo sapiens OX=9606 GN=EEF1D PE=1 SV=5	R.ENIQK(+72.02)SLAGSSGPGASSGTSGDHGELVVR.I	Y	34.64	2868.38	29	1.2	957.137	3	31.73	95367	17659	55	83	Lac	K5:Lac:1000.00
HepG2-Enrichment.raw	Q9ULU4	MYND-type zinc finger-containing chromatin reader ZMYND8 OS=Homo sapiens OX=9606 GN=ZMYND8 PE=1 SV=2	K.TDK(+72.02)TSTTGSILNLNLDR.S	Y	38.09	1919.98	17	-1.2	960.996	2	49.2	93595	29482	506	522	Lac	K3:Lac:1000.00
HepG2-Enrichment.raw	Q9UBB9	Tuftelin-interacting protein 11 OS=Homo sapiens OX=9606 GN=TFIP11 PE=1 SV=1	K.TGGNFKPSQK(+72.02)GFAGGTK.S	Y	71.53	1752.88	17	-1	585.3	3	15.51	93436	6862	121	137	Lac	K10:Lac:34.75
HepG2-Enrichment.raw	P49006	MARCKS-related protein OS=Homo sapiens OX=9606 GN=MARCKSL1 PE=1 SV=2	K.KPFK(+72.02)LSGLSFK.R	Y	49.53	1322.76	11	-0.6	662.387	2	35.17	92788	20018	96	106	Lac	K4:Lac:60.70
HepG2-Enrichment.raw	P62851	40S ribosomal protein S25 OS=Homo sapiens OX=9606 GN=RPS25 PE=1 SV=1	K.EVPNYK(+72.02)LITPAVVSER.L	Y	41.97	1886.01	16	0.7	944.015	2	51.49	92496	31017	61	76	Lac	K6:Lac:1000.00
HepG2-Enrichment.raw	P49756	RNA-binding protein 25 OS=Homo sapiens OX=9606 GN=RBM25 PE=1 SV=3	K.LGASNSPGQPNSVK(+72.02)R.K	Y	43.24	1582.81	15	0.2	792.411	2	14.37	91741	6100	672	686	Lac	K14:Lac:1000.00
HepG2-Enrichment.raw	Q9H501	ESF1 homolog OS=Homo sapiens OX=9606 GN=ESF1 PE=1 SV=1	K.K(+72.02)NIVQHTTDSSLEEK.Q	Y	20.62	1799.89	15	-1.5	600.97	3	15.56	91684	6913	170	184	Lac	K1:Lac:26.04
HepG2-Enrichment.raw	P38646	Stress-70 protein mitochondrial OS=Homo sapiens OX=9606 GN=HSPA9 PE=1 SV=2	R.HIVK(+72.02)EFKR.E	Y	36.53	1127.64	8	-0.2	376.889	3	11.48	91543	3935	285	292	Lac	K4:Lac:30.72
HepG2-Enrichment.raw	Q13148	TAR DNA-binding protein 43 OS=Homo sapiens OX=9606 GN=TARDBP PE=1 SV=1	R.K(+72.02)MDETDASSAVK.V	Y	43.41	1352.61	12	-0.9	677.313	2	14.9	90085	6452	84	95	Lac	K1:Lac:76.82
HepG2-Enrichment.raw	Q00839	Heterogeneous nuclear ribonucleoprotein U OS=Homo sapiens OX=9606 GN=HNRNPU PE=1 SV=6	R.HLYTK(+72.02)DIDIHEVR.I	Y	59.15	1709.87	13	-1.5	570.964	3	26.46	89873	14145	348	360	Lac	K5:Lac:1000.00
HepG2-Enrichment.raw	Q69YN4	Protein virilizer homolog OS=Homo sapiens OX=9606 GN=VIRMA PE=1 SV=2	R.FFTPPASK(+72.02)GNYSR.R	Y	32.6	1542.75	13	-0.4	772.38	2	31.32	89433	17449	1706	1718	Lac	K8:Lac:1000.00
HepG2-Enrichment.raw	Q14687	Genetic suppressor element 1 OS=Homo sapiens OX=9606 GN=GSE1 PE=1 SV=3	K.AAEPGK(+72.02)LEQVRPQELSR.V	Y	20.24	1979.04	17	0.3	660.689	3	27.85	86977	15061	946	962	Lac	K6:Lac:1000.00
HepG2-Enrichment.raw	P06733	Alpha-enolase OS=Homo sapiens OX=9606 GN=ENO1 PE=1 SV=2	K.TAIGK(+72.02)AGYTDK.V	Y	47.12	1195.61	11	-0.7	598.811	2	16.56	86550	7556	229	239	Lac	K5:Lac:29.87
HepG2-Enrichment.raw	P02768	Albumin OS=Homo sapiens OX=9606 GN=ALB PE=1 SV=2	K.C(+57.02)ASLQK(+72.02)FGER.A	Y	46.42	1266.6	10	0.1	634.309	2	22.4	86357	11393	224	233	Carbamidomethylation; Lac	C1:Carbamidomethylation:1000.00;K6:Lac:1000.00
HepG2-Enrichment.raw	P53999	Activated RNA polymerase II transcriptional coactivator p15 OS=Homo sapiens OX=9606 GN=SUB1 PE=1 SV=3	K.K(+72.02)QVAPEKPVK.K	Y	26.59	1194.7	10	-1.1	399.239	3	10.89	86158	3447	29	38	Lac	K1:Lac:53.23
HepG2-Enrichment.raw	P26368	Splicing factor U2AF 65 kDa subunit OS=Homo sapiens OX=9606 GN=U2AF2 PE=1 SV=4	R.GAK(+72.02)EEHGGLIR.S	Y	34.17	1237.64	11	-0.2	413.554	3	12.33	86055	4608	68	78	Lac	K3:Lac:1000.00
HepG2-Enrichment.raw	Q9Y6X9	ATPase MORC2 OS=Homo sapiens OX=9606 GN=MORC2 PE=1 SV=2	K.VIK(+72.02)TPVVK.K	Y	23.56	954.611	8	0.2	478.313	2	19.45	85405	9500	714	721	Lac	K3:Lac:23.57
HepG2-Enrichment.raw	P06748	Nucleophosmin OS=Homo sapiens OX=9606 GN=NPM1 PE=1 SV=2	R.SK(+72.02)GQESFK.K	Y	35.55	981.477	8	-1	491.745	2	11.13	85358	3669	222	229	Lac	K2:Lac:77.93
HepG2-Enrichment.raw	Q5JTH9	RRP12-like protein OS=Homo sapiens OX=9606 GN=RRP12 PE=1 SV=2	K.K(+72.02)GHSSDSNPAIC(+57.02)R.H	Y	53.23	1499.68	13	0.3	500.9	3	10.11	84612	2902	20	32	Lac; Carbamidomethylation	K1:Lac:1000.00;C12:Carbamidomethylation:1000.00
HepG2-Enrichment.raw	Q9H501	ESF1 homolog OS=Homo sapiens OX=9606 GN=ESF1 PE=1 SV=1	R.TLDSGTSEIVK(+72.02)SPR.I	Y	48.58	1560.8	14	-1	781.406	2	26.55	84285	14190	187	200	Lac	K11:Lac:1000.00
HepG2-Enrichment.raw	P18846	Cyclic AMP-dependent transcription factor ATF-1 OS=Homo sapiens OX=9606 GN=ATF1 PE=1 SV=2	K.ILK(+72.02)DLSSEDTR.G	Y	24.8	1347.69	11	-0.7	674.851	2	25.58	84041	13499	67	77	Lac	K3:Lac:1000.00
HepG2-Enrichment.raw	Q92541	RNA polymerase-associated protein RTF1 homolog OS=Homo sapiens OX=9606 GN=RTF1 PE=1 SV=4	K.ALAITSK(+72.02)APPAK.D	Y	48.01	1238.72	12	-1.1	620.368	2	24.8	83411	13035	679	690	Lac	K7:Lac:30.64
HepG2-Enrichment.raw	Q7Z5K2	Wings apart-like protein homolog OS=Homo sapiens OX=9606 GN=WAPL PE=1 SV=1	K.K(+72.02)GGVSC(+57.02)GTSFR.G	Y	51.49	1226.57	11	-0.2	614.293	2	14.88	83251	6435	339	349	Lac; Carbamidomethylation	K1:Lac:1000.00;C6:Carbamidomethylation:1000.00
HepG2-Enrichment.raw	Q9ULU4	MYND-type zinc finger-containing chromatin reader ZMYND8 OS=Homo sapiens OX=9606 GN=ZMYND8 PE=1 SV=2	R.SNK(+72.02)SSWSSSDEKR.G	Y	38.34	1568.71	13	0.3	523.91	3	10.85	82537	3470	1146	1158	Lac	K3:Lac:49.00
HepG2-Enrichment.raw	O00273	DNA fragmentation factor subunit alpha OS=Homo sapiens OX=9606 GN=DFFA PE=1 SV=1	K.ASPPGDLQNPK(+72.02)R.A	Y	41.89	1350.69	12	0.2	676.352	2	17.49	82014	8170	314	325	Lac	K11:Lac:1000.00
HepG2-Enrichment.raw	Q12830	Nucleosome-remodeling factor subunit BPTF OS=Homo sapiens OX=9606 GN=BPTF PE=1 SV=3	R.LRNPDSK(+72.02)LSQLK.S	Y	23.75	1469.82	12	0.1	490.947	3	22.54	81004	11449	780	791	Lac	K7:Lac:26.93
HepG2-Enrichment.raw	Q14676	Mediator of DNA damage checkpoint protein 1 OS=Homo sapiens OX=9606 GN=MDC1 PE=1 SV=3	R.TK(+72.02)LNQESTAPK.V	Y	42.55	1287.67	11	-0.8	644.84	2	12.5	80843	4717	1884	1894	Lac	K2:Lac:74.48
HepG2-Enrichment.raw	Q09666	Neuroblast differentiation-associated protein AHNAK OS=Homo sapiens OX=9606 GN=AHNAK PE=1 SV=2	R.LGSPSGK(+72.02)TGTC(+57.02)R.I	Y	20.83	1291.62	12	0.4	646.817	2	12.25	80114	4531	557	568	Lac; Carbamidomethylation	K7:Lac:1000.00;C11:Carbamidomethylation:1000.00
HepG2-Enrichment.raw	Q9Y247	Protein FAM50B OS=Homo sapiens OX=9606 GN=FAM50B PE=1 SV=1	K.WDK(+72.02)YTIR	Y	20.73	1052.53	7	-0.4	527.272	2	29.36	80106	16086	319	325	Lac	K3:Lac:1000.00
HepG2-Enrichment.raw	Q14320	Protein FAM50A OS=Homo sapiens OX=9606 GN=FAM50A PE=1 SV=2	K.WDK(+72.02)YTIR	Y	20.73	1052.53	7	-0.4	527.272	2	29.36	80106	16086	333	339	Lac	K3:Lac:1000.00
HepG2-Enrichment.raw	Q99439	Calponin-2 OS=Homo sapiens OX=9606 GN=CNN2 PE=1 SV=4	M.S(+42.01)STQFNK(+72.02)GPSYGLSAEVK.N	Y	51.83	2012.97	18	1.9	1007.49	2	47.91	79975	28605	2	19	Acetylation (Protein N-term); Lac	S1:Acetylation (Protein N-term):1000.00;K7:Lac:81.27
HepG2-Enrichment.raw	P52948	Nuclear pore complex protein Nup98-Nup96 OS=Homo sapiens OX=9606 GN=NUP98 PE=1 SV=4	R.VRPK(+72.02)ALQTTGTAK.S	Y	50.13	1441.83	13	0	481.616	3	12.13	78833	4447	560	572	Lac	K4:Lac:62.82
HepG2-Enrichment.raw	Q8IWX8	Calcium homeostasis endoplasmic reticulum protein OS=Homo sapiens OX=9606 GN=CHERP PE=1 SV=3	R.DK(+72.02)WDQYK.G	Y	22.28	1053.48	7	-1.3	527.745	2	26.88	77209	14427	878	884	Lac	K2:Lac:38.19
HepG2-Enrichment.raw	Q6PJT7	Zinc finger CCCH domain-containing protein 14 OS=Homo sapiens OX=9606 GN=ZC3H14 PE=1 SV=1	K.QANK(+72.02)NLILK.A	Y	35.95	1112.66	9	-1.1	557.334	2	23.2	77182	11941	349	357	Lac	K4:Lac:46.62
HepG2-Enrichment.raw	Q9BWU0	Kanadaptin OS=Homo sapiens OX=9606 GN=SLC4A1AP PE=1 SV=1	R.SK(+72.02)APASSSSNPEEVQK.E	Y	61.28	1716.82	16	0.1	859.416	2	12.62	76156	4802	87	102	Lac	K2:Lac:121.40
HepG2-Enrichment.raw	Q01082	Spectrin beta chain non-erythrocytic 1 OS=Homo sapiens OX=9606 GN=SPTBN1 PE=1 SV=2	K.AK(+72.02)TALPAQSAATLPAR.T	Y	52.45	1637.91	16	-0.1	819.962	2	30.26	75006	16669	2176	2191	Lac	K2:Lac:1000.00
HepG2-Enrichment.raw	P49585	Choline-phosphate cytidylyltransferase A OS=Homo sapiens OX=9606 GN=PCYT1A PE=1 SV=2	R.RK(+72.02)EAPGPNGATEEDGVPSK.V	Y	48.2	2009.97	19	0.1	670.996	3	13.85	74614	5756	15	33	Lac	K2:Lac:76.73
HepG2-Enrichment.raw	Q9Y6X9	ATPase MORC2 OS=Homo sapiens OX=9606 GN=MORC2 PE=1 SV=2	R.VTAVEVGK(+72.02)HVVR.W	Y	48.8	1364.78	12	-0.7	455.933	3	21.52	73896	10815	812	823	Lac	K8:Lac:1000.00
HepG2-Enrichment.raw	P48643	T-complex protein 1 subunit epsilon OS=Homo sapiens OX=9606 GN=CCT5 PE=1 SV=1	K.HK(+72.02)LDVTSVEDYK.A	Y	54.56	1504.74	12	-1.3	753.377	2	26.92	73871	14432	264	275	Lac	K2:Lac:101.25
HepG2-Enrichment.raw	P05204	Non-histone chromosomal protein HMG-17 OS=Homo sapiens OX=9606 GN=HMGN2 PE=1 SV=3	K.GK(+72.02)ADAGKEGNNPAENGDAK.T	Y	46.22	1913.87	19	-0.8	638.964	3	10.31	73706	3058	58	76	Lac	K2:Lac:23.70
HepG2-Enrichment.raw	Q9H910	Jupiter microtubule associated homolog 2 OS=Homo sapiens OX=9606 GN=JPT2 PE=1 SV=1	K.RTNPPGGK(+72.02)GSGIFDESTPVQTR.Q	Y	54.4	2372.17	22	-0.9	791.731	3	28.21	73024	15281	60	81	Lac	K8:Lac:1000.00
HepG2-Enrichment.raw	Q9BTC0	Death-inducer obliterator 1 OS=Homo sapiens OX=9606 GN=DIDO1 PE=1 SV=5	K.K(+72.02)SSFANVAAATPAIK.K	Y	37.78	1546.84	15	1.3	774.426	2	34.99	71644	19893	570	584	Lac	K1:Lac:26.51
HepG2-Enrichment.raw	P27816	Microtubule-associated protein 4 OS=Homo sapiens OX=9606 GN=MAP4 PE=1 SV=3	K.K(+72.02)C(+57.02)SLPAEEDSVLEK.L	Y	25.68	1675.8	14	0.1	838.906	2	30.99	70085	17159	634	647	Lac; Carbamidomethylation	K1:Lac:39.02;C2:Carbamidomethylation:1000.00
HepG2-Enrichment.raw	O95433	Activator of 90 kDa heat shock protein ATPase homolog 1 OS=Homo sapiens OX=9606 GN=AHSA1 PE=1 SV=1	K.TQARPVGVK(+72.02)IPTC(+57.02)K.I	Y	23.7	1625.89	14	-0.7	542.971	3	20.02	70038	9823	195	208	Lac; Carbamidomethylation	K9:Lac:41.96;C13:Carbamidomethylation:1000.00
HepG2-Enrichment.raw	Q9HAV4	Exportin-5 OS=Homo sapiens OX=9606 GN=XPO5 PE=1 SV=1	K.LLNPSLQK(+72.02)VADKR.R	Y	30.65	1552.89	13	-0.7	777.453	2	26.4	69358	14067	1133	1145	Lac	K8:Lac:25.70
HepG2-Enrichment.raw	Q7Z6E9	E3 ubiquitin-protein ligase RBBP6 OS=Homo sapiens OX=9606 GN=RBBP6 PE=1 SV=1	K.STSK(+72.02)TYVISR.T	Y	21.67	1212.63	10	-1.6	607.324	2	19.19	68912	9264	82	91	Lac	K4:Lac:1000.00
HepG2-Enrichment.raw	Q15652	Probable JmjC domain-containing histone demethylation protein 2C OS=Homo sapiens OX=9606 GN=JMJD1C PE=1 SV=2	R.DLLTTTAGK(+72.02)LR.V	Y	25.44	1259.71	11	-0.3	630.861	2	45.47	68830	26902	2068	2078	Lac	K9:Lac:1000.00
HepG2-Enrichment.raw	Q9NZ63	Splicing factor C9orf78 OS=Homo sapiens OX=9606 GN=C9orf78 PE=1 SV=1	R.K(+72.02)GIVEHEEQK.V	Y	29.18	1267.64	10	-0.1	423.554	3	10.18	68487	2953	127	136	Lac	K1:Lac:41.41
HepG2-Enrichment.raw	O15372	Eukaryotic translation initiation factor 3 subunit H OS=Homo sapiens OX=9606 GN=EIF3H PE=1 SV=1	R.K(+72.02)EGTGSTATSSSSTAGAAGK.G	Y	71.6	1826.85	20	-0.9	914.431	2	10.63	68372	3269	5	24	Lac	K1:Lac:146.36
HepG2-Enrichment.raw	Q13428	Treacle protein OS=Homo sapiens OX=9606 GN=TCOF1 PE=1 SV=3	K.K(+72.02)NPASLPLTQAALK.V	Y	18.69	1522.87	14	-0.7	762.443	2	38.89	67888	22469	1065	1078	Lac	K1:Lac:21.46
HepG2-Enrichment.raw	Q01105	Protein SET OS=Homo sapiens OX=9606 GN=SET PE=1 SV=3	K.K(+72.02)PRPPPALGPEETSASAGLPK.K	Y	56.35	2171.16	21	-1.5	724.726	3	29.91	67821	16408	15	35	Lac	K1:Lac:40.46
HepG2-Enrichment.raw	P52926	High mobility group protein HMGI-C OS=Homo sapiens OX=9606 GN=HMGA2 PE=1 SV=1	R.KQQQEPTGEPSPK(+72.02)RPR.G	Y	31.7	1934	16	-1	484.506	4	10.41	67590	3088	34	49	Lac	K13:Lac:40.04
HepG2-Enrichment.raw	Q14247	Src substrate cortactin OS=Homo sapiens OX=9606 GN=CTTN PE=1 SV=2	R.GFGGK(+72.02)FGVQM(+15.99)DR.V	Y	36.94	1385.64	12	-0.5	693.827	2	30.75	67175	17031	120	131	Lac; Oxidation (M)	K5:Lac:1000.00;M10:Oxidation (M):1000.00
HepG2-Enrichment.raw	Q9UKV3	Apoptotic chromatin condensation inducer in the nucleus OS=Homo sapiens OX=9606 GN=ACIN1 PE=1 SV=2	K.ISVVSATK(+72.02)GVPAGNSDTEGGQPGR.K	Y	68.25	2355.17	24	-1.8	786.061	3	32.56	65848	18223	824	847	Lac	K8:Lac:1000.00
HepG2-Enrichment.raw	P08579	U2 small nuclear ribonucleoprotein B'' OS=Homo sapiens OX=9606 GN=SNRPB2 PE=1 SV=1	K.AK(+72.02)TVEQTATTTNK.K	Y	58.67	1463.75	13	-0.2	732.88	2	12.08	65741	4400	110	122	Lac	K2:Lac:90.32
HepG2-Enrichment.raw	P12270	Nucleoprotein TPR OS=Homo sapiens OX=9606 GN=TPR PE=1 SV=3	K.VTAAAMAGNK(+72.02)STPR.A	Y	47.33	1445.73	14	-0.7	723.872	2	17.25	64489	8070	1681	1694	Lac	K10:Lac:1000.00
HepG2-Enrichment.raw	Q9H583	HEAT repeat-containing protein 1 OS=Homo sapiens OX=9606 GN=HEATR1 PE=1 SV=3	K.K(+72.02)SQDLESVQEVGGSYWQR.V	Y	28.02	2167.02	18	-1.8	1084.51	2	42.15	64425	24742	1189	1206	Lac	K1:Lac:1000.00
HepG2-Enrichment.raw	Q9UNZ5	Leydig cell tumor 10 kDa protein homolog OS=Homo sapiens OX=9606 GN=C19orf53 PE=1 SV=1	K.KLALLK(+72.02)APAK.K	Y	24.88	1123.73	10	-1.3	562.873	2	20.98	64153	10465	76	85	Lac	K6:Lac:28.70
HepG2-Enrichment.raw	P62249	40S ribosomal protein S16 OS=Homo sapiens OX=9606 GN=RPS16 PE=1 SV=2	M.PSK(+72.02)GPLQSVQVFGR.K	Y	20.12	1570.85	14	-0.2	786.43	2	42.47	63937	24906	2	15	Lac	K3:Lac:1000.00
HepG2-Enrichment.raw	Q13428	Treacle protein OS=Homo sapiens OX=9606 GN=TCOF1 PE=1 SV=3	K.AAPAPGK(+72.02)VGDVTPQVK.G	Y	58.93	1605.87	16	-0.4	803.943	2	27.6	63784	14949	238	253	Lac	K7:Lac:61.14
HepG2-Enrichment.raw	Q13148	TAR DNA-binding protein 43 OS=Homo sapiens OX=9606 GN=TARDBP PE=1 SV=1	K.LPNSK(+72.02)QSQDEPLR.S	Y	43.97	1582.8	13	0.5	792.405	2	18.71	63220	8973	177	189	Lac	K5:Lac:1000.00
HepG2-Enrichment.raw	Q9H4L4	Sentrin-specific protease 3 OS=Homo sapiens OX=9606 GN=SENP3 PE=1 SV=2	R.LK(+72.02)SGGGFGPDPGSGTTVPAR.R	Y	20.79	1928.96	20	-0.9	965.486	2	30.44	62736	16739	42	61	Lac	K2:Lac:1000.00
HepG2-Enrichment.raw	Q15233	Non-POU domain-containing octamer-binding protein OS=Homo sapiens OX=9606 GN=NONO PE=1 SV=4	K.TFNLEK(+72.02)QNHTPR.K	Y	56.26	1555.77	12	-0.3	778.894	2	17.47	62643	8121	6	17	Lac	K6:Lac:1000.00
HepG2-Enrichment.raw	O00233	26S proteasome non-ATPase regulatory subunit 9 OS=Homo sapiens OX=9606 GN=PSMD9 PE=1 SV=3	R.K(+72.02)LGQSESQGPPR.A	Y	40.69	1354.68	12	-0.9	678.349	2	13.04	61631	5121	123	134	Lac	K1:Lac:1000.00
HepG2-Enrichment.raw	Q13151	Heterogeneous nuclear ribonucleoprotein A0 OS=Homo sapiens OX=9606 GN=HNRNPA0 PE=1 SV=1	K.AAVVK(+72.02)FHPIQGHR.V	Y	37.15	1530.84	13	-1.3	511.287	3	16.22	59765	7283	155	167	Lac	K5:Lac:1000.00
HepG2-Enrichment.raw	Q5VT52	Regulation of nuclear pre-mRNA domain-containing protein 2 OS=Homo sapiens OX=9606 GN=RPRD2 PE=1 SV=1	M.A(+42.01)AGGGGGSSK(+72.02)ASSSSASSAGALESSLDRK.F	Y	38.65	2653.24	29	-1.6	885.42	3	31.9	59222	17781	2	30	Acetylation (Protein N-term); Lac	A1:Acetylation (Protein N-term):1000.00;K10:Lac:21.87
HepG2-Enrichment.raw	Q9UBW7	Zinc finger MYM-type protein 2 OS=Homo sapiens OX=9606 GN=ZMYM2 PE=1 SV=1	R.NQK(+72.02)QPGVDSLSPVASLPK.Q	Y	31.39	1936.03	18	-1.4	969.019	2	41.96	58989	24603	295	312	Lac	K3:Lac:24.79
HepG2-Enrichment.raw	P78347	General transcription factor II-I OS=Homo sapiens OX=9606 GN=GTF2I PE=1 SV=2	R.TPTQTNGSNVPFK(+72.02)PR.G	Y	34.95	1714.86	15	1.4	858.44	2	26.31	58946	13994	703	717	Lac	K13:Lac:1000.00
HepG2-Enrichment.raw	Q68CZ2	Tensin-3 OS=Homo sapiens OX=9606 GN=TNS3 PE=1 SV=2	R.K(+72.02)LSLGQYDNDAGGQLPFSK.C	Y	35.39	2109.04	19	-0.8	1055.53	2	49.74	58692	29819	774	792	Lac	K1:Lac:41.28
HepG2-Enrichment.raw	P28370	Probable global transcription activator SNF2L1 OS=Homo sapiens OX=9606 GN=SMARCA1 PE=1 SV=2	K.EK(+72.02)NVSSFQLK.L	Y	26.11	1250.65	10	-1.7	626.332	2	27.83	58072	15084	58	67	Lac	K2:Lac:40.87
HepG2-Enrichment.raw	P16104	Histone H2AX OS=Homo sapiens OX=9606 GN=H2AX PE=1 SV=2	K.KTSATVGPK(+72.02)APSGGK.K	Y	49.6	1456.79	15	-0.9	486.603	3	10.63	57824	3270	120	134	Lac	K9:Lac:21.90
HepG2-Enrichment.raw	Q9UHV9	Prefoldin subunit 2 OS=Homo sapiens OX=9606 GN=PFDN2 PE=1 SV=1	K.SSGSGAGK(+72.02)GAVSAEQVIAGFNR.L	Y	46.36	2121.04	22	-0.2	1061.53	2	45.34	56989	26885	11	32	Lac	K8:Lac:1000.00
HepG2-Enrichment.raw	Q8N1G2	Cap-specific mRNA (nucleoside-2'-O-)-methyltransferase 1 OS=Homo sapiens OX=9606 GN=CMTR1 PE=1 SV=1	R.K(+72.02)DIVEASSQK.G	Y	43.98	1175.6	10	0.5	588.809	2	14.08	56414	5883	114	123	Lac	K1:Lac:103.09
HepG2-Enrichment.raw	Q9UKN8	General transcription factor 3C polypeptide 4 OS=Homo sapiens OX=9606 GN=GTF3C4 PE=1 SV=2	K.QVVK(+72.02)QGLQER.S	Y	21.35	1255.69	10	-0.4	628.851	2	15.75	55262	7042	630	639	Lac	K4:Lac:1000.00
HepG2-Enrichment.raw	O75376	Nuclear receptor corepressor 1 OS=Homo sapiens OX=9606 GN=NCOR1 PE=1 SV=2	K.SGHILSYDNIK(+72.02)NAR.E	Y	42.57	1658.84	14	-1.3	553.952	3	25.61	53333	13544	1216	1229	Lac	K11:Lac:1000.00
HepG2-Enrichment.raw	Q96I25	Splicing factor 45 OS=Homo sapiens OX=9606 GN=RBM17 PE=1 SV=1	K.IMQK(+72.02)YGFR.E	Y	18.61	1113.56	8	-0.2	557.789	2	26.54	53306	14231	242	249	Lac	K4:Lac:1000.00
HepG2-Enrichment.raw	Q9NSD9	Phenylalanine--tRNA ligase beta subunit OS=Homo sapiens OX=9606 GN=FARSB PE=1 SV=3	K.EQGNVK(+72.02)AAGASDVVLYK.I	Y	39.22	1819.93	17	0.4	910.973	2	34.12	52656	19287	48	64	Lac	K6:Lac:41.98
HepG2-Enrichment.raw	O95816	BAG family molecular chaperone regulator 2 OS=Homo sapiens OX=9606 GN=BAG2 PE=1 SV=1	K.LLEHSK(+72.02)GAGSK.T	Y	32.67	1197.64	11	-1.5	400.218	3	10.07	52142	2861	190	200	Lac	K6:Lac:20.54
HepG2-Enrichment.raw	A8MW92	PHD finger protein 20-like protein 1 OS=Homo sapiens OX=9606 GN=PHF20L1 PE=1 SV=2	R.LNK(+72.02)ITGLLASK.A	Y	35.12	1228.74	11	-0.7	615.376	2	40.95	51922	23906	278	288	Lac	K3:Lac:58.70
HepG2-Enrichment.raw	Q5QJE6	Deoxynucleotidyltransferase terminal-interacting protein 2 OS=Homo sapiens OX=9606 GN=DNTTIP2 PE=1 SV=2	R.AK(+72.02)ASIQAASAESSGQK.S	Y	53.08	1604.8	16	-0.5	803.407	2	14.14	51422	5908	9	24	Lac	K2:Lac:104.57
HepG2-Enrichment.raw	Q9NY61	Protein AATF OS=Homo sapiens OX=9606 GN=AATF PE=1 SV=1	K.LASGK(+72.02)LGK.G	Y	18.92	844.502	8	-0.8	423.258	2	12.96	50562	5051	376	383	Lac	K5:Lac:30.72
HepG2-Enrichment.raw	P27816	Microtubule-associated protein 4 OS=Homo sapiens OX=9606 GN=MAP4 PE=1 SV=3	R.LATNTSAPDLK(+72.02)NVR.S	Y	47.55	1570.83	14	0.1	786.423	2	27.79	50544	15019	923	936	Lac	K11:Lac:1000.00
HepG2-Enrichment.raw	Q13428	Treacle protein OS=Homo sapiens OX=9606 GN=TCOF1 PE=1 SV=3	R.K(+72.02)GAAPAPPGK.T	Y	58.68	964.534	10	-1	483.274	2	11.62	49541	4021	384	393	Lac	K1:Lac:139.60
HepG2-Enrichment.raw	P60709	Actin cytoplasmic 1 OS=Homo sapiens OX=9606 GN=ACTB PE=1 SV=1	R.VAPEEHPVLLTEAPLNPK(+72.02)ANR.E	N	39.87	2366.26	21	0	789.76	3	40.81	49414	23828	96	116	Lac	K18:Lac:1000.00
HepG2-Enrichment.raw	P63261	Actin cytoplasmic 2 OS=Homo sapiens OX=9606 GN=ACTG1 PE=1 SV=1	R.VAPEEHPVLLTEAPLNPK(+72.02)ANR.E	N	39.87	2366.26	21	0	789.76	3	40.81	49414	23828	96	116	Lac	K18:Lac:1000.00
HepG2-Enrichment.raw	Q29RF7	Sister chromatid cohesion protein PDS5 homolog A OS=Homo sapiens OX=9606 GN=PDS5A PE=1 SV=1	K.TDEKVDESGPPAPSK(+72.02)PR.R	Y	29.53	1880.91	17	0.7	627.978	3	16.99	48062	7811	1253	1269	Lac	K15:Lac:33.80
HepG2-Enrichment.raw	Q9H2P0	Activity-dependent neuroprotector homeobox protein OS=Homo sapiens OX=9606 GN=ADNP PE=1 SV=1	K.AGEK(+72.02)SLNGAVPLGSNAR.E	Y	52.21	1711.89	17	1.5	856.951	2	30.42	47893	16794	200	216	Lac	K4:Lac:1000.00
HepG2-Enrichment.raw	Q01082	Spectrin beta chain non-erythrocytic 1 OS=Homo sapiens OX=9606 GN=SPTBN1 PE=1 SV=2	R.IGK(+72.02)VLDNAIETEK.M	Y	39.54	1500.8	13	-0.3	751.409	2	32.91	47607	18435	290	302	Lac	K3:Lac:71.03
HepG2-Enrichment.raw	Q14687	Genetic suppressor element 1 OS=Homo sapiens OX=9606 GN=GSE1 PE=1 SV=3	R.QAAVPLVK(+72.02)VER.V	Y	23.06	1280.75	11	0.3	641.38	2	32.58	47461	18219	617	627	Lac	K8:Lac:1000.00
HepG2-Enrichment.raw	Q8N6T3	ADP-ribosylation factor GTPase-activating protein 1 OS=Homo sapiens OX=9606 GN=ARFGAP1 PE=1 SV=2	K.EGATK(+72.02)FGSQASQK.A	Y	51.61	1409.68	13	-0.7	705.846	2	13.89	47453	5755	227	239	Lac	K5:Lac:58.11
HepG2-Enrichment.raw	P05204	Non-histone chromosomal protein HMG-17 OS=Homo sapiens OX=9606 GN=HMGN2 PE=1 SV=3	K.TDQAQK(+72.02)AEGAGDAK	Y	65.68	1460.67	14	0.2	731.345	2	11.24	46877	3754	77	90	Lac	K6:Lac:32.94
HepG2-Enrichment.raw	Q9Y2R4	Probable ATP-dependent RNA helicase DDX52 OS=Homo sapiens OX=9606 GN=DDX52 PE=1 SV=4	K.GFQK(+72.02)LLSK.Q	Y	20.66	991.57	8	0	496.792	2	28.99	46590	15870	544	551	Lac	K4:Lac:20.17
HepG2-Enrichment.raw	Q96KM6	Zinc finger protein 512B OS=Homo sapiens OX=9606 GN=ZNF512B PE=1 SV=1	R.RLPGSSK(+72.02)SGPGK.D	Y	27.83	1241.67	12	-0.2	621.843	2	10.29	45985	3033	11	22	Lac	K7:Lac:68.60
HepG2-Enrichment.raw	P10809	60 kDa heat shock protein mitochondrial OS=Homo sapiens OX=9606 GN=HSPD1 PE=1 SV=2	R.TLK(+72.02)IPAM(+15.99)TIAK.N	Y	26.7	1273.73	11	-0.5	637.873	2	32	45805	17873	471	481	Lac; Oxidation (M)	K3:Lac:32.94;M7:Oxidation (M):1000.00
HepG2-Enrichment.raw	Q02241	Kinesin-like protein KIF23 OS=Homo sapiens OX=9606 GN=KIF23 PE=1 SV=3	R.AGSQLGPGYQHHAQPK(+72.02)R.K	Y	37.62	1902.94	17	0.7	476.744	4	10.93	45509	3485	941	957	Lac	K16:Lac:1000.00
HepG2-Enrichment.raw	Q14247	Src substrate cortactin OS=Homo sapiens OX=9606 GN=CTTN PE=1 SV=2	K.HASQK(+72.02)DYSSGFGGK.Y	Y	37.6	1539.7	14	0.5	514.239	3	13.11	45503	5174	148	161	Lac	K5:Lac:46.55
HepG2-Enrichment.raw	Q8NI27	THO complex subunit 2 OS=Homo sapiens OX=9606 GN=THOC2 PE=1 SV=2	R.K(+72.02)IDTHPSPSHSSTVK.D	Y	21.82	1691.85	15	0.2	564.957	3	10	44785	2832	1411	1425	Lac	K1:Lac:25.66
HepG2-Enrichment.raw	Q15233	Non-POU domain-containing octamer-binding protein OS=Homo sapiens OX=9606 GN=NONO PE=1 SV=4	R.MEELHNQEVQK(+72.02)R.K	Y	36.37	1611.77	12	-1.4	538.262	3	13.17	43996	5188	326	337	Lac	K11:Lac:1000.00
HepG2-Enrichment.raw	P09874	Poly [ADP-ribose] polymerase 1 OS=Homo sapiens OX=9606 GN=PARP1 PE=1 SV=4	K.GQVKEEGINK(+72.02)SEKR.M	Y	51.82	1672.87	14	-0.6	558.632	3	9.72	43842	2628	509	522	Lac	K10:Lac:28.36
HepG2-Enrichment.raw	P09661	U2 small nuclear ribonucleoprotein A' OS=Homo sapiens OX=9606 GN=SNRPA1 PE=1 SV=2	R.LK(+72.02)GLLQSGQIPGR.E	Y	25.67	1437.83	13	-0.1	719.922	2	37.57	43468	21661	220	232	Lac	K2:Lac:1000.00
HepG2-Enrichment.raw	P09874	Poly [ADP-ribose] polymerase 1 OS=Homo sapiens OX=9606 GN=PARP1 PE=1 SV=4	R.K(+72.02)GDEVDGVDEVAK.K	Y	28.78	1431.67	13	0.4	716.844	2	21.86	43067	11052	209	221	Lac	K1:Lac:28.64
HepG2-Enrichment.raw	Q96S55	ATPase WRNIP1 OS=Homo sapiens OX=9606 GN=WRNIP1 PE=1 SV=2	K.K(+72.02)SGQSYSPSR.V	Y	36.74	1167.55	10	0.1	584.783	2	10.56	39517	3239	464	473	Lac	K1:Lac:1000.00
HepG2-Enrichment.raw	O95793	Double-stranded RNA-binding protein Staufen homolog 1 OS=Homo sapiens OX=9606 GN=STAU1 PE=1 SV=2	R.K(+72.02)VTFFEPGSGDENGTSNKEDEFR.M	Y	47.23	2661.18	23	0.1	888.068	3	36.86	39001	21166	382	404	Lac	K1:Lac:46.61
HepG2-Enrichment.raw	Q00839	Heterogeneous nuclear ribonucleoprotein U OS=Homo sapiens OX=9606 GN=HNRNPU PE=1 SV=6	K.EAAGK(+72.02)SSGPTSLFAVTVAPPGAR.Q	Y	83.8	2242.16	23	-0.8	1122.09	2	54.16	38661	32228	182	204	Lac	K5:Lac:1000.00
HepG2-Enrichment.raw	P46087	Probable 28S rRNA (cytosine(4447)-C(5))-methyltransferase OS=Homo sapiens OX=9606 GN=NOP2 PE=1 SV=2	R.FLPAVSDENSK(+72.02)R.L	Y	26.51	1433.71	12	0	717.865	2	26.3	37850	13993	31	42	Lac	K11:Lac:1000.00
HepG2-Enrichment.raw	P40692	DNA mismatch repair protein Mlh1 OS=Homo sapiens OX=9606 GN=MLH1 PE=1 SV=1	K.TADGK(+72.02)C(+57.02)AYR.A	Y	19.65	1112.49	9	-0.5	557.253	2	11.55	37378	4016	119	127	Lac; Carbamidomethylation	K5:Lac:1000.00;C6:Carbamidomethylation:1000.00
HepG2-Enrichment.raw	O00571	ATP-dependent RNA helicase DDX3X OS=Homo sapiens OX=9606 GN=DDX3X PE=1 SV=3	K.GFYDK(+72.02)DSSGWSSSK.D	Y	55.72	1621.69	14	-0.6	811.852	2	31.45	37210	17469	51	64	Lac	K5:Lac:46.57
HepG2-Enrichment.raw	Q9Y4B6	DDB1- and CUL4-associated factor 1 OS=Homo sapiens OX=9606 GN=DCAF1 PE=1 SV=3	R.ISSIGK(+72.02)FISGTPR.R	Y	23.5	1433.79	13	-0.7	717.901	2	41.48	37149	24257	696	708	Lac	K6:Lac:1000.00
HepG2-Enrichment.raw	Q96NB3	Zinc finger protein 830 OS=Homo sapiens OX=9606 GN=ZNF830 PE=1 SV=2	R.K(+72.02)APDADDQDVKR.A	Y	41.55	1428.68	12	-1.9	477.235	3	10.48	36477	3163	104	115	Lac	K1:Lac:29.04
HepG2-Enrichment.raw	P34897	Serine hydroxymethyltransferase mitochondrial OS=Homo sapiens OX=9606 GN=SHMT2 PE=1 SV=3	K.YSEGYPGK(+72.02)R.Y	Y	28.93	1127.52	9	1	564.77	2	13.95	36186	5798	96	104	Lac	K8:Lac:1000.00
HepG2-Enrichment.raw	P49327	Fatty acid synthase OS=Homo sapiens OX=9606 GN=FASN PE=1 SV=3	K.EGVFAK(+72.02)EVR.T	Y	45.86	1105.58	9	0.3	553.796	2	25.58	36134	13544	668	676	Lac	K6:Lac:1000.00
HepG2-Enrichment.raw	Q9Y266	Nuclear migration protein nudC OS=Homo sapiens OX=9606 GN=NUDC PE=1 SV=1	K.EAK(+72.02)SETSGPQIK.E	Y	29.96	1345.67	12	0.3	673.844	2	13.35	35864	5302	94	105	Lac	K3:Lac:34.08
HepG2-Enrichment.raw	Q96IZ0	PRKC apoptosis WT1 regulator protein OS=Homo sapiens OX=9606 GN=PAWR PE=1 SV=1	R.YK(+72.02)STTSVSEEDVSSR.Y	Y	49.17	1745.8	15	0.4	873.905	2	17.88	35693	8422	226	240	Lac	K2:Lac:1000.00
HepG2-Enrichment.raw	O43813	Glutathione S-transferase LANCL1 OS=Homo sapiens OX=9606 GN=LANCL1 PE=1 SV=1	K.MNNEK(+72.02)QAEDC(+57.02)ITR.L	Y	42.45	1679.72	13	-0.3	840.869	2	17.51	35584	8158	124	136	Lac; Carbamidomethylation	K5:Lac:1000.00;C10:Carbamidomethylation:1000.00
HepG2-Enrichment.raw	Q9BRJ6	Uncharacterized protein C7orf50 OS=Homo sapiens OX=9606 GN=C7orf50 PE=1 SV=1	K.K(+72.02)ASAEGPLLGPEAAPSGEGAGSK.G	Y	49.2	2152.06	23	0.6	718.363	3	31.05	35506	17196	21	43	Lac	K1:Lac:53.75
HepG2-Enrichment.raw	Q9H7N4	Splicing factor arginine/serine-rich 19 OS=Homo sapiens OX=9606 GN=SCAF1 PE=1 SV=3	K.IC(+57.02)HSK(+72.02)SGEINPVK.V	Y	22.39	1539.77	13	-0.2	514.264	3	13.11	34719	5174	1250	1262	Carbamidomethylation; Lac	C2:Carbamidomethylation:1000.00;K5:Lac:36.48
HepG2-Enrichment.raw	Q9P1Y6	PHD and RING finger domain-containing protein 1 OS=Homo sapiens OX=9606 GN=PHRF1 PE=1 SV=3	K.IC(+57.02)HSK(+72.02)SGEINPVK.V	Y	22.39	1539.77	13	-0.2	514.264	3	13.11	34719	5174	1603	1615	Carbamidomethylation; Lac	C2:Carbamidomethylation:1000.00;K5:Lac:36.48
HepG2-Enrichment.raw	O75376	Nuclear receptor corepressor 1 OS=Homo sapiens OX=9606 GN=NCOR1 PE=1 SV=2	K.SEAQC(+57.02)K(+72.02)NFYFNYK.R	Y	18.88	1769.77	13	-1.7	885.892	2	36.86	34593	21130	658	670	Carbamidomethylation; Lac	C5:Carbamidomethylation:1000.00;K6:Lac:20.76
HepG2-Enrichment.raw	Q13428	Treacle protein OS=Homo sapiens OX=9606 GN=TCOF1 PE=1 SV=3	R.IAPK(+72.02)ASMAGASSSK.E	Y	48.77	1376.7	14	-0.1	689.356	2	16.25	34277	7318	1031	1044	Lac	K4:Lac:21.51
HepG2-Enrichment.raw	O15347	High mobility group protein B3 OS=Homo sapiens OX=9606 GN=HMGB3 PE=1 SV=4	K.FDGAK(+72.02)GPAK.V	Y	34.65	961.487	9	-0.3	481.75	2	12.4	32506	4644	166	174	Lac	K5:Lac:25.18
HepG2-Enrichment.raw	Q00341	Vigilin OS=Homo sapiens OX=9606 GN=HDLBP PE=1 SV=2	R.K(+72.02)GAVITQIR.L	Y	35.05	1056.63	9	-0.1	529.322	2	21.51	31970	10764	1071	1079	Lac	K1:Lac:1000.00
HepG2-Enrichment.raw	P05141	ADP/ATP translocase 2 OS=Homo sapiens OX=9606 GN=SLC25A5 PE=1 SV=7	R.LAADVGK(+72.02)AGAER.E	Y	32.27	1228.64	12	0.2	615.328	2	17.28	31936	8014	141	152	Lac	K7:Lac:1000.00
HepG2-Enrichment.raw	Q9H583	HEAT repeat-containing protein 1 OS=Homo sapiens OX=9606 GN=HEATR1 PE=1 SV=3	K.EETIPK(+72.02)AVSFNK.S	Y	41.53	1433.74	12	-0.7	717.877	2	34.67	31824	19683	1478	1489	Lac	K6:Lac:28.13
HepG2-Enrichment.raw	Q86XP3	ATP-dependent RNA helicase DDX42 OS=Homo sapiens OX=9606 GN=DDX42 PE=1 SV=1	K.K(+72.02)LNIGGGGLGYR.E	Y	21.09	1275.69	12	-1.1	638.853	2	32.56	30468	18280	650	661	Lac	K1:Lac:1000.00
HepG2-Enrichment.raw	Q99829	Copine-1 OS=Homo sapiens OX=9606 GN=CPNE1 PE=1 SV=1	K.SYK(+72.02)NSGTIR.V	Y	19.16	1096.55	9	-2.6	549.282	2	12.53	30312	4744	254	262	Lac	K3:Lac:1000.00
HepG2-Enrichment.raw	Q99714	3-hydroxyacyl-CoA dehydrogenase type-2 OS=Homo sapiens OX=9606 GN=HSD17B10 PE=1 SV=3	K.K(+72.02)GQTHTLEDFQR.V	Y	21.34	1530.74	12	-3.3	511.253	3	16.16	30251	7283	105	116	Lac	K1:Lac:1000.00
HepG2-Enrichment.raw	Q9P016	Thymocyte nuclear protein 1 OS=Homo sapiens OX=9606 GN=THYN1 PE=1 SV=1	R.TK(+72.02)TENSGEALAK.V	Y	33.64	1319.66	12	-1.9	660.835	2	12.23	29752	4487	23	34	Lac	K2:Lac:71.03
HepG2-Enrichment.raw	Q7Z4V5	Hepatoma-derived growth factor-related protein 2 OS=Homo sapiens OX=9606 GN=HDGFL2 PE=1 SV=1	K.QQAKPVK(+72.02)VER.T	Y	41.05	1253.71	10	-1	418.91	3	9.62	28527	2580	440	449	Lac	K7:Lac:38.16
HepG2-Enrichment.raw	Q9NV56	MRG/MORF4L-binding protein OS=Homo sapiens OX=9606 GN=MRGBP PE=1 SV=1	R.VTDK(+72.02)VLTANSNPSSPSAAK.R	Y	57.75	1958	19	0.2	980.005	2	23.45	28501	12073	182	200	Lac	K4:Lac:93.17
HepG2-Enrichment.raw	Q96ST3	Paired amphipathic helix protein Sin3a OS=Homo sapiens OX=9606 GN=SIN3A PE=1 SV=2	K.LLNLK(+72.02)DSSM(+15.99)ADASK.H	Y	40	1579.78	14	-0.9	790.895	2	29.26	28203	16003	444	457	Lac; Oxidation (M)	K5:Lac:22.83;M9:Oxidation (M):1000.00
HepG2-Enrichment.raw	O75822	Eukaryotic translation initiation factor 3 subunit J OS=Homo sapiens OX=9606 GN=EIF3J PE=1 SV=2	K.K(+72.02)LQEESDLELAK.E	Y	44.56	1473.76	12	0.5	737.886	2	28.59	27651	15585	122	133	Lac	K1:Lac:63.28
HepG2-Enrichment.raw	Q00839	Heterogeneous nuclear ribonucleoprotein U OS=Homo sapiens OX=9606 GN=HNRNPU PE=1 SV=6	K.LK(+72.02)VSELKEELK.K	Y	23.25	1386.8	11	-0.8	694.405	2	27.72	27526	15012	11	21	Lac	K2:Lac:45.63
HepG2-Enrichment.raw	O75362	Zinc finger protein 217 OS=Homo sapiens OX=9606 GN=ZNF217 PE=1 SV=1	R.SASNTAAEFGEPLPK(+72.02)R.L	Y	54.89	1745.86	16	0.1	873.937	2	31.94	26988	17799	904	919	Lac	K15:Lac:1000.00
HepG2-Enrichment.raw	P15924	Desmoplakin OS=Homo sapiens OX=9606 GN=DSP PE=1 SV=3	K.QVQTSQK(+72.02)NTLR.K	Y	30.65	1373.73	11	0.1	687.87	2	12.72	26917	4903	2452	2462	Lac	K7:Lac:1000.00
HepG2-Enrichment.raw	O00273	DNA fragmentation factor subunit alpha OS=Homo sapiens OX=9606 GN=DFFA PE=1 SV=1	R.SISASK(+72.02)ASPPGDLQNPKR.A	Y	38.06	1924	18	0.2	642.341	3	19.3	25856	9392	308	325	Lac	K6:Lac:24.15
HepG2-Enrichment.raw	P62750	60S ribosomal protein L23a OS=Homo sapiens OX=9606 GN=RPL23A PE=1 SV=1	K.AKK(+72.02)EAPAPPK.A	Y	46.45	1107.63	10	-0.6	554.821	2	10.41	25592	3122	5	14	Lac	K3:Lac:20.00
HepG2-Enrichment.raw	O00139	Kinesin-like protein KIF2A OS=Homo sapiens OX=9606 GN=KIF2A PE=1 SV=3	R.TVASIK(+72.02)NDPPSR.D	Y	22.29	1355.7	12	-0.2	678.859	2	17.61	24552	8276	97	108	Lac	K6:Lac:1000.00
HepG2-Enrichment.raw	P04075	Fructose-bisphosphate aldolase A OS=Homo sapiens OX=9606 GN=ALDOA PE=1 SV=2	P.LLK(+72.02)PWALTFSYGR.A	Y	27.89	1622.88	13	5.6	541.971	3	45.58	24513	27017	292	304	Lac	K3:Lac:1000.00
HepG2-Enrichment.raw	Q96CT7	Coiled-coil domain-containing protein 124 OS=Homo sapiens OX=9606 GN=CCDC124 PE=1 SV=1	R.VATSSK(+72.02)VTR.A	Y	28.94	1019.56	9	-1.1	510.787	2	11.04	23845	3598	89	97	Lac	K6:Lac:1000.00
HepG2-Enrichment.raw	P52701	DNA mismatch repair protein Msh6 OS=Homo sapiens OX=9606 GN=MSH6 PE=1 SV=2	K.QATSISSETK(+72.02)NTLR.A	Y	19.99	1606.82	14	-3.1	804.413	2	21.55	22559	10819	325	338	Lac	K10:Lac:1000.00
HepG2-Enrichment.raw	P16949	Stathmin OS=Homo sapiens OX=9606 GN=STMN1 PE=1 SV=3	R.SK(+72.02)ESVPEFPLSPPK.K	Y	31.78	1612.83	14	0.5	807.425	2	44.48	20913	26324	28	41	Lac	K2:Lac:69.38
HepG2-Enrichment.raw	Q13451	Peptidyl-prolyl cis-trans isomerase FKBP5 OS=Homo sapiens OX=9606 GN=FKBP5 PE=1 SV=2	K.K(+72.02)FAEQDAKEEANK.A	Y	42.09	1578.75	13	-0.5	527.258	3	11.88	20751	4232	415	427	Lac	K1:Lac:34.18
[truncated: 860 more rows]
