# Supplementary material for: Genetic code expansion reveals site-specific lactylation in living cells reshapes protein functions
Source: Nat Commun. 2025 Jan 8;16:227. doi: 10.1038/s41467-024-55165-2 (PMC11711764; doi:10.1038/s41467-024-55165-2)
Supplement: Supplementary file 5 — Supplementary Data 2 [file 41467_2024_55165_MOESM5_ESM.xlsx]

## Sheet: Sheet
Summary of the peptides carrying ALDOA-147Klac identified from 15 healthy tissues retrieved from the deep proteome atlas of 29 healthy human tissues.
Tissue	Protein	Peptides	m/z	z	RT	Area	Source File	Scan	Start	End	PTM	AScore	CycIm hits(Y/N)
Brain	P04075|ALDOA_HUMAN	K.DGADFAK(+72.02)WR.C	569.27	2	50.5513	33700000	01277_B03_P013129_S00_N18_R1.raw	24451	141	149	Lac	K7:Lac:1000.00	Y
Brain	P04075|ALDOA_HUMAN	K.KDGADFAK(+72.02)WR.C	422.548	3	38.3459	6640000	01277_B02_P013129_S00_N10_R1.raw	18782	140	149	Lac	K8:Lac:51.59	N
Thyroid	P04075|ALDOA_HUMAN	K.DGADFAK(+72.02)WR.C	569.271	2	46.1089	1150000	01306_D03_P013385_S00_N20_R1.raw	22625	141	149	Lac	K7:Lac:1000.00	Y
Lung	P04075|ALDOA_HUMAN	K.DGADFAK(+72.02)WR.C	569.27	2	49.3592	1660000	01279_C03_P013163_B00_N19_R1.raw	24300	141	149	Lac	K7:Lac:1000.00	N
Spleen	P04075|ALDOA_HUMAN	K.DGADFAK(+72.02)WR.C	569.274	2	51.3097	1300000	01270_B03_P013114_S00_N18_R1.raw	23321	141	149	Lac	K7:Lac:1000.00	Y
Duodenum	P04075|ALDOA_HUMAN	K.DGADFAK(+72.02)WR.C	569.27	2	48.168	10700000	01283_B03_P013187_S00_N18_R1.raw	25575	141	149	Lac	K7:Lac:1000.00	Y
Colon	P04075|ALDOA_HUMAN	K.KDGADFAK(+72.02)WR.C	633.323	2	20.951	709000	01308_D02_P013387_B00_N12_R1.raw	10083	140	149	Lac	K8:Lac:26.17	N
Gallbladder	P04075|ALDOA_HUMAN	K.DGADFAK(+72.02)WR.C	569.271	2	47.4682	1090000	01294_B03_P013197_S00_N18_R1.raw	24332	141	149	Lac	K7:Lac:1000.00	Y
Pancreas	P04075|ALDOA_HUMAN	K.DGADFAK(+72.02)WR.C	569.271	2	48.113	20600000	01347_B03_P013678_S00_N18_R2.raw	25469	141	149	Lac	K7:Lac:1000.00	N
Urinary Bladder	P04075|ALDOA_HUMAN	K.DGADFAK(+72.02)WR.C	569.271	2	47.4682	1090000	01294_B03_P013197_S00_N18_R1.raw	24332	141	149	Lac	K7:Lac:1000.00	N
Rectum	P04075|ALDOA_HUMAN	K.DGADFAK(+72.02)WR.C	569.27	2	50.5732	8440000	01350_B03_P013681_S00_N18_R1.raw	26054	141	149	Lac	K7:Lac:1000.00	Y
Testis	P04075|ALDOA_HUMAN	K.DGADFAK(+72.02)WR.C	569.274	2	48.0891	16100000	01280_B03_P013164_S00_N18_R1.raw	20040	141	149	Lac	K7:Lac:1000.00	N
AdrenalGland	P04075|ALDOA_HUMAN	K.DGADFAK(+72.02)WR.C	569.27	2	53.4031	504000	01524_A03_P015424_S00_N17_R1.raw	25847	141	149	Lac	K7:Lac:1000.00	N
SalivaryGland	P04075|ALDOA_HUMAN	K.DGADFAK(+72.02)WR.C	569.271	2	50.4122	1760000	01501_B03_P015161_S00_N18_R1.raw	22576	141	149	Lac	K7:Lac:1000.00	Y
Placenta	P04075|ALDOA_HUMAN	K.DGADFAK(+72.02)WR.C	569.271	2	49.3117	5940000	01349_B03_P013680_S00_N18_R1.raw	25083	141	149	Lac	K7:Lac:1000.00	Y
Appendix	P04075|ALDOA_HUMAN	K.DGADFAK(+72.02)WR.C	569.271	2	50.012	528000	01346_B03_P013677_S00_N18_R1.raw	23711	141	149	Lac	K7:Lac:1000.00	Y
