# Supplementary material for: Genetic code expansion reveals site-specific lactylation in living cells reshapes protein functions
Source: Nat Commun. 2025 Jan 8;16:227. doi: 10.1038/s41467-024-55165-2 (PMC11711764; doi:10.1038/s41467-024-55165-2)
Supplement: Supplementary file 6 — Supplementary Data 3 [file 41467_2024_55165_MOESM6_ESM.xlsx]

## Sheet: Sheet
Occupancy of ALDOA-147Klac quantified from 15 healthy tissues retrieved from the deep proteome atlas of 29 healthy human tissues.
Tissue	Peptide	Area	Start	End	Lactylation (Y/N)
Brain	R.C(+57.02)AQYKKDGADFAK.W	93100	135	147	N
Brain	K.DGADFAK(+72.02)WR.C	33700000	141	149	Y
Brain	K.DGADFAKWR.C	134000	141	149	N
Brain	D.GADFAK.W	62100	142	147	N
Brain	K.K(+72.02)DGADFAK.W	1680000	140	147	N
Brain	K.KDGADFAK(+72.02)WR.C	6640000	140	149	Y
				Occupancy	0.953457
Tissue	Peptide	Area	Start	End	Lactylation (Y/N)
Thyroid	K.DGADFAK(+72.02)WR.C	1150000	141	149	Y
Thyroid	D.GADFAK.W	148000	142	147	N
Thyroid	K.KDGADFAK.W	157000	140	147	N
				Occupancy	0.790378
Tissue	Peptide	Area	Start	End	Lactylation (Y/N)
Lung	K.DGADFAK(+72.02)WR.C	1660000	141	149	Y
Lung	D.GADFAK.W	1220000	142	147	N
				Occupancy	0.576389
Tissue	Peptide	Area	Start	End	Lactylation (Y/N)
Spleen	K.DGADFAK(+72.02)WR.C	1300000	141	149	Y
				Occupancy	1
Tissue	Peptide	Area	Start	End	Lactylation (Y/N)
Duodenum	K.DGADFAK(+72.02)WR.C	10700000	141	149	Y
Duodenum	K.DGADFAKWR.C	3030000	141	149	N
				Occupancy	0.779315
Tissue	Peptide	Area	Start	End	Lactylation (Y/N)
Colon	K.K(+72.02)DGADFAK.W	5710000	140	147	N
Colon	K.KDGADFAK(+72.02)WR.C	709000	140	149	Y
				Occupancy	0.110453
Tissue	Peptide	Area	Start	End	Lactylation (Y/N)
Gallbladder	K.DGADFAK(+72.02)WR.C	1090000	141	149	Y
				Occupancy	1
Tissue	Peptide	Area	Start	End	Lactylation (Y/N)
Pancreas	K.DGADFAK(+72.02)WR.C	20600000	141	149	Y
Pancreas	D.GADFAK.W	151000	142	147	N
				Occupancy	0.992723
Tissue	Peptide	Area	Start	End	Lactylation (Y/N)
Urinary Bladder	K.DGADFAK(+72.02)WR.C	867000	141	149	Y
Urinary Bladder	K.K(+72.02)DGADFAK.W	18000	140	147	N
				Occupancy	0.979661
Tissue	Peptide	Area	Start	End	Lactylation (Y/N)
Rectum	K.DGADFAK(+72.02)WR.C	8440000	141	149	Y
				Occupancy	1
Tissue	Peptide	Area	Start	End	Lactylation (Y/N)
Testis	K.DGADFAK(+72.02)WR.C	16100000	141	149	Y
				Occupancy	1
Tissue	Peptide	Area	Start	End	Lactylation (Y/N)
Adrenal Gland	K.DGADFAK(+72.02)WR.C	504000	141	149	Y
				Occupancy	1
Tissue	Peptide	Area	Start	End	Lactylation (Y/N)
Salivary Gland	K.DGADFAK(+72.02)WR.C	1760000	141	149	Y
				Occupancy	1
Tissue	Peptide	Area	Start	End	Lactylation (Y/N)
Placenta	K.DGADFAK(+72.02)WR.C	5940000	141	149	Y
				Occupancy	1
Tissue	Peptide	Area	Start	End	Lactylation (Y/N)
Appendix	K.DGADFAK(+72.02)WR.C	528000	141	149	Y
				Occupancy	1
