# Supplementary material for: Genetic code expansion reveals site-specific lactylation in living cells reshapes protein functions
Source: Nat Commun. 2025 Jan 8;16:227. doi: 10.1038/s41467-024-55165-2 (PMC11711764; doi:10.1038/s41467-024-55165-2)
Supplement: Supplementary file 7 — Supplementary Data 4 [file 41467_2024_55165_MOESM7_ESM.xlsx]

## Sheet: Sheet
Summary of the peptides carrying ALDOA-147Klac identified from different organisms.
Organisms	Origin	DOI	Dataset	Protein Accession	Protein	Gene	Lactylated site
Homo Sapiens (Human)	this study	this study	PXD028488	P04075	Fructose-bisphosphate aldolase A	ALDOA	K147
Mus musculus (Mouse)	this study	this study	PXD028488	P05064	Fructose-bisphosphate aldolase A	Aldoa	K147
Oryctolagus cuniculus (Rabbit)	The proteome landscape of the kingdoms of life	https://doi.org/10.1038/s41586-020-2402-x	PXD014877	P00883	Fructose-bisphosphate aldolase A	ALDOA	K147
Drosophila melaganoster (Fruit fly)	Meltome atlas-thermal proteome stability across the tree of life	https://doi.org/10.1038/s41592-020-0801-4	PXD011929	P07764	Fructose-bisphosphate aldolase	Ald1	K147
Frankliniella occidentalis (Western flower thrip)	Comprehensive analysis of lysine lactylation in Frankliniella occidentalis	https://doi.org/10.3389/fgene.2022.1014225	PXD030799	A0A6J1SS56	Fructose-bisphosphate aldolase	LOC113208513	K147
Identified lactylation on K147 of ALDOA from Drosophila melanogaster
Taxonomy ID	Organism	Protein Accession	Protein Description	Peptide	Unique	scan	Source File	Start	End	PTM	AScore
7227	Drosophila melanogaster	P07764|ALF_DROME	Fructose-bisphosphate aldolase OS=Drosophila melanogaster OX=7227 GN=Ald1 PE=1 SV=5	K.D(+229.16)GC(+57.02)DFAK(+72.02)WR.C	Y	F59:22942	02285_G03_P024081_S00_T23_TMT10_R1.raw	141	149	TMT10plex; Carbamidomethylation; Lac	D1:TMT10plex:1000.00;C3:Carbamidomethylation:1000.00;K7:Lac:1000.00
Identified lactylation on K147 of ALDOA from Oryctolagus cuniculus
Taxonomy ID	Organism	Protein Accession	Protein description	Peptide	Unique	Scan	Source File	Start	End	PTM	AScore
9986	Oryctolagus cuniculus	P00883|ALDOA_RABIT	Fructose-bisphosphate aldolase A OS=Oryctolagus cuniculus OX=9986 GN=ALDOA PE=1 SV=2	K.DGADFAK(+72.02)WR.C	Y	F4:105516	20181009_QX1_JoMu_SA_Easy12-7_uPAC_500ng_RabbitiRT_fraction4.raw	141	149	Lac	K7:Lac:1000.00
Identified lactylation on K147 of ALDOA from Frankliniella occidentalis
Taxonomy ID	Organism	Protein Accession	Protein description	Peptide	Unique	Scan	Source File	Start	End	PTM	AScore
133901	Frankliniella occidentalis	A0A6J1SS56|A0A6J1SS56_FRAOC	Fructose-bisphosphate aldolase OS=Frankliniella occidentalis OX=133901 GN=LOC113208513 PE=3 SV=1	K.DGC(+57.02)HFAK(+72.02)WR.C	Y	10829	QE_HFX_20210823_50cm_60min_IP_Klac_03.raw	141	149	Carbamidomethylation; Lac	C3:Carbamidomethylation:1000.00;K7:Lac:1000.00
