# Supplementary material for: Genetic code expansion reveals site-specific lactylation in living cells reshapes protein functions
Source: Nat Commun. 2025 Jan 8;16:227. doi: 10.1038/s41467-024-55165-2 (PMC11711764; doi:10.1038/s41467-024-55165-2)
Supplement: Supplementary file 8 — Supplementary Data 5 [file 41467_2024_55165_MOESM8_ESM.xlsx]

## Sheet: Sheet
DNA sequences of KlacRS variants used in this study.
>KlacRS1 ATGGATAAAAAGCCTTTGAACACTCTGATTTCTGCGACCGGTCTGTGGATGTCCCGCACCGGCACCATCCACAAAATCAAACACCATGAAGTTAGCCGTTCCAAAATCTACATTGAAATGGCTTGCGGCGATCACCTGGTTGTCAACAACTCCCGTTCTTCTCGTACCGCTCGCGCACTGCGCCACCACAAATATCGCAAAACCTGCAAACGTTGCCGTGTTAGCGATGAGGACCTGAACAAATTCCTGACCAAAGCTAACGAGGATCAGACCTCCGTAAAAGTGAAGGTAGTAAGCGCTCCGACCCGTACTAAAAAGGCTATGCCAAAAAGCGTGGCCCGTGCCCCGAAACCTCTGGAAAACACCGAGGCGGCTCAGGCTCAACCATCC…
>KlacRS2 ATGGATAAAAAGCCTCTGAACACTCTGATTTCTGCGACCGGTCTGTGGATGTCCCGCACCGGCACCATCCACAAAATCAAACACCATGAAGTTAGCCGTTCCAAAATCTACATTGAAATGGCTTGCGGCGATCACCTGGTTGTCAACAACTCCCGTTCTTCTCGTACCGCTCGCGCACTGCGCCACCACAAATATCGCAAAACCTGCAAACGTTGCCGTGTTAGCGATGAGGACCTGAACAAATTCCTGACCAAAGCTAACGAGGATCAGACCTCCGTAAAAGTGAAGGTAGTAAGCGCTCCGACCCGTACTAAAAAGGCTATGCCAAAAAGCGTGGCCCGTGCCCCGAAACCTCTGGAAAACACCGAGGCGGCTCAGGCTCAACCATCC…
>chKlacRS-WT ATGGATAAGAAGCCGCTGGATGTTCTGATTAGCGCCACCGGTCTGTGGATGAGCCGCACAGGTACCCTGCATAAAATTAAACATTATGAAGTGAGCCGTAGCAAAATTTATATTGAAATGGCATGTGGTGATCATCTGGTTGTTAACAATAGTCGCAGCTGTCGTACCGCACGTGCATTTCGCCATCATAAATATCGCAAAACCTGTAAACGTTGTCGCGTGAGCGATGAAGATATTAATAATTTTCTGACCCGTAGTACCGAAGGTAAAACCAGCGTTAAAGTTAAAGTTGTTTCCGCACCGAAAGTGAAGAAGGCAATGCCGAAAAGCGTTAGCCGTGCACCGAAACCGCTGGAAAACCCGGTTAGCGCAAAAGCAAGCACAGA…
>chKlacRS-IPYE ATGGATAAGAAGCCGCTGGATGTTCTGATTAGCGCCACCGGTCTGTGGATGAGCCGCACAGGTACCCTGCATAAAATTAAACATTATGAAATCAGTCGTAGTAAAATCTATATCGAAATGGCATGTGGTGATCATCTGGTTGTTAACAATAGTCGCTCTTGTCGTCCGGCACGTGCCTTTCGTTATCATAAATATCGCAAAACCTGTAAACGTTGTCGTGTTAGCGATGAAGATATTAATAATTTTCTGACCCGTAGCACCGAAGGTAAAACCTCTGTTAAAGTTAAAGTTGTTAGCGAACCGAAAGTGAAGAAGGCAATGCCGAAAAGCGTTAGCCGTGCACCGAAACCGCTGGAAAACCCGGTTAGCGCAAAAGCAAGCACC…
