# Supplementary material for: Genetic code expansion reveals site-specific lactylation in living cells reshapes protein functions
Source: Nat Commun. 2025 Jan 8;16:227. doi: 10.1038/s41467-024-55165-2 (PMC11711764; doi:10.1038/s41467-024-55165-2)
Supplement: Supplementary file 9 — Supplementary Data 6 [file 41467_2024_55165_MOESM9_ESM.xlsx]

## Sheet: Sheet
Sequences of PCR Primers used in this study.
Primers for qRT-PCR
β-tubulin-R	TGCCTCCTTCCGTACCACAT
β-tubulin-F	TGGACTCTGTTCGCTCAGGT
CLDN1-R	AGGAAGGCGAGAATGAAGCC
CLDN1-F	GAGCAACCGCAGCTTCTAGT
SLITRK6-R	TGGAGACCAAGGAACATGCC
SLITRK6-F	ACTACCCACCAAAGCACCAG
LRRTM2-R	TGGAACGTAAATGCAAGGTCTG
LRRTM2-F	GGCTCCACTTAGATCACAATCAA
GPBAR1-R	CCACACTAGCAACAGGGTCC
GPBAR1-F	TTCAGCCAGGACACCAGACA
ALDOA-R	GCTCGGAGTGTACTTTCCTTGA
ALDOA-F	GCTGTCACTGGGATCACCTTC
Primers for construction of KlacRS variants
pEvol-MmKlacRS-2	KlacRS-2-F	CTAACAGGAGGAATTACTAGTATGGATAAAAAGCCTCTGAACACTC
	KlacRS-2-R	ATGATGATGATGATGGTCGACTTACAGGTTAGTAGAAATACCATTGTAATAGG
pEvol-chKlacRS-WT	chPylRS-WT-F	CTAACAGGAGGAATTACTAGTATGGATAAGAAGCCGCTGGAT
	chPylRS-WT-R	TGATGTCGGAACCGGGCT
	KlacRS-F1	ATAGCCCGGTTCCGACATCAGCAAGCGCCCCAGCTCTG
	KlacRS-R1	ATGATGATGATGATGGTCGACTTACAGGTTAGTAGAAATACCATTGTAATAGG
pEvol-chKlacRS-IPYE	chPylRS-WT-F	CTAACAGGAGGAATTACTAGTATGGATAAGAAGCCGCTGGAT
	chPylRS-IPYE-R	GGCGCTTGCGCTGGTAGGAACCGGGCTG
	KlacRS-F2	TTCCTACCAGCGCAAGCGCCCCAGCTCTG
	KlacRS-R1	ATGATGATGATGATGGTCGACTTACAGGTTAGTAGAAATACCATTGTAATAGG
