# Supplementary material for: Genetic code expansion reveals site-specific lactylation in living cells reshapes protein functions
Source: Nat Commun. 2025 Jan 8;16:227. doi: 10.1038/s41467-024-55165-2 (PMC11711764; doi:10.1038/s41467-024-55165-2)
Supplement: Supplementary file 10 — Supplementary Data 7 [file 41467_2024_55165_MOESM10_ESM.xlsx]

## Sheet: Sheet
Summary of the interacting proteins for ALDOA-WT and ALDOA-147Klac identified from HEK293T cells.
Summary of the ALDOA-WT- interacting proteins in HEK293T cells
Accession number	Gene	Vector_mean	WT_mean	Fold Change	p value
Q14558	PRPSAP1	0	48837.5	256*	0.0218447
O75695	RP2	0	108845	256*	0.0332183
P09972	ALDOC	3918075	142682500	36.4165	3.42721e-06
Q86V15	CASZ1	120292	2.34979e+06	19.534	0.0358652
Q96QE5	TEFM	189932	3375700	17.7732	0.0253643
Q13190	STX5	9993.5	143552	14.3645	0.00556481
Q96BR5	COA7	20981	174334	8.30911	0.0253692
Q86YZ3	HRNR	1821750	14377875	7.89234	0.0368979
P04040	CAT	28930.3	165922	5.73524	0.0461008
P05089	ARG1	138044	615012	4.4552	0.0292156
P11586	MTHFD1	32211.2	140125	4.35019	0.00674271
Q7Z3Z4	PIWIL4	18155.2	70942.5	3.90755	0.00824826
P43694	GATA4	90707.5	314925	3.47187	0.00899446
Q8NBM4	UBAC2	3.69327e+06	12570750	3.40369	0.0458867
P53396	ACLY	33716.5	114593	3.39873	0.0445422
Q9HAU5	UPF2	21570.1	56372.2	2.61345	0.0307938
P14618	PKM	168750	436005	2.58373	0.0257545
P16403	H1-2	2.11924e+06	5429275	2.56189	0.0230111
Q9Y3B3	TMED7	315488	796292	2.52401	0.0110578
Q8WVC0	LEO1	56920	143202	2.51584	0.0146171
Q6AI39	BICRAL	107348	260545	2.42711	0.0166584
Q92541	RTF1	279820	667668	2.38606	0.0317535
Q9HC62	SENP2	1427765	3225250	2.25895	0.0345065
P50570/Q9UQ16	DNM2/3	87567.8	196928	2.24886	0.0294073
P54274	TERF1	481935	1.05901e+06	2.19742	0.0211127
Q86X52	CHSY1	53474.8	116292	2.1747	0.042356
Q99943	AGPAT1	104029	225895	2.17146	0.0251926
Q9NWT8	AURKAIP1	1.85644e+06	4026300	2.16883	0.0210187
Q9BUT1	BDH2	87445	184642	2.11153	0.022668
Q9P289	STK26	13305.5	27798.2	2.08923	0.0388618
Q9Y324	FCF1	43802.8	89837.2	2.05095	0.0214798
256* is defined as the proteins that were detected only in the WT group but not in the vector group.
The p value was calculated by unpaired two-tailed Student’s t-test.
Summary of the ALDOA-147Klac-interacting proteins in HEK293T cells
Accession number	Gene	147TAG_mean	147TAG+Klac_mean	Fold Change	p value
O43474	KLF4	0	56717	256*	0.0273379
P08575	PTPRC	0	1143350	256*	0.00972474
Q8N3J9	ZNF664	0	71471.2	256*	0.0346838
P09972	ALDOC	5515300	308635000	55.9598	5.92138e-08
Q96QE5	TEFM	140988	6007060	42.607	0.0224547
Q6FI13/Q16777	H2AC18/20	262195	8674425	33.0839	0.000345193
P19793	RXRA	22786.5	591502	25.9585	8.87152e-08
P18754	RCC1	603565	11732250	19.4383	2.33861e-08
P14854	COX6B1	19005	262480	13.8111	0.0269855
Q14781	CBX2	14879	135352	9.09688	0.0461268
P82979	SARNP	19193.8	153342	7.98919	0.000338922
A0A3B3IS91	POLGARF	47856	351005	7.33461	0.00550244
Q9HC62	SENP2	566365	4073175	7.19178	5.60957e-10
O15347	HMGB3	180506	1.27439e+06	7.0601	0.00485524
P17509	HOXB6	55849.8	330622	5.91986	0.0181174
O00217	NDUFS8	529948	2.41917e+06	4.56493	0.0102676
P60953	CDC42	1.18668e+06	5308775	4.47363	5.24061e-06
Q9P246	STIM2	18899.5	80274.2	4.24743	0.0404074
Q8N720	ZNF655	8431.25	35029.2	4.15469	0.0340941
Q96ST2	IWS1	24104	89392.8	3.70863	0.0322198
Q12873	CHD3	210397	753655	3.58206	0.0453299
Q08379	GOLGA2	807058	2759450	3.41915	3.71917e-05
Q8TES7	FBF1	142010	464388	3.2701	0.00856728
Q96BK5	PINX1	444578	1.41953e+06	3.19298	0.0459089
Q15155/Q5JPE7/P69849	NOMO1/2/3	33063	104499	3.1606	0.0145222
Q9P2D1	CHD7	214050	648685	3.03053	0.0309449
Q8NFT6	DBF4B	128206	351170	2.73912	0.000634819
O94855	SEC24D	204814	556712	2.71814	0.0202082
O00767	SCD	97674.2	259578	2.65758	0.00724362
Q9NZM5	NOP53	13110000	34135750	2.60379	9.55614e-05
Q7L590	MCM10	1.18558e+07	30780250	2.59621	0.00580475
P35221	CTNNA1	91257.2	229818	2.51835	0.0108271
P58107	EPPK1	215822	533568	2.47225	4.37872e-05
Q13642	FHL1	1617550	3997100	2.47108	0.00012494
P33076	CIITA	129724	302638	2.33293	0.0146901
Q5H9R4	ARMCX4	615880	1409075	2.28791	0.00920003
Q9NVA1	UQCC1	56664.8	127328	2.24703	0.0329642
O95425	SVIL	9.81163e+06	21935250	2.23564	0.00948021
P01344	IGF2	645072	1434475	2.22374	0.00790388
P54274	TERF1	615300	1.34035e+06	2.17837	0.0338811
P56179	DLX6	212402	446182	2.10065	0.0258712
Q5VV52	ZNF691	960310	2005450	2.08834	0.000911299
Q6DD87	ZNF787	253040	519830	2.05434	0.000266367
Q9UQB3	CTNND2	83180.8	169330	2.03569	0.0299084
Q9P2J5	LARS1	489272	987335	2.01797	0.0343504
Q9H0D6	XRN2	9004075	18133750	2.01395	9.49113e-07
256* is defined as the proteins that were detected only in the ALDOA-147TAG group treated with Klac but not in the group without Klac.
The p value was calculated by unpaired two-tailed Student’s t-test.
