# Supplementary material for: Genetic code expansion reveals site-specific lactylation in living cells reshapes protein functions
Source: Nat Commun. 2025 Jan 8;16:227. doi: 10.1038/s41467-024-55165-2 (PMC11711764; doi:10.1038/s41467-024-55165-2)
Supplement: Supplementary file 12 — Source data [file 41467_2024_55165_MOESM12_ESM.xlsx]

## Sheet: Figure 1
Fig. 1h	ALDOA-147Klac/β-tubulin level
	Ctrl	Oxamate
	2.24877	1.37061
	2.03877	1.22271
	2.28342	1.00339

## Sheet: Figure 2
Fig. 2b	RFU
		Negative			Positive
	EGFP-WT				177367	172591	181239
	KlacRS-1	7670.2	8409.15	8567.74	71072.7	74707.6	66381.9
	KlacRS-2	2135.66	2158.9	1985.33	28389	32131.8	28578.9
	chKlacRS-WT	4253.45	4433.87	4510.24	40875.2	41091.5	44753.2
	chKlacRS-IPYE	4440	4241.82	3798.3	52360	57921.7	50564.4
Fig. 2c	mCherry+ (%)					mCherry+ EGFP+ (%)
	24 h		48 h			24 h		48 h
	-Klac	+Klac	-Klac	+Klac		-Klac	+Klac	-Klac	+Klac
	62.4	58	62	60.2		2.61	35.9	3.23	52.2
	59.3	60.5	60	65.1		2.94	34.3	3.41	51.3
	61.7	62.3	64.1	62.8		3.04	33.1	3.01	53.8
Fig. 2d	mCherry+ EGFP+ (%)
	24 h		48 h
	-Klac	+Klac	-Klac	+Klac
	0.91	35	0	55.33
	2.83	25.51	0	56.44
	1.82	37.37	0.7	50
	0	24.78	2.4	59.41
	0	33.11	2.99	44.44
	1.06	31.13	0	47.22
	0	22.92	0	60.42
	1.21	35.29	5.26	57.75
	2.88	29.91	3.23	52.67
	0	31.91	0	49.12																1										KLac (48h)

## Sheet: Figure 3
Fig. 3c	Aldolase activity
	siCtrl	siALDOA	siALDOA+WT	siALDOA+147Klac
	35.1387	19.4874	31.1282	18.8434
	35.9407	15.1704	29.7381	22.1834
	38.6583	17.0305	34.8862	18.4225
Fig. 3d	Relative intensity
		FBP	G3P	Lac
	siCtrl	1.09534	0.97679	1.03121
		0.944791	0.960359	0.946568
		0.959867	1.06285	1.02222
	siALDOA	1.72529	0.787952	0.367576
		1.73119	0.851653	0.38641
		1.68287	0.807839	0.381048
	siALODA+WT	0.948812	1.00574	0.856665
		0.787528	0.819243	0.884158
		0.823154	0.832406	0.757461
	siALDOA+147Klac	2.02128	0.803744	0.508565
		2.22032	0.845468	0.562195
		1.97249	0.82705	0.490473
Fig. 3e	ECAR
	Time (minutes)	siCtrl										siALDOA										siALDOA+WT										siALDOA+147Klac
	7.75352	10.54	8.39	5.59	4.94	5.2	12.32	9.1	9.96	11.46	14	4.26	3.07	6.45	5.17	3.55	3.06	5.49	6.63	4.62	4.93	10.61	13	9.38	10.6	9.74	9.82	14.5	15.74	13.41	18.68	8.2	3.45	3.07	5.31	3.56	6.2	4.53	7.17	6.26	4.93
	14.2031	12.2	10.06	7.82	8.98	8.78	15.72	10.06	11.22	14.63	15.19	5.36	4.12	8.25	6.09	6.22	4.51	7.39	8.11	5.77	6.23	13.2	15.17	13.54	11.1	12.93	11.32	17.9	17.1	14.27	21.42	8.71	4.7	3.57	5.94	5.35	6.52	6.04	8	7.3	5.56
	20.6572	11.19	8.69	7.36	8.74	8.5	13.82	9.88	10.36	12.49	13.73	4.88	3.12	7.18	5.56	6.08	4.58	6.43	7.66	4.95	5.02	11.51	15.3	11.59	9.98	12.14	10.82	16.28	16.46	12.95	19.72	8.34	4.32	2.78	5.55	4.66	6.04	4.88	6.83	6.61	4.67
	33.6433	41.05	41.13	33.63	49.53	42.1	47.65	38.39	38.02	40.79	49.29	14.3	10.2	17.43	18.62	17.14	17.17	17.15	20.69	17.88	20.15	43.94	36.18	48.77	31.87	39.46	32.42	45.05	42.54	41.77	53.76	22.02	22.54	12.82	19.1	20.1	16.92	15.62	21.76	18.02	19.77
	40.099	40.29	43.1	34.1	50.32	42.69	44.31	37.26	35.24	40.37	46.61	13.62	9.61	16.27	18.29	17.13	17.05	15.92	20.82	16.62	19.16	41.3	35.49	48.58	31.46	38.67	30.76	44.35	40.22	39.6	51.06	21.96	23.16	12.9	19.03	20.81	16.51	14.92	21.14	17.33	20.07
	46.5556	41.1	44.26	35.04	52.28	44.43	44.78	37.8	36.15	40.8	46.54	14.95	10.52	16.91	19.81	18.54	18.78	16.71	22.33	16.72	19.53	43.73	37.02	51.61	32.89	40.43	32.23	46.9	41.25	40.72	50.93	23.32	24.23	13.79	19.62	22.09	16.74	15.94	21.7	18.1	20.4
	59.5444	45.04	44.71	36.37	51.6	47.36	52.41	44.87	41.74	43.54	51.87	16.75	13.03	21.55	21.87	21.26	20.16	20.94	23.64	20.42	22.36	47.12	38.03	54.36	34.38	42.33	33.53	45.58	43.4	43.08	55.34	26.09	26.7	15.25	21.61	22.13	18.17	18.82	25.07	20.66	23.74
	66.0024	45.08	43.06	35.62	54.42	48.21	53.19	46.03	44.22	43.04	53	16.32	12.54	22.29	21.92	22.26	21.86	21.54	24.64	21.09	22.18	43.99	38.19	55.65	34.33	43.89	35.24	45.59	43.47	42.47	57.01	26.26	25.68	14.78	22.38	20.31	18.68	19.24	24.07	21.02	23.38
	72.4579	44.99	43.7	35.11	53.93	48.55	53.72	45.23	45.03	44.06	53.92	15.55	11.98	22.13	19.96	22.72	21.62	21.23	24.35	21.13	22.59	44.69	38.78	50.21	31.66	45.7	35.37	45.85	43.59	40.46	57.53	25.85	23.96	14.33	22.06	20.21	19.01	18.78	24.1	20.8	23.39
	85.4441	12.58	12.6	10.51	16.03	12.62	13.35	10.76	8.54	10.14	11.8	4.06	1.43	3.02	6.87	4.2	4.37	1.57	5.56	3.78	2.98	13.99	13.88	19.31	12.11	14.81	10.7	18	14.41	12.96	15.48	5.45	6.88	3.31	4.64	5.38	3.11	2.93	5.42	4.45	5.37
	91.9014	12.12	11.6	10.76	15.37	12.97	11.95	10.52	7.56	9.43	9.27	3.77	1.7	2.52	6.72	4.3	4.25	1.59	5.76	3.82	2.67	10.36	14.02	17.94	11.84	15.52	9.86	17.39	14.88	12.21	14.45	5.41	7.24	3.3	4.32	5.56	2.99	2.83	5.05	4.26	4.9
	98.3618	11.12	10.75	10.05	16.13	12.76	11.19	9.08	6.84	8.58	8.69	3.83	1.07	2.14	7.05	4.45	4.89	1.59	5.82	3.5	1.53	10.6	13.26	19.71	10.95	14.95	9.2	16.26	13	11.15	13.28	5.03	6.91	2.67	4.49	5.48	2.51	2.25	4.76	4.07	4.58
	Glycolysis rate
	siCtrl	siALDOA	siALDOA+WT	siALDOA+147Klac
	33.73	11.37	33.49	17.64
	34.78	9.09	23.84	21.29
	28.77	14.7	41.9	11.65
	45.76	15.65	22.9	16.42
	40.55	16.8	32.37	16.36
	39.15	17.16	24.06	12.36
	35.69	14.8	29.45	13.79
	33.15	16.74	27.05	17.08
	30.69	15.77	28.47	14.1
	38.63	16.98	36.69	18.45

## Sheet: Figure 4
Fig. 4a	Fluorescence intensity profile
	WT-				WT+				147-				147+
	Distance	EGFP	Hoechst		Distance	EGFP	Hoechst		Distance	EGFP	Hoechst		Distance	EGFP	Hoechst
	0	0	0		0	3	0		0	0	0		0	3	0
	0.003333	0	0		0.003333	0.12	0		0.003333	0	0		0.003333	0.652	0
	0.006667	0	0		0.006667	0	0		0.006667	0	0		0.006667	0.015	0
	0.01	0	0		0.01	3.73e-13	0		0.01	0	0		0.01	3.857	0
	0.013333	0	0		0.013333	1.014	0		0.013333	0	0		0.013333	3.047	0
	0.016667	0	0		0.016667	2.068	0		0.016667	0	0		0.016667	3.274	0
	0.02	0.256	0		0.02	4.923	0		0.02	0	1.984		0.02	5.978	0
	0.023333	3.254	0		0.023333	11.145	0		0.023333	0	0.687		0.023333	14.083	0
	0.026667	4.777	0		0.026667	19.319	0		0.026667	0	7.133		0.026667	13.623	0
	0.03	5.008	0		0.03	25.923	0		0.03	0	19.233		0.03	17.446	0
	0.033333	7.231	0		0.033333	26.991	0		0.033333	0.44108	26.679		0.033333	32.374	0
	0.036667	20.775	0		0.036667	24.051	0		0.036667	1.13221	50.4		0.036667	55.578	0
	0.04	31.773	0		0.04	25.821	1.692		0.04	0.42415	35.414		0.04	65.02	0
	0.043333	62.24	0		0.043333	36.704	15.296		0.043333	1.38004	26.353		0.043333	77.755	0
	0.046667	95.452	0		0.046667	37.966	30.134		0.046667	0.02673	14.728		0.046667	80.018	0
	0.05	118.87	0		0.05	46.949	30		0.05	0.66273	23.736		0.05	77.234	2.111
	0.053333	129.556	0		0.053333	60.949	22.729		0.053333	1.01938	12.102		0.053333	96.575	2.914
	0.056667	118.331	0		0.056667	108.862	9.447		0.056667	0	7.69		0.056667	101.23	0.277
	0.06	116.97	0		0.06	123.785	27.846		0.06	0.1497	55.588		0.06	91.464	0
	0.063333	102.829	0		0.063333	127.904	74.661		0.063333	0.15438	87.181		0.063333	117.657	0
	0.066667	121.621	0		0.066667	118.441	88.838		0.066667	0.79639	90.697		0.066667	126.007	0
	0.07	95.971	0		0.07	98.4924	71.308		0.07	0.03007	100.907		0.07	109.618	7.366
	0.073333	96.603	0		0.073333	116.954	61.046		0.073333	0.69771	87.358		0.073333	94.228	0
	0.076667	124.681	0		0.076667	125.856	77.154		0.076667	0	125.999		0.076667	113.599	8.39
	0.08	117.444	0		0.08	120.215	124.667		0.08	0	159.752		0.08	129.757	51.097
	0.083333	101.704	0		0.083333	117.467	120.33		0.083333	3.16774	213.601		0.083333	106.206	129.741
	0.086667	115.56	0		0.086667	113.689	110.63		0.086667	3.48697	235.128		0.086667	94.696	162.676
	0.09	124.075	0		0.09	94.5228	167.308		0.09	0.45121	227.22		0.09	125.684	211.812
	0.093333	101.997	0		0.093333	82.0512	116.803		0.093333	1.10581	230.685		0.093333	118.542	239.235
	0.096667	120.085	0		0.096667	75.368	130.123		0.096667	0.72756	230.491		0.096667	158.067	225.152
	0.1	121.337	0		0.1	56.538	156.333		0.1	3.40299	244.73		0.1	172.878	239.389
	0.103333	118.59	0		0.103333	46.348	233.781		0.103333	2.71642	196.564		0.103333	146.25	226
	0.106667	114.894	0		0.106667	40.732	170.479		0.106667	2.52261	211.187		0.106667	127.697	206.984
	0.11	112.829	0.206		0.11	48.59	156.744		0.11	0	201.469		0.11	129.734	204.323
	0.113333	122.982	0		0.113333	30.479	201.772		0.113333	0	189.906		0.113333	147.727	176.642
	0.116667	132.784	0		0.116667	34.248	182.459		0.116667	0.82424	232.999		0.116667	149.172	209.395
	0.12	128.627	0		0.12	46.308	171		0.12	0	230.608		0.12	122.288	206.651
	0.123333	117.945	20.581		0.123333	49.41	187.963		0.123333	0.22098	217.506		0.123333	117.416	241.749
	0.126667	85.759	62.072		0.126667	35.895	171.222		0.126667	2.79283	252.996		0.126667	126.809	244.862
	0.13	67.72	172.663		0.13	22	204		0.13	2.01481	251.236		0.13	106.486	247.764
	0.133333	68.929	192.183		0.133333	35.305	147.949		0.133333	1.84874	231.768		0.133333	124.906	247.07
	0.136667	62.946	213.433		0.136667	48.308	137.991		0.136667	0.05112	240.411		0.136667	137.442	241.103
	0.14	53.914	221.122		0.14	45.231	162.179		0.14	0.41702	239.512		0.14	124.956	245.025
	0.143333	59.458	235.698		0.143333	41.547	173.399		0.143333	0.81087	233.285		0.143333	115.591	253.607
	0.146667	58.22	242.755		0.146667	51.345	185.632		0.146667	0.29472	234.404		0.146667	135.11	240.083
	0.15	63.55	237.651		0.15	41.385	177.615		0.15	0	200.633		0.15	124.755	230.88
	0.153333	64.855	219.727		0.153333	42.162	156.151		0.153333	0.41702	226.498		0.153333	104.132	238.427
	0.156667	57.135	192.687		0.156667	45.071	178.191		0.156667	0	203.958		0.156667	105.648	231.138
	0.16	59.838	187.727		0.16	20.615	156.641		0.16	1.3718	106.761		0.16	106.203	226.389
	0.163333	50.834	196.561		0.163333	24.638	198.473		0.163333	0.32747	134.1		0.163333	141.921	242.788
	0.166667	46.385	206.796		0.166667	39.59	169.088		0.166667	0	141.501		0.166667	143.521	253.283
	0.17	48.878	157.52		0.17	33.667	144.872		0.17	0	186.971		0.17	139.546	253.398
	0.173333	50.44	169.106		0.173333	34.222	183.963		0.173333	0	153.271		0.173333	136.16	252.589
	0.176667	49.566	183.726		0.176667	19.091	210.353		0.176667	0.51459	169.684		0.176667	118.491	239.921
	0.18	46.88	180.368		0.18	17.231	197.077		0.18	3.2221	91.465		0.18	137.009	216.773
	0.183333	42.509	150.013		0.183333	21.279	240.678		0.183333	0.01559	150.617		0.183333	123.654	230.824
	0.186667	47.427	151.857		0.186667	21.519	202.433		0.186667	0	188.603		0.186667	111.75	226.617
	0.19	55.438	173.862		0.19	26.385	193.308		0.19	0	178.692		0.19	118.485	222.302
	0.193333	41.414	154.562		0.193333	38.043	195.464		0.193333	1.37313	232.702		0.193333	139.92	225.246
	0.196667	51.869	195.181		0.196667	39.16	215.211		0.196667	1.22388	194.99		0.196667	144.318	221.317
	0.2	49.467	187.027		0.2	32.718	213.974		0.2	0	178.664		0.2	121.649	191.913
	0.203333	43.093	183.946		0.203333	27.333	211.057		0.203333	0	239.51		0.203333	124.068	213.932
	0.206667	43.032	240.733		0.206667	25.795	232.348		0.206667	0	254		0.206667	117	222
	0.21	40.551	253.714		0.21	23.692	202.231		0.21	1.32836	212.752		0.21	149.616	194.005
	0.213333	35.988	235.821		0.213333	27.45	199.601		0.213333	1.40967	200.215		0.213333	136.396	149.026
	0.216667	35.5	244.605		0.216667	39.296	159.963		0.216667	0	188.058		0.216667	131.285	155.152
	0.22	46.09	246.497		0.22	36.564	175.538		0.22	0.94453	181.15		0.22	131.572	165.083
	0.223333	38.488	239.959		0.223333	42.917	161.852		0.223333	5	159		0.223333	110.082	139.659
	0.226667	47.429	233.942		0.226667	27.821	183.661		0.226667	1.97171	222.337		0.226667	110.39	147.629
	0.23	41.818	200.657		0.23	31.821	237.231		0.23	0.04901	164.102		0.23	127.547	156.655
	0.233333	37.349	184.816		0.233333	31.812	249.373		0.233333	3.92961	144.417		0.233333	120.047	189.314
	0.236667	40.872	192.887		0.236667	21.983	243.994		0.236667	1.17276	138.775		0.236667	100.359	208.901
	0.24	33.88	173.356		0.24	12.846	226.923		0.24	1.43996	167.61		0.24	111.071	208.236
	0.243333	26.069	160.151		0.243333	21.066	215.242		0.243333	0.38962	141.191		0.243333	125.25	211.326
	0.246667	26.108	165.694		0.246667	31.111	221.934		0.246667	1.26376	125.978		0.246667	153.248	207.037
	0.25	37.843	178.573		0.25	36.872	212.718		0.25	0.96436	164.803		0.25	164.581	209.447
	0.253333	44.394	213.442		0.253333	35.598	207.632		0.253333	0	180.897		0.253333	154.193	220.34
	0.256667	43.487	225.5		0.256667	30.128	217.929		0.256667	0	193.28		0.256667	135.167	209.621
	0.26	44.8	235.948		0.26	21.333	223		0.26	0	204.348		0.26	135.768	210.718
	0.263333	37.209	230.417		0.263333	28.818	169.296		0.263333	0.41479	162.222		0.263333	138.351	228.401
	0.266667	38.799	200.658		0.266667	37.726	193.194		0.266667	0.24972	165.031		0.266667	144.502	233.915
	0.27	34.527	189.984		0.27	60.385	154.538		0.27	0	167.21		0.27	136.992	202.366
	0.273333	30.238	201.263		0.273333	44.644	143.558		0.273333	0	172.395		0.273333	143.806	223.915
	0.276667	26.943	196.258		0.276667	81.624	99.858		0.276667	0	175.477		0.276667	166.924	219.181
	0.28	47.12	188.306		0.28	67.1535	63.154		0.28	0.04121	140.476		0.28	163.252	204.427
	0.283333	42.03	214.344		0.283333	87.906	70.282		0.283333	0	217.062		0.283333	160.193	209.844
	0.286667	48.535	208.34		0.286667	65.2215	46.772		0.286667	0	213.427		0.286667	155.695	208.133
	0.29	45.403	254		0.29	89.2305	11.282		0.29	0.02027	220.358		0.29	135.966	195.217
	0.293333	53.305	254		0.293333	87.5895	9.47		0.293333	0.73134	251.041		0.293333	146.43	200.663
	0.296667	50.729	254		0.296667	79.6365	11.601		0.296667	0.51214	239.44		0.296667	147.832	214.125
	0.3	49.284	254		0.3	84.5775	20.769		0.3	0.10826	248.121		0.3	121.951	245.458
	0.303333	38.98	252.837		0.303333	101.445	11.556		0.303333	0.82814	234.633		0.303333	141.337	219.944
	0.306667	55.592	241.661		0.306667	90.714	2.644		0.306667	0.41702	231.101		0.306667	114.523	190.108
	0.31	61.396	239.26		0.31	70.539	2.256		0.31	0.05112	243.217		0.31	131.75	149.75
	0.313333	51.573	192.61		0.313333	83.265	5.014		0.313333	0	236.086		0.313333	140.214	109.907
	0.316667	49.243	188.567		0.316667	79.3125	7.088		0.316667	0	230.721		0.316667	121.128	30.602
	0.32	56.827	204.771		0.32	73.1535	12.846		0.32	0.38427	221.048		0.32	118.843	1.867
	0.323333	61.582	192.704		0.323333	47.541	15.855		0.323333	2.49254	242.16		0.323333	104.024	0
	0.326667	56.392	194.224		0.326667	52.507	5.179		0.326667	3.67231	185.832		0.326667	88.513	0
	0.33	53.698	157.986		0.33	33.308	4.37e-13		0.33	4.23714	228.463		0.33	115.433	1.251
	0.333333	54.183	226.153		0.333333	16.932	0.655		0.333333	0.32903	246.642		0.333333	139.877	0
	0.336667	57.182	202.032		0.336667	11.427	0.057		0.336667	0	201.782		0.336667	143.668	0
	0.34	46.845	183.709		0.34	9	0		0.34	0	204.797		0.34	122.77	0
	0.343333	59.097	207.606		0.343333	1.786	0		0.343333	0.9922	197.436		0.343333	116.32	0
	0.346667	57.08	179.606		0.346667	1.037	0		0.346667	1.02651	242.104		0.346667	126.209	0
	0.35	61.183	193.908		0.35	0.564	0		0.35	0	208.88		0.35	119.471	0
	0.353333	62.293	198.575		0.353333	0.342	0		0.353333	0	202.155		0.353333	115.071	0
	0.356667	64.948	170.044		0.356667	0	0		0.356667	0.0254	238.16		0.356667	105.46	0
	0.36	59.974	171.052						0.36	0	212.812		0.36	114.085	0
	0.363333	60.701	189.367						0.363333	0	203.828		0.363333	106.888	0
	0.366667	59.479	193.253						0.366667	0	197.67		0.366667	114.805	0
	0.37	58.509	200.978						0.37	0	185.293		0.37	118.658	0
	0.373333	76.903	189.959						0.373333	2.7427	165.237		0.373333	102.791	12.614
	0.376667	85.678	196.385						0.376667	8.0323	137.185		0.376667	88.807	6.382
	0.38	72.108	174.809						0.38	0.23791	152.732		0.38	82.917	0
	0.383333	93.192	119.77						0.383333	0	134.558		0.383333	83.598	0
	0.386667	113.625	65.105						0.386667	0.44553	107.721		0.386667	46.541	0
	0.39	128.34	24.81						0.39	4.38516	126.709		0.39	30.53	0
	0.393333	108.58	1.466						0.393333	0.38427	60.732		0.393333	8.556	0
	0.396667	63.138	5.724						0.396667	1.17899	29.347		0.396667	4.873	0
	0.4	34.325	0						0.4	0	7.867		0.4	4.186	0
	0.403333	12.08	0.037						0.403333	0	5.61		0.403333	1.867	0
	0.406667	5.513	0						0.406667	0	0.424		0.406667	0.166	0
	0.41	1.028	0						0.41	0.34284	3.32		0.41	3.777	0
	0.413333	1.869	0.911						0.413333	5.38115	0.313		0.413333	1.09e-11	0
	0.416667	1.284	20.298						0.416667	0.71575	6.693
	0.42	1.895	0						0.42	0	5.343
	0.423333	1.354	0						0.423333	0	0
	0.426667	0.072	0						0.426667	0	0
	0.43	0.049	0						0.43	0	0
	0.433333	1.36e-12	0						0.433333	0	0
									0.436667	0	0
									0.44	0	0
									0.443333	0	0
									0.446667	0	0
Fig. 4b	Nucleus/whole cell EGFP (100%)
	WT	147klac
	12.9172	34.2067
	20.6504	83.7306
	19.595	78.8687
	25.7985	38.0344
	29.2519	40.3587
	25.9589	89.3204
	24.4859	61.0055
	32.4928	33.1237
	42.1183	39.6314
	33.9108	39.6772
	28.205	56.9914
	20.2682	65.8264
	34.785	65.9666
	26.3447	94.0726
	39.8859	71.2531
	34.5773	80.1617
	28.7922	63.4293
	20.7275	65.1724
	29.2259	63.076
	34.7076	67.9764
	21.9106	69.3393
	21.0019	52.4755
	13.6071	65.1151
	38.3044	32.33
	21.3543	68.262
	16.7445	52.9307
	15.4386	83.5182
	14.9987	90.9918
	19.5534	73.5702
	30.8568	82.9727
	23.8371	78.0165
	24.7225	82.8476
	34.7003	83.9185
	17.5411	35.3431
	27.2864	71.3365
	32.2554	59.3446
	32.6036	81.421
	22.4836	32.7217
	27.4197	75.8224
	21.8895	82.3129
Fig. 4d	Fluorescence intensity profile
	Ctrl					Oxamate					FX-11
	Distance	ALDOA	ALDOA-147Klac	Hoechst		Distance	ALDOA	ALDOA-147Klac	Hoechst		Distance	ALDOA	ALDOA-147Klac	Hoechst
	0	0	0	0		0	0	0.655	0		0	0	0	0
	0.003333	0.778	0.111	0		0.003333	3.154	2.822	0.38		0.003333	19.68	3.84	0
	0.006667	9.3	1.65	0.3		0.006667	19.577	9.21	3.675		0.006667	63.566	17.092	0
	0.01	47.067	11.6	1.067		0.01	66.819	29.571	11.32		0.01	105.236	31.794	0.085
	0.013333	144.489	32.339	1.861		0.013333	171.243	51.349	22.359		0.013333	137.877	34.327	1.203
	0.016667	216.333	67.933	9.6		0.016667	196.68	67.365	49.174		0.016667	169.843	36.545	3.727
	0.02	230.917	103.167	37.917		0.02	109.266	76.101	106.626		0.02	173.841	47.917	5.444
	0.023333	171.6	144.667	87.178		0.023333	61.245	80.925	162.241		0.023333	143.308	57.345	6.174
	0.026667	120.667	201.15	145.467		0.026667	52.622	83.624	202.618		0.026667	157.93	67.889	15.42
	0.03	108	228.6	188.533		0.03	30.201	86.66	215.851		0.03	167.611	77.484	28.951
	0.033333	113.828	213.444	188.5		0.033333	25.562	78.264	198.719		0.033333	119.975	85.835	54.215
	0.036667	71	189.333	183		0.036667	59.168	74.605	195.566		0.036667	69.093	84.752	84.566
	0.04	55.75	176.117	192.2		0.04	57.98	56.472	224.355		0.04	58.68	87.08	120.48
	0.043333	59.644	169.844	195.889		0.043333	53.217	70.958	213.977		0.043333	49.018	93.037	145.447
	0.046667	66.6	174.25	204.867		0.046667	28.223	76.629	201.735		0.046667	44.9	97.859	155.536
	0.05	80.867	184.467	225.8		0.05	47.035	91.636	229.162		0.05	55.364	102.107	162.397
	0.053333	71.056	164.139	244.306		0.053333	45.215	79.998	252.257		0.053333	55.143	101.467	157.287
	0.056667	57.467	151.2	241.2		0.056667	14.136	88.764	254		0.056667	56.496	100.645	152.744
	0.06	50.083	152.967	230.317		0.06	25.231	82.862	243.915		0.06	75.66	101.537	173.075
	0.063333	48.044	159.356	233.733		0.063333	35.778	84.799	237.409		0.063333	62.727	93.236	176.19
	0.066667	58.5	173.9	229		0.066667	33.775	91.252	212.571		0.066667	51.438	87.174	187.57
	0.07	73	193.333	228		0.07	33.095	100.976	215.42		0.07	52.027	84.596	223.104
	0.073333	96.811	226.4	206.867		0.073333	85.598	91.017	212.887		0.073333	47.72	81.725	246.067
	0.076667	112.867	228.533	185.667		0.076667	128.821	67.985	173.994		0.076667	53.52	78.88	228.4
	0.08	151.933	177.883	128.6		0.08	139.956	52.132	84.958		0.08	63.273	86.107	192.494
	0.083333	159.844	123.444	51.689		0.083333	75.355	32.095	18.209		0.083333	60.612	93	148.926
	0.086667	149	60.75	12.083		0.086667	16.771	10.628	3.209		0.086667	65.831	87.564	121.667
	0.09	71.6	14.533	1.867		0.09	2.163	0.541	0		0.09	102.821	87.35	151.271
	0.093333	13.617	1.761	0.122		0.093333	0	0	0		0.093333	145.05	90.026	141.04
	0.096667	0	0	0							0.096667	150.98	77.724	76.275
											0.1	133.711	64.074	28.711
											0.103333	95.664	45.097	9.255
											0.106667	43.736	21.334	3.266
											0.11	10.255	5.384	0.465
											0.113333	1.92	0.8	0
											0.116667	0	0	0
Fig. 4e	ALDOA-147Klac intensity
	Whole cell			Nucleus
	Ctrl	Oxamate	FX-11	Ctrl	Oxamate	FX-11
	24757	8201	32938	16100	3875	14486
	22894	8700	12644	13592	5362	4993
	25759	9477	12130	17562	3350	6160
	22892	10662	24387	15410	5804	17476
	26586	8686	17936	17901	4061	5238
	22194	8859	17879	15091	5608	9948
	23966	9363	21334	16275	4687	5443
	21925	7905	17758	17383	2810	11003
	16808	12995	17923	12247	7075	5979
	24726	14047	15355	17623	7915	5068
	42517	9453	25093	31957	2605	13475
	21814	11938	18642	14799	6363	12089
	26438	7020	18761	21181	3687	12939
	29162	9996	16615	21885	4743	7619
	29945	10410	22173	21427	4747	12485
	20000	10713	26552	14002	4349	15280
	19961	14799	15802	15078	8815	11273
	20547	8278	12221	14393	4250	6264
	18351	9992	12908	13434	5095	8735
	30900	9480	14150	22680	3791	6349
	27077	9250	14150	20241	4280	4859
	28937	11014	17206	19114	4613	11370
	20076	12710	14109	14005	5128	9366
	27653	9394	10523	19541	5570	6947
	28249	12188	13342	17070	7439	7372
	19788	16495	12497	16074	6811	7010
	17398	12498	20251	12744	7125	14247
	15860	13032	21320	11732	7077	12827
	25323	14334	16616	19719	6761	7497
	22735	11690	18294	16559	6396	9151
	25440	18595	16934	18702	8969	11381
	25497	11480	12269	20106	7192	6609
	27096	12487	12364	19373	7680	7368
	22634	11283	10027	15051	6541	6666
	19689	8943	15742	14060	4873	10110
	19817	11595	23348	15065	7104	11129
	27205	9600	12682	18160	5024	5700
	20312	9953	14194	14886	4021	8010
	22836	11974	10471	17620	5859	5833
	26059	10237	7479	22481	5436	3001
	21091	12706	19151	17095	7073	12212
	20734	14846	16211	16060	6663	9843
	25674	12825	16786	19251	7215	8432
	21496	11266	15208	17449	6145	5700
	20061	13533	11351	15381	7011	6322
	18455	8627	19351	13346	3547	11806
	17722	9697	16132	13445	5203	5688
	26255	7514	10647	19979	3653	3097
	19004	7512	10100	13577	2503	5960
	23937	10189	10248	16233	5830	6676
	21841	9591	9045	14593	5443	4892
	21067	22495	12000	14775	6214	7561
	23009	10235	15595	13850	6331	8587
	15686	10448	23092	12202	6641	15155
	15459	10602	12361	12045	5345	7943
	20368	9489	13248	12152	6218	6756
	23868	8711	9383	15561	3655	5004
	21499	11287	12457	15957	3348	8238
	20298	8627	12706	15819	3245	6919
	18819	10177	19029	12936	5219	10243
	19514	9333	21265	13752	4978	14433
	17141	13106	22898	12906	4919	12931
	19557	12057	27809	14325	6283	16830
	19990	12143	14820	13929	5869	8335
	19535	15516	14953	13488	7694	7923
	19598	12744		15133	7355
	29297	9853		20517	3891
	21548	9839		17277	4876
	25551			20216

## Sheet: Figure 5
Fig. 5b	GO BP analysis
	Biological Process	-Log10 p value
	regulation of cell junction assembly	4.87805
	sensory perception of sound	3.5454
	response to dexamethasone	3.41267
	skeletal system development	3.31037
	positive regulation of muscle contraction	3.17281
	regulation of nervous system process	3.02366
	regulation of monoatomic cation transmembrane transport	2.98209
	cellular response to organic cyclic compound	2.72142
	triglyceride metabolic process	2.70673
	epithelial cell differentiation	2.68725
Fig. 5c	Relative mRNA intensity
		-Klac			+Klac
	CLDN1	0.913062	1.08805	1.00659	0.532737	0.415564	0.462308
	SLITRK6	1.05812	1.05886	0.892531	0.592256	0.661655	0.583492
	LRRTM2	1.15698	0.921116	0.938341	0.781981	0.786748	0.7462
	GPBAR1	0.930357	1.05071	1.02299	1.77949	1.52019	1.65887
Fig. 5d	Relative mRNA intensity
		Ctrl			Oxamate			FX-11
	ALDOA	1.01317	0.945939	1.04341	1.1034	1.05097	1.0263	0.975885	0.910419	1.02722
	CLDN1	1.16621	0.897436	0.955479	1.96708	2.01177	1.97537	3.3814	2.85117	2.81415
	SLITRK6	1.02646	0.942094	1.0341	1.80642	1.63353	2.04214	1.52751	1.73255	1.78393
	LRRTM2	0.976731	1.00301	1.02076	1.68274	1.83397	1.86668	2.42172	2.00214	2.24299
	GPBAR1	0.9715	1.06122	0.969953	0.739858	0.541424	0.674473	0.755967	0.560663	0.681123
Fig. 5f	Cell area
	-Klac	+Klac
	213.802	100.815
	224.857	102.033
	234.999	103.351
	236.115	120.187
	238.955	122.622
	244.838	122.824
	253.357	133.474
	281.553	134.488
	288.754	134.894
	289.87	136.618
	295.752	138.647
	296.969	139.559
	297.984	145.746
	314.516	145.949
	317.051	148.688
	320.094	148.992
	326.078	151.223
	327.092	157.917
	331.352	158.83
	338.553	159.236
	341.495	161.568
	342.61	164.003
	359.244	165.524
	372.023	165.93
	380.137	169.074
	384.194	171.407
	385.107	174.754
	389.265	176.782
	397.886	181.143
	401.03	184.997
	404.479	187.229
	413.913	189.359
	418.475	191.083
	420.504	195.038
	430.37	200.718
	437.036	208.731
	441.803	210.962
	503.57	212.585
	515.741	263.5
	517.161	305.083

## Sheet: Figure 6
Fig. 6c	GO CC analysis
	ALDOA-WT
	Cellular Component	-Log10 p value	Protein number
	ficolin-1-rich granule lumen	3.11	4
	extracellular exosome	2.45	10
	azurophil granule lumen	2.11	3
	Cdc73/Paf1 complex	1.94	2
	secretory granule lumen	1.91	3
	mitochondrion	1.76	7
	Golgi apparatus	1.63	6
	nucleoplasm	1.63	12
	ALDOA-147Klac
	Cellular Component	-Log10 p value	Protein number
	nucleolus	2.50623	10
	nucleus	2.31587	23
	focal adhesion	1.83718	5
	nucleoplasm	1.65231	16
	PML body	1.61992	3
	chromatin	1.48676	7

## Sheet: Supplementary Figure 1
Fig. S1g	Relative intensity			Relative intensity
	Ctrl	Oxamate		Ctrl	FX-11
	1.01598	0.568013		1.01598	0.696545
	1.04765	0.70731		1.04765	0.755902
	0.936377	0.428102		0.936377	0.612904
Fig. S1h	ALDOA-147Klac/β-tubulin level
	Ctrl	FX-11
	1.42708	0.812199
	1.51628	1.20481
	1.40077	1.0428

## Sheet: Supplementary Figure 2
Fig. S2b	EGFP/Hoechst
	0 mM	1 mM	2.5 mM	5 mM	7.5 mM	10 mM
	1.27254	8.77073	9.97089	15.1794	18.4478	25.3971
	1.25905	6.19865	7.78273	16.1933	20.5631	17.8896
	1.13487	4.1138	9.12426	18.8767	14.8922	14.82
	1.24814	9.25986	9.9096	21.5039	13.7272	18.1652
	1.42074	6.28363	9.17114	12.0985	18.1275	13.1587
Fig. S2c	Mean fluorescence intensity
	0 mM	1 mM	2.5 mM	5 mM	7.5 mM	10 mM
	9902.1	663965	841986	907712	859462	845170
	10064.5	674894	807825	944730	981736	1.10538e+06
	9735.1	637367	808891	1.14387e+06	987380	1.2045e+06
Fig. S2d	Relative cell viability
	0 mM	1 mM	5 mM	10 mM	15 mM	20 mM
	113.944	113.174	97.1771	85.7143	64.0719	52.0958
	83.0624	113.687	102.908	84.5167	59.7092	51.497
	105.133	89.9914	102.139	69.3755	60.5646	63.0453
	97.8614	98.3747	85.7143	61.7622	49.7861	45.509

## Sheet: Supplementary Figure 3
Fig. S3a	Relative ALDOA-147Klac/β-tubulin level
	-Klac	+Klac	30%	35%	40%	45%
	0.507749	1	0.82012	0.80025	0.994398	1.29499
Fig. S3b	Relative ALDOA-147Klac/β-tubulin level
	Ctrl	WT	147klac
	1.05858	2.83483	66.5148
	0.968259	2.13538	56.0527
	0.904734	2.49515	62.2395

## Sheet: Supplementary Figure 4
Fig. S4	G3P/FBP
	siCtrl	siALDOA	siALDOA+WT	siALDOA+147Klac
	2.57	1.32	3.05	1.15
	2.93	1.42	3	1.1
	3.19	1.38	2.91	1.21
	Lac/FBP
	siCtrl	siALDOA	siALDOA+WT	siALDOA+147Klac
	3.3082	0.7487	3.1727	0.8841
	3.5206	0.7843	3.9451	0.8897
	3.7422	0.7957	3.2335	0.8738

[truncated: 4 more sheets: Supplementary Figure 5, Supplementary Figure 6, Supplementary Figure 7, Supplementary Figure 8]
